# Supplementary material for: Effect of Nickel Ions on the Physiological and Transcriptional Responses to Carbon and Nitrogen Metabolism in Tomato Roots under Low Nitrogen Levels
Source: Int J Mol Sci. 2022 Sep 27;23(19):11398. doi: 10.3390/ijms231911398 (PMC9569439; doi:10.3390/ijms231911398)
Supplement: Supplementary file 1 [file ijms-23-11398-s001.zip › Table S3.xls]

## Sheet: Sheet1
#ID	COG_class	GO_annotation	KEGG_annotation	KOG_class	NR_annotation
Solanum_lycopersicum_newGene_1192	--	Biological Process: defense response (GO:0006952);; Molecular Function: ADP binding (GO:0043531);;	--	[R]	PREDICTED: LOW QUALITY PROTEIN: putative late blight resistance protein homolog R1A-3 [Solanum lycopersicum]
Solanum_lycopersicum_newGene_1329	--	--	--	[R]	Retrovirus-related Pol polyprotein from transposon TNT 1-94 [Cajanus cajan]
Solanum_lycopersicum_newGene_1502	--	--	--	--	--
Solanum_lycopersicum_newGene_1929	--	--	--	--	--
Solanum_lycopersicum_newGene_3592	--	Cellular Component: integral component of membrane (GO:0016021);;	--	--	unnamed protein product [Coffea canephora]
Solanum_lycopersicum_newGene_3604	--	Molecular Function: zinc ion binding (GO:0008270);;	--	--	PREDICTED: uncharacterized protein LOC107024758 [Solanum pennellii]
Solanum_lycopersicum_newGene_4180	--	--	--	--	hypothetical protein GLYMA_15G029500 [Glycine max]
Solanum_lycopersicum_newGene_4255	--	--	--	--	PREDICTED: uncharacterized protein LOC109221506, partial [Nicotiana attenuata]
Solanum_lycopersicum_newGene_4901	--	--	--	--	--
Solanum_lycopersicum_newGene_5089	--	Molecular Function: nucleic acid binding (GO:0003676);; Molecular Function: zinc ion binding (GO:0008270);; Biological Process: DNA integration (GO:0015074);;	--	--	PREDICTED: uncharacterized protein LOC109212591 [Nicotiana attenuata]
Solanum_lycopersicum_newGene_5094	[X]	--	--	[R]	PREDICTED: uncharacterized protein LOC104647531 [Solanum lycopersicum]
Solanum_lycopersicum_newGene_791	--	--	--	--	--
Solyc00g020545.1	--	Cellular Component: integral component of membrane (GO:0016021);; Molecular Function: oxidoreductase activity (GO:0016491);; Biological Process: oxidation-reduction process (GO:0055114);;	--	[PQ]	PREDICTED: ferric reduction oxidase 4-like, partial [Solanum lycopersicum]
Solyc00g040290.2	--	--	--	--	PREDICTED: omega-hydroxypalmitate O-feruloyl transferase-like [Solanum lycopersicum]
Solyc00g048510.3	--	--	--	--	PREDICTED: protein PHLOEM PROTEIN 2-LIKE A9-like isoform X1 [Solanum lycopersicum]
Solyc00g050430.3	--	Molecular Function: protein dimerization activity (GO:0046983);;	--	--	PREDICTED: transcription factor bHLH93 [Solanum lycopersicum]
Solyc00g075035.1	--	--	--	--	PREDICTED: extensin-2-like, partial [Solanum lycopersicum]
Solyc00g090860.2	[P]	Biological Process: response to nitrate (GO:0010167);; Biological Process: nitrate transport (GO:0015706);; Cellular Component: integral component of membrane (GO:0016021);; Biological Process: lateral root development (GO:0048527);; Biological Process: transmembrane transport (GO:0055085);;	K02575|6.80272e-98|sot:102596700|K02575 MFS transporter, NNP family, nitrate/nitrite transporter | (RefSeq) high affinity nitrate transporter 2.4-like	--	PREDICTED: high-affinity nitrate transporter 2.1-like [Solanum tuberosum]
Solyc00g098560.3	--	--	K21026|0|sly:101259426|K21026 acetylajmaline esterase [EC:3.1.1.80] | (RefSeq) GDSL esterase/lipase At5g03980-like	--	PREDICTED: acetylajmalan esterase-like [Solanum tuberosum]
Solyc00g156980.3	[E]	Biological Process: alcohol metabolic process (GO:0006066);; Molecular Function: choline dehydrogenase activity (GO:0008812);; Molecular Function: flavin adenine dinucleotide binding (GO:0050660);; Biological Process: oxidation-reduction process (GO:0055114);;	--	[R]	PREDICTED: protein HOTHEAD-like [Solanum lycopersicum]
Solyc00g233480.1	[O]	Molecular Function: ATP binding (GO:0005524);; Biological Process: obsolete ATP catabolic process (GO:0006200);; Molecular Function: ATPase activity (GO:0016887);;	--	[Q]	PREDICTED: ABC transporter G family member 11-like [Solanum tuberosum]
Solyc00g247300.3	[Q]	--	K20562|0|sly:101247602|K20562 biphenyl-4-hydroxylase | (RefSeq) cytochrome P450 CYP736A12-like	[Q]	PREDICTED: cytochrome P450 CYP736A12-like [Solanum lycopersicum]
Solyc01g005140.3	--	--	K08360|9.67171e-138|sly:101259871|K08360 cytochrome b-561 [EC:1.16.5.1] | (RefSeq) probable ascorbate-specific transmembrane electron transporter 1	[C]	PREDICTED: probable ascorbate-specific transmembrane electron transporter 1 [Solanum lycopersicum]
Solyc01g005240.3	[E]	--	K00928|0|sly:101258399|K00928 aspartate kinase [EC:2.7.2.4] | (RefSeq) aspartokinase 2, chloroplastic	[E]	PREDICTED: aspartokinase 2, chloroplastic-like isoform X1 [Solanum lycopersicum]
Solyc01g005680.3	[R]	--	K06966|1.17288e-145|sly:101244985|K06966 uncharacterized protein | (RefSeq) cytokinin riboside 5'-monophosphate phosphoribohydrolase LOG8	--	PREDICTED: cytokinin riboside 5&apos;-monophosphate phosphoribohydrolase LOG8 [Solanum lycopersicum]
Solyc01g005850.2	--	--	--	--	PREDICTED: extensin-3-like [Solanum lycopersicum]
Solyc01g005940.3	[I]	Biological Process: biosynthetic process (GO:0009058);; Molecular Function: transferase activity, transferring alkyl or aryl (other than methyl) groups (GO:0016765);;	K02291|0|sly:101267734|K02291 15-cis-phytoene/all-trans-phytoene synthase [EC:2.5.1.32 2.5.1.99] | (RefSeq) PSY3; phytoene synthase 3	[I]	PREDICTED: phytoene synthase, chloroplastic-like [Solanum tuberosum]
Solyc01g006310.3	--	Molecular Function: peroxidase activity (GO:0004601);; Biological Process: response to oxidative stress (GO:0006979);; Molecular Function: heme binding (GO:0020037);; Molecular Function: metal ion binding (GO:0046872);; Biological Process: oxidation-reduction process (GO:0055114);;	K00430|0|sly:101268131|K00430 peroxidase [EC:1.11.1.7] | (RefSeq) peroxidase N-like	--	PREDICTED: peroxidase N-like isoform X1 [Solanum lycopersicum]
Solyc01g006620.3	--	--	--	--	PREDICTED: multiple C2 and transmembrane domain-containing protein 1-like [Solanum lycopersicum]
Solyc01g006650.2	--	Molecular Function: transcription factor activity, sequence-specific DNA binding (GO:0003700);; Cellular Component: nucleus (GO:0005634);; Biological Process: regulation of transcription, DNA-templated (GO:0006355);;	K14514|0|pop:POPTR_0001s05360g|K14514 ethylene-insensitive protein 3 | (RefSeq) POPTRDRAFT_547903; ETHYLENE-INSENSITIVE3-like 3 family protein	--	PREDICTED: ETHYLENE INSENSITIVE 3-like 3 protein [Solanum lycopersicum]
Solyc01g006720.3	[V]	Molecular Function: ATP binding (GO:0005524);; Cellular Component: plasma membrane (GO:0005886);; Biological Process: obsolete ATP catabolic process (GO:0006200);; Molecular Function: ATPase-coupled molybdate transmembrane transporter activity (GO:0015412);;	--	[Q]	PREDICTED: ABC transporter G family member 22-like [Solanum lycopersicum]
Solyc01g007100.3	[M]	Biological Process: response to hypoxia (GO:0001666);; Cellular Component: mitochondrion (GO:0005739);; Biological Process: unsaturated fatty acid biosynthetic process (GO:0006636);; Biological Process: phosphatidylglycerol biosynthetic process (GO:0006655);; Biological Process: lipid transport (GO:0006869);; Cellular Component: chloroplast outer membrane (GO:0009707);; Biological Process: nodula…	K09480|0|sly:101266854|K09480 digalactosyldiacylglycerol synthase [EC:2.4.1.241] | (RefSeq) digalactosyldiacylglycerol synthase 1, chloroplastic-like	--	PREDICTED: digalactosyldiacylglycerol synthase 1, chloroplastic-like [Solanum lycopersicum]
Solyc01g007955.1	[R]	--	--	--	PREDICTED: uncharacterized protein LOC101251117 [Solanum lycopersicum]
Solyc01g008440.3	[RTKL]	Molecular Function: calmodulin-dependent protein kinase activity (GO:0004683);; Molecular Function: calcium ion binding (GO:0005509);; Molecular Function: ATP binding (GO:0005524);; Biological Process: protein phosphorylation (GO:0006468);;	K13412|0|sly:101265949|K13412 calcium-dependent protein kinase [EC:2.7.11.1] | (RefSeq) calcium-dependent protein kinase 8	[T]	PREDICTED: calcium-dependent protein kinase 8 [Solanum lycopersicum]
Solyc01g008690.3	[GOU]	--	K15356|0|sly:101261546|K15356 GDP-mannose transporter | (RefSeq) GDP-mannose transporter GONST1-like	[GOU]	PREDICTED: GDP-mannose transporter GONST1-like isoform X2 [Solanum lycopersicum]
Solyc01g009410.3	--	--	K00430|0|sly:101247248|K00430 peroxidase [EC:1.11.1.7] | (RefSeq) peroxidase 57-like	--	PREDICTED: peroxidase 57-like [Solanum lycopersicum]
Solyc01g009645.1	[KAD]	--	K09422|0|sly:101245196|K09422 myb proto-oncogene protein, plant | (RefSeq) transcription factor LAF1-like	[K]	PREDICTED: transcription factor LAF1-like [Solanum lycopersicum]
Solyc01g009935.1	--	--	--	--	PREDICTED: auxin-induced protein X10A-like [Solanum lycopersicum]
Solyc01g010080.3	--	Molecular Function: inward rectifier potassium channel activity (GO:0005242);; Cellular Component: endoplasmic reticulum (GO:0005783);; Cellular Component: plasma membrane (GO:0005886);; Biological Process: high-affinity potassium ion import (GO:0010163);; Biological Process: response to nitrate (GO:0010167);; Biological Process: nitrate transport (GO:0015706);; Cellular Component: integral compo…	--	[PT]	PREDICTED: potassium channel KAT3-like [Solanum lycopersicum]
Solyc01g010150.3	[O]	Biological Process: metabolic process (GO:0008152);; Molecular Function: amino acid binding (GO:0016597);;	--	--	PREDICTED: uncharacterized protein LOC101260963 isoform X1 [Solanum lycopersicum]
Solyc01g011510.3	[C]	Molecular Function: aldehyde dehydrogenase [NAD(P)+] activity (GO:0004030);; Biological Process: cellular aldehyde metabolic process (GO:0006081);; Biological Process: oxidation-reduction process (GO:0055114);;	K00128|0|sly:101267634|K00128 aldehyde dehydrogenase (NAD+) [EC:1.2.1.3] | (RefSeq) SlADH3F1a; aldehyde dehydrogenase family 3 member F1	[C]	PREDICTED: aldehyde dehydrogenase family 3 member F1 [Solanum lycopersicum]
Solyc01g015080.3	--	--	K00430|0|sly:101260463|K00430 peroxidase [EC:1.11.1.7] | (RefSeq) peroxidase N	--	PREDICTED: peroxidase N-like [Solanum lycopersicum]
Solyc01g044240.3	--	--	--	--	--
Solyc01g058270.3	--	Cellular Component: endoplasmic reticulum (GO:0005783);; Cellular Component: Golgi apparatus (GO:0005794);; Biological Process: response to abscisic acid (GO:0009737);; Biological Process: plant-type secondary cell wall biogenesis (GO:0009834);; Biological Process: defense response to fungus (GO:0050832);;	--	[R]	PREDICTED: CAS1 domain-containing protein 1 [Solanum lycopersicum]
Solyc01g059900.3	--	--	--	--	PREDICTED: dirigent protein 11-like [Solanum lycopersicum]
Solyc01g059965.1	--	Cellular Component: vacuole (GO:0005773);; Biological Process: carbohydrate metabolic process (GO:0005975);; Biological Process: defense response (GO:0006952);; Molecular Function: glucan endo-1,3-beta-D-glucosidase activity (GO:0042973);;	--	--	glucan endo-1,3-beta-glucosidase B precursor [Solanum lycopersicum]
Solyc01g060260.3	--	--	--	--	PREDICTED: uncharacterized protein LOC101258403 isoform X2 [Solanum lycopersicum]
Solyc01g066720.3	--	Cellular Component: integral component of membrane (GO:0016021);;	--	--	PREDICTED: uncharacterized protein LOC101256324 [Solanum lycopersicum]
Solyc01g066910.3	--	--	--	--	PREDICTED: putative lipid-transfer protein DIR1 [Solanum lycopersicum]
Solyc01g067130.3	[B]	Cellular Component: nucleus (GO:0005634);; Biological Process: regulation of transcription, DNA-templated (GO:0006355);; Molecular Function: sequence-specific DNA binding (GO:0043565);; Molecular Function: protein heterodimerization activity (GO:0046982);;	K08065|6.8805e-98|sly:101249009|K08065 nuclear transcription Y subunit beta | (RefSeq) nuclear transcription factor Y subunit B-5-like	[K]	PREDICTED: nuclear transcription factor Y subunit B-5-like [Solanum lycopersicum]
Solyc01g067300.3	--	Cellular Component: membrane (GO:0016020);;	--	--	PREDICTED: CASP-like protein 1 [Solanum lycopersicum]
Solyc01g067370.3	--	--	--	--	TSB [Solanum lycopersicum]
Solyc01g067510.3	[RTKL]	--	K04733|0|sly:101243821|K04733 interleukin-1 receptor-associated kinase 4 [EC:2.7.11.1] | (RefSeq) serine/threonine-protein kinase-like protein ACR4	[T]	PREDICTED: serine/threonine-protein kinase-like protein ACR4 [Solanum lycopersicum]
Solyc01g067620.3	[R]	Molecular Function: flavonol synthase activity (GO:0045431);; Biological Process: flavonol biosynthetic process (GO:0051555);; Biological Process: oxidation-reduction process (GO:0055114);;	--	[QR]	PREDICTED: protein SRG1 [Solanum lycopersicum]
Solyc01g067850.2	--	Molecular Function: peroxidase activity (GO:0004601);; Biological Process: response to oxidative stress (GO:0006979);; Molecular Function: heme binding (GO:0020037);; Molecular Function: metal ion binding (GO:0046872);; Biological Process: oxidation-reduction process (GO:0055114);;	K00430|0|sly:101247458|K00430 peroxidase [EC:1.11.1.7] | (RefSeq) uncharacterized LOC101247458	--	PREDICTED: peroxidase 39-like [Solanum lycopersicum]
Solyc01g073660.3	--	--	--	[G]	PREDICTED: major facilitator superfamily domain-containing protein 12 [Solanum lycopersicum]
Solyc01g073670.3	--	--	--	[G]	PREDICTED: major facilitator superfamily domain-containing protein 12-like [Solanum lycopersicum]
Solyc01g073860.3	--	Molecular Function: protein-disulfide reductase activity (GO:0047134);; Biological Process: oxidation-reduction process (GO:0055114);;	--	--	PREDICTED: uncharacterized protein LOC101249575 [Solanum lycopersicum]
Solyc01g079150.3	--	Molecular Function: inorganic anion exchanger activity (GO:0005452);; Biological Process: anion transport (GO:0006820);; Cellular Component: integral component of membrane (GO:0016021);;	--	[P]	PREDICTED: boron transporter 1 [Solanum lycopersicum]
Solyc01g079180.3	--	Cellular Component: cell wall (GO:0005618);; Molecular Function: pectinesterase activity (GO:0030599);; Biological Process: cell wall modification (GO:0042545);; Molecular Function: aspartyl esterase activity (GO:0045330);;	K01051|0|sly:101261743|K01051 pectinesterase [EC:3.1.1.11] | (RefSeq) probable pectinesterase 53	--	PREDICTED: probable pectinesterase 53 [Solanum lycopersicum]
Solyc01g080020.2	--	--	--	[O]	PREDICTED: basic 7S globulin-like [Solanum lycopersicum]
Solyc01g080790.3	--	--	--	--	PREDICTED: uncharacterized protein LOC101249206 [Solanum lycopersicum]
Solyc01g081600.3	--	--	--	--	PREDICTED: non-specific lipid-transfer protein 1-like [Solanum lycopersicum]
Solyc01g081630.3	--	--	--	--	PREDICTED: protein UPSTREAM OF FLC [Solanum lycopersicum]
Solyc01g086650.3	[H]	Molecular Function: uroporphyrin-III C-methyltransferase activity (GO:0004851);; Biological Process: threonine catabolic process (GO:0006567);; Biological Process: siroheme biosynthetic process (GO:0019354);; Biological Process: methylation (GO:0032259);; Molecular Function: precorrin-2 dehydrogenase activity (GO:0043115);; Biological Process: oxidation-reduction process (GO:0055114);;	--	[H]	PREDICTED: uroporphyrinogen-III C-methyltransferase [Solanum lycopersicum]
Solyc01g087810.2	[O]	Molecular Function: serine-type endopeptidase activity (GO:0004252);; Biological Process: proteolysis (GO:0006508);; Molecular Function: identical protein binding (GO:0042802);; Biological Process: negative regulation of catalytic activity (GO:0043086);;	--	--	PREDICTED: subtilisin-like protease [Solanum lycopersicum]
Solyc01g088090.3	[R]	--	--	[R]	PREDICTED: pheophytinase, chloroplastic [Solanum lycopersicum]
Solyc01g089850.3	--	Biological Process: regulation of cyclin-dependent protein serine/threonine kinase activity (GO:0000079);; Molecular Function: kinase activity (GO:0016301);; Molecular Function: protein kinase binding (GO:0019901);;	--	[R]	PREDICTED: cyclin-U4-1 [Solanum lycopersicum]
Solyc01g089890.3	--	--	--	--	PREDICTED: uncharacterized protein LOC101252816 [Solanum lycopersicum]
Solyc01g090340.2	--	--	--	--	PREDICTED: ethylene-responsive transcription factor 1-like [Solanum lycopersicum]
Solyc01g090560.3	--	--	--	--	PREDICTED: ethylene-responsive transcription factor ERF038-like [Solanum lycopersicum]
Solyc01g090660.3	[Q]	Cellular Component: chloroplast stroma (GO:0009570);; Biological Process: auxin polar transport (GO:0009926);; Biological Process: secondary shoot formation (GO:0010223);; Biological Process: carotene catabolic process (GO:0016121);; Biological Process: xanthophyll catabolic process (GO:0016124);; Biological Process: apocarotenoid biosynthetic process (GO:0043289);; Molecular Function: 9-cis-epox…	K17912|0|sly:100313501|K17912 9-cis-beta-carotene 9',10'-cleaving dioxygenase [EC:1.13.11.68] | (RefSeq) CCD7; carotenoid cleavage dioxygenase 7	[Q]	carotenoid cleavage dioxygenase 7 [Solanum lycopersicum]
Solyc01g091160.4	[E]	Molecular Function: arginase activity (GO:0004053);; Biological Process: putrescine biosynthetic process from arginine (GO:0033388);; Molecular Function: metal ion binding (GO:0046872);;	K01476|0|sly:543944|K01476 arginase [EC:3.5.3.1] | (RefSeq) ARG1, LeARG1; arginase 1	[E]	arginase 1 [Solanum lycopersicum]
Solyc01g091320.3	[I]	Molecular Function: iron ion binding (GO:0005506);; Biological Process: fatty acid biosynthetic process (GO:0006633);; Cellular Component: integral component of membrane (GO:0016021);; Molecular Function: oxidoreductase activity (GO:0016491);; Biological Process: oxidation-reduction process (GO:0055114);;	K20028|0|sly:101255250|K20028 palmitoyltransferase ZDHHC2/15/20 [EC:2.3.1.225] | (RefSeq) probable protein S-acyltransferase 14	[I]	PREDICTED: methylsterol monooxygenase 1-1-like [Solanum lycopersicum]
Solyc01g091490.3	--	--	--	--	PREDICTED: uncharacterized protein LOC101256125 [Solanum lycopersicum]
Solyc01g091630.3	--	Molecular Function: transcription factor activity, sequence-specific DNA binding (GO:0003700);; Cellular Component: nucleus (GO:0005634);; Biological Process: regulation of transcription, DNA-templated (GO:0006355);; Biological Process: anthocyanin accumulation in tissues in response to UV light (GO:0043481);; Molecular Function: sequence-specific DNA binding (GO:0043565);; Biological Process: ro…	K09338|0|sly:100316889|K09338 homeobox-leucine zipper protein | (RefSeq) CD2; cutin deficient 2	--	cutin deficient 2 [Solanum lycopersicum]
Solyc01g091760.2	--	--	--	--	PREDICTED: ethylene-responsive transcription factor ERF086-like [Solanum lycopersicum]
Solyc01g094130.2	[Q]	Molecular Function: iron ion binding (GO:0005506);; Molecular Function: electron carrier activity (GO:0009055);; Molecular Function: heme binding (GO:0020037);; Biological Process: oxidation-reduction process (GO:0055114);; Molecular Function: aromatase activity (GO:0070330);;	--	[QI]	PREDICTED: cytochrome P450 704C1-like [Solanum lycopersicum]
Solyc01g094700.3	[E]	Molecular Function: 1-acylglycerol-3-phosphate O-acyltransferase activity (GO:0003841);; Molecular Function: glycerol-3-phosphate O-acyltransferase activity (GO:0004366);; Cellular Component: endoplasmic reticulum (GO:0005783);; Biological Process: cutin biosynthetic process (GO:0010143);;	K13508|0|sot:102598882|K13508 glycerol-3-phosphate acyltransferase [EC:2.3.1.15] | (RefSeq) glycerol-3-phosphate 2-O-acyltransferase 4	--	PREDICTED: glycerol-3-phosphate 2-O-acyltransferase 4 [Solanum lycopersicum]
Solyc01g094890.3	--	Cellular Component: membrane (GO:0016020);; Molecular Function: oxidoreductase activity (GO:0016491);;	--	[PQ]	PREDICTED: ferric reduction oxidase 2 [Solanum lycopersicum]
Solyc01g094910.3	--	Cellular Component: integral component of membrane (GO:0016021);; Molecular Function: NAD(P)H oxidase activity (GO:0016174);; Biological Process: oxidation-reduction process (GO:0055114);;	--	[PQ]	ferric-chelate reductase [Solanum lycopersicum]
Solyc01g094970.3	[M]	Molecular Function: polygalacturonase activity (GO:0004650);; Cellular Component: extracellular region (GO:0005576);; Biological Process: carbohydrate metabolic process (GO:0005975);; Cellular Component: integral component of membrane (GO:0016021);;	--	--	PREDICTED: probable polygalacturonase [Solanum lycopersicum]
Solyc01g094990.2	--	--	--	[G]	PREDICTED: uncharacterized protein LOC101264770 [Solanum lycopersicum]
Solyc01g095320.3	--	--	--	--	PREDICTED: BAG family molecular chaperone regulator 6 [Solanum lycopersicum]
Solyc01g095410.3	[J]	Molecular Function: translation initiation factor activity (GO:0003743);; Biological Process: translational initiation (GO:0006413);;	K03236|1.02116e-67|sly:101248917|K03236 translation initiation factor 1A | (RefSeq) S1-like RNA-binding domain-containing protein	[J]	unknown [Lotus japonicus]
Solyc01g095500.3	--	--	--	--	PREDICTED: pathogenesis-related genes transcriptional activator PTI6 [Solanum lycopersicum]
Solyc01g095720.3	--	Molecular Function: hydrolase activity (GO:0016787);;	--	--	PREDICTED: uncharacterized protein LOC101245704 [Solanum lycopersicum]
Solyc01g096320.3	[K]	Biological Process: transcription, DNA-templated (GO:0006351);; Molecular Function: sequence-specific DNA binding (GO:0043565);;	K09338|5.47572e-126|sly:101262661|K09338 homeobox-leucine zipper protein | (RefSeq) homeobox-leucine zipper protein ATHB-12	[K]	PREDICTED: homeobox-leucine zipper protein ATHB-12 [Solanum lycopersicum]
Solyc01g096560.2	[O]	Biological Process: metabolic process (GO:0008152);; Molecular Function: serine-type peptidase activity (GO:0008236);; Molecular Function: oxidoreductase activity (GO:0016491);;	--	--	PREDICTED: CO(2)-response secreted protease-like [Solanum lycopersicum]
Solyc01g096690.2	[RTKL]	Molecular Function: kinase activity (GO:0016301);;	K04733|0|sly:101250640|K04733 interleukin-1 receptor-associated kinase 4 [EC:2.7.11.1] | (RefSeq) serine/threonine-protein kinase CDG1-like	[T]	PREDICTED: receptor-like cytosolic serine/threonine-protein kinase RBK1 [Solanum lycopersicum]
Solyc01g097240.3	--	Molecular Function: ribonuclease activity (GO:0004540);; Cellular Component: extracellular region (GO:0005576);; Cellular Component: cell wall (GO:0005618);; Molecular Function: chitin binding (GO:0008061);; Biological Process: defense response to fungus, incompatible interaction (GO:0009817);; Biological Process: response to nitrate (GO:0010167);; Biological Process: nitrate transport (GO:001570…	--	[R]	pathogenesis-related protein P2 precursor [Solanum lycopersicum]
Solyc01g097340.3	[MG]	Cellular Component: cytosol (GO:0005829);; Biological Process: nucleotide-sugar metabolic process (GO:0009225);; Biological Process: L-ascorbic acid biosynthetic process (GO:0019853);; Molecular Function: GDP-mannose 3,5-epimerase activity (GO:0047918);; Molecular Function: NAD binding (GO:0051287);;	K10046|0|sly:100316902|K10046 GDP-D-mannose 3', 5'-epimerase [EC:5.1.3.18 5.1.3.-] | (RefSeq) GME1; GDP-mannose 3',5'-epimerase	[GM]	GDP-mannose 3&apos;,5&apos;-epimerase [Solanum lycopersicum]
Solyc01g097470.3	--	--	--	--	PREDICTED: uncharacterized protein LOC101263938 [Solanum lycopersicum]
Solyc01g097720.1	--	--	--	--	PREDICTED: extensin-3-like [Solanum lycopersicum]
Solyc01g097810.3	[S]	Cellular Component: chromoplast (GO:0009509);; Cellular Component: chloroplast envelope (GO:0009941);; Biological Process: carotenoid biosynthetic process (GO:0016117);; Biological Process: carotene biosynthetic process (GO:0016120);; Molecular Function: carotene 7,8-desaturase activity (GO:0016719);; Molecular Function: 9,9'-dicis-carotene:quinone oxidoreductase activity (GO:0052886);; Molecular…	K00514|0|sly:543629|K00514 zeta-carotene desaturase [EC:1.3.5.6] | (RefSeq) zds; zeta-carotene desaturase	[Q]	zeta-carotene desaturase [Solanum lycopersicum]
Solyc01g098190.3	[P]	Cellular Component: vacuole (GO:0005773);; Cellular Component: plasma membrane (GO:0005886);; Biological Process: sodium ion transport (GO:0006814);; Biological Process: regulation of pH (GO:0006885);; Biological Process: response to salt stress (GO:0009651);; Biological Process: lithium ion transport (GO:0010351);; Molecular Function: sodium:proton antiporter activity (GO:0015385);; Cellular Com…	--	[P]	PREDICTED: (Sodium/potassium)/proton exchanger 4 isoform X1 [Solanum lycopersicum]
Solyc01g098590.3	--	--	--	--	PREDICTED: phosphoglycerate mutase-like protein AT74 [Solanum lycopersicum]
Solyc01g099050.3	--	--	K21026|0|sly:101267271|K21026 acetylajmaline esterase [EC:3.1.1.80] | (RefSeq) GDSL esterase/lipase At5g03980	--	PREDICTED: GDSL esterase/lipase At5g03980 [Solanum lycopersicum]
Solyc01g099620.3	--	Molecular Function: peroxidase activity (GO:0004601);; Molecular Function: iron ion binding (GO:0005506);; Molecular Function: calcium ion binding (GO:0005509);; Cellular Component: plasma membrane (GO:0005886);; Biological Process: iron ion transport (GO:0006826);; Biological Process: defense response (GO:0006952);; Molecular Function: electron carrier activity (GO:0009055);; Biological Process:…	K13447|0|sly:101251928|K13447 respiratory burst oxidase [EC:1.6.3.- 1.11.1.-] | (RefSeq) respiratory burst oxidase homolog protein B	[PQ]	PREDICTED: respiratory burst oxidase homolog protein B [Solanum lycopersicum]
Solyc01g100120.3	[Z]	Molecular Function: binding (GO:0005488);;	K10406|0|sly:101264158|K10406 kinesin family member C2/C3 | (RefSeq) kinesin-like protein KIN-14G	[Z]	PREDICTED: kinesin-4-like [Solanum lycopersicum]
Solyc01g100490.3	[QR]	Molecular Function: nicotianamine synthase activity (GO:0030410);; Biological Process: nicotianamine biosynthetic process (GO:0030418);;	K05953|0|sly:101248619|K05953 nicotianamine synthase [EC:2.5.1.43] | (RefSeq) CHLN, CLN; nicotianamine synthase-like	--	PREDICTED: nicotianamine synthase [Solanum lycopersicum]
Solyc01g100690.3	--	--	--	--	PREDICTED: uncharacterized protein LOC101252823 [Solanum lycopersicum]
Solyc01g100900.3	--	--	--	--	PREDICTED: WAT1-related protein At1g09380-like [Solanum lycopersicum]
Solyc01g101050.3	--	Molecular Function: peroxidase activity (GO:0004601);; Biological Process: response to oxidative stress (GO:0006979);; Molecular Function: heme binding (GO:0020037);; Molecular Function: metal ion binding (GO:0046872);; Biological Process: oxidation-reduction process (GO:0055114);;	K00430|0|sly:101249969|K00430 peroxidase [EC:1.11.1.7] | (RefSeq) peroxidase 5-like	--	PREDICTED: peroxidase 5-like [Solanum lycopersicum]
Solyc01g102300.3	--	--	K12126|0|sly:101267355|K12126 phytochrome-interacting factor 3 | (RefSeq) transcription factor PIF3	--	PREDICTED: transcription factor PIF3 [Solanum lycopersicum]
Solyc01g102850.2	--	--	--	--	PREDICTED: uncharacterized protein LOC101251930 [Solanum lycopersicum]
Solyc01g103060.3	--	Cellular Component: anchored component of membrane (GO:0031225);;	--	--	PREDICTED: lipid transfer-like protein VAS [Solanum lycopersicum]
Solyc01g103070.2	--	--	--	--	PREDICTED: uncharacterized protein LOC104645466 [Solanum lycopersicum]
Solyc01g103660.3	[R]	--	K13696|0|sly:101258906|K13696 abhydrolase domain-containing protein 1/3 | (RefSeq) embryogenesis-associated protein EMB8-like	[R]	PREDICTED: embryogenesis-associated protein EMB8-like [Solanum lycopersicum]
Solyc01g104400.3	--	Molecular Function: copper ion binding (GO:0005507);; Molecular Function: electron carrier activity (GO:0009055);; Biological Process: pollination (GO:0009856);; Cellular Component: apoplast (GO:0048046);; Biological Process: anther development (GO:0048653);;	--	--	PREDICTED: basic blue protein-like [Solanum lycopersicum]
Solyc01g104710.3	--	--	--	--	hypothetical protein [Solanum tuberosum]
Solyc01g104780.3	[S]	Biological Process: cellular response to iron ion (GO:0071281);; Biological Process: cellular response to ethylene stimulus (GO:0071369);; Biological Process: cellular response to nitric oxide (GO:0071732);;	--	[S]	PREDICTED: vacuolar iron transporter homolog 4-like [Solanum lycopersicum]
Solyc01g104830.2	[S]	--	--	[S]	PREDICTED: vacuolar iron transporter homolog 4-like [Nicotiana sylvestris]
Solyc01g104900.3	--	Molecular Function: DNA binding (GO:0003677);; Biological Process: regulation of transcription, DNA-templated (GO:0006355);;	--	--	PREDICTED: NAC transcription factor 25 [Solanum lycopersicum]
Solyc01g105350.2	--	Molecular Function: UDP-glucosyltransferase activity (GO:0035251);;	--	[GC]	PREDICTED: 7-deoxyloganetin glucosyltransferase-like [Solanum lycopersicum]
Solyc01g105590.2	--	Molecular Function: transferase activity, transferring acyl groups other than amino-acyl groups (GO:0016747);;	K13065|0|sly:101055589|K13065 shikimate O-hydroxycinnamoyltransferase [EC:2.3.1.133] | (RefSeq) AT3; AT3 protein	--	AT3 protein [Solanum lycopersicum]
Solyc01g105660.3	[R]	Molecular Function: oxidoreductase activity, acting on paired donors, with incorporation or reduction of molecular oxygen, 2-oxoglutarate as one donor, and incorporation of one atom each of oxygen into both donors (GO:0016706);;	--	[QR]	PREDICTED: leucoanthocyanidin dioxygenase-like [Solanum lycopersicum]
Solyc01g105720.2	--	--	--	--	PREDICTED: uncharacterized protein LOC101261168 [Solanum lycopersicum]
Solyc01g105770.2	--	--	--	--	PREDICTED: proteoglycan 4-like [Solanum lycopersicum]
Solyc01g105960.2	--	Molecular Function: magnesium ion binding (GO:0000287);; Biological Process: metabolic process (GO:0008152);; Molecular Function: terpene synthase activity (GO:0010333);;	--	--	PREDICTED: terpene synthase 10 [Solanum lycopersicum]
Solyc01g106460.3	--	Molecular Function: oxidoreductase activity (GO:0016491);;	--	--	PREDICTED: transcription factor bHLH18-like [Solanum lycopersicum]
Solyc01g106600.2	[S]	Cellular Component: extracellular region (GO:0005576);;	--	[S]	PREDICTED: pathogenesis-related leaf protein 4-like [Solanum lycopersicum]
Solyc01g106620.2	[S]	Cellular Component: extracellular region (GO:0005576);; Biological Process: defense response (GO:0006952);; Biological Process: response to biotic stimulus (GO:0009607);;	K13449|2.06296e-132|sly:100191111|K13449 pathogenesis-related protein 1 | (RefSeq) PR1 protein	[S]	PR1 protein precursor [Solanum lycopersicum]
Solyc01g106630.2	--	--	--	--	--
Solyc01g106920.3	--	Molecular Function: transporter activity (GO:0005215);; Biological Process: transport (GO:0006810);;	K14611|0|sly:101262753|K14611 solute carrier family 23 (nucleobase transporter), member 1/2 | (RefSeq) nucleobase-ascorbate transporter 4	[F]	PREDICTED: nucleobase-ascorbate transporter 4 [Solanum lycopersicum]
Solyc01g107190.3	--	--	--	--	PREDICTED: LOB domain-containing protein 37-like [Solanum lycopersicum]
Solyc01g107220.2	--	--	--	--	PREDICTED: extensin-2-like [Solanum lycopersicum]
Solyc01g107390.3	--	Biological Process: response to light stimulus (GO:0009416);; Cellular Component: plastid (GO:0009536);; Biological Process: response to auxin (GO:0009733);; Molecular Function: indole-3-acetic acid amido synthetase activity (GO:0010279);; Cellular Component: cytoplasmic vesicle (GO:0016023);; Biological Process: secretion by cell (GO:0032940);;	K14487|0|sly:101246970|K14487 auxin responsive GH3 gene family | (RefSeq) probable indole-3-acetic acid-amido synthetase GH3.1	--	PREDICTED: probable indole-3-acetic acid-amido synthetase GH3.1 [Solanum lycopersicum]
Solyc01g107400.2	--	--	--	--	unnamed protein product [Coffea canephora]
Solyc01g107710.2	--	--	--	--	PREDICTED: uncharacterized protein LOC101254643 [Solanum lycopersicum]
Solyc01g107720.3	--	--	--	--	PREDICTED: uncharacterized protein LOC101257909 [Solanum lycopersicum]
Solyc01g107910.3	[R]	Biological Process: lignin biosynthetic process (GO:0009809);; Biological Process: methylation (GO:0032259);; Molecular Function: caffeoyl-CoA O-methyltransferase activity (GO:0042409);; Molecular Function: metal ion binding (GO:0046872);;	K00588|0|sly:101260278|K00588 caffeoyl-CoA O-methyltransferase [EC:2.1.1.104] | (RefSeq) caffeoyl-CoA O-methyltransferase 6	[Q]	PREDICTED: caffeoyl-CoA O-methyltransferase 6 [Solanum lycopersicum]
Solyc01g108300.3	--	Molecular Function: binding (GO:0005488);;	--	--	PREDICTED: uncharacterized protein LOC101243935 isoform X2 [Solanum lycopersicum]
Solyc01g108630.3	[P]	Molecular Function: heme binding (GO:0020037);; Molecular Function: ferredoxin-nitrite reductase activity (GO:0048307);; Molecular Function: iron-sulfur cluster binding (GO:0051536);; Biological Process: oxidation-reduction process (GO:0055114);;	K00366|0|sly:778325|K00366 ferredoxin-nitrite reductase [EC:1.7.7.1] | (RefSeq) nii1; nitrite reductase	[P]	PREDICTED: ferredoxin--nitrite reductase, chloroplastic [Solanum lycopersicum]
Solyc01g108700.3	--	--	--	--	PREDICTED: uncharacterized protein LOC102584061 [Solanum tuberosum]
Solyc01g108710.3	--	--	--	--	PREDICTED: uncharacterized protein LOC102584061 [Solanum tuberosum]
Solyc01g108740.3	--	--	--	--	PREDICTED: salicylic acid-binding protein 2-like [Solanum lycopersicum]
Solyc01g108745.1	--	--	--	--	PREDICTED: salicylic acid-binding protein 2-like isoform X1 [Solanum lycopersicum]
Solyc01g108910.3	--	--	--	--	PREDICTED: uncharacterized protein LOC101255248 [Solanum lycopersicum]
Solyc01g109580.3	--	Biological Process: polysaccharide biosynthetic process (GO:0000271);; Molecular Function: actin binding (GO:0003779);; Cellular Component: cytosol (GO:0005829);; Biological Process: glucose catabolic process (GO:0006007);; Biological Process: multidimensional cell growth (GO:0009825);; Biological Process: cell tip growth (GO:0009932);; Biological Process: regulation of hormone levels (GO:0010817…	K17261|0|sly:101245702|K17261 adenylyl cyclase-associated protein | (RefSeq) cyclase-associated protein 1	[ZT]	PREDICTED: cyclase-associated protein 1 [Solanum lycopersicum]
Solyc01g109610.3	--	--	--	--	PREDICTED: uncharacterized protein At1g01500-like [Solanum lycopersicum]
Solyc01g109790.3	[G]	Molecular Function: ATP binding (GO:0005524);; Cellular Component: cytosol (GO:0005829);; Biological Process: glycogen biosynthetic process (GO:0005978);; Molecular Function: glucose-1-phosphate adenylyltransferase activity (GO:0008878);; Cellular Component: amyloplast (GO:0009501);; Cellular Component: chloroplast (GO:0009507);; Cellular Component: glucose-1-phosphate adenylyltransferase complex…	K00975|0|sot:102591766|K00975 glucose-1-phosphate adenylyltransferase [EC:2.7.7.27] | (RefSeq) AGPS1; glucose-1-phosphate adenylyltransferase large subunit 1-like	[M]	ADPglucose pyrophosphorylase large subunit [Solanum lycopersicum]
Solyc01g109800.2	--	--	--	--	PREDICTED: uncharacterized protein LOC104645424 [Solanum lycopersicum]
Solyc01g109860.3	--	--	--	[I]	PREDICTED: phosphatidylinositol/phosphatidylcholine transfer protein SFH12-like [Solanum lycopersicum]
Solyc01g111050.3	--	--	--	--	PREDICTED: COBRA-like protein 1 [Solanum lycopersicum]
Solyc01g111260.2	--	Molecular Function: phospholipase C activity (GO:0004629);; Biological Process: lipid metabolic process (GO:0006629);; Biological Process: intracellular signal transduction (GO:0035556);;	--	[T]	PREDICTED: uncharacterized protein LOC101258415 [Solanum lycopersicum]
Solyc01g111610.3	--	--	K19042|2.98537e-136|sly:101267168|K19042 E3 ubiquitin-protein ligase BOI and related proteins [EC:2.3.2.27] | (RefSeq) probable BOI-related E3 ubiquitin-protein ligase 3	[O]	PREDICTED: probable BOI-related E3 ubiquitin-protein ligase 3 [Solanum lycopersicum]
Solyc01g111660.3	[G]	Molecular Function: transporter activity (GO:0005215);; Biological Process: transport (GO:0006810);; Cellular Component: integral component of membrane (GO:0016021);;	K09872|0|sly:101268623|K09872 aquaporin PIP | (RefSeq) aquaporin, LePIP1, PIP1; aquaporin PIP2-7-like	[G]	plasmamembrane intrinsic protein 2;8 [Solanum lycopersicum]
Solyc01g111880.3	[RTKL]	Molecular Function: protein kinase activity (GO:0004672);; Biological Process: organelle organization (GO:0006996);; Biological Process: metabolic process (GO:0008152);; Molecular Function: anion binding (GO:0043168);;	--	[T]	PREDICTED: serine/threonine-protein kinase HT1 isoform X1 [Solanum lycopersicum]
Solyc02g014225.1	--	Biological Process: carbohydrate metabolic process (GO:0005975);; Molecular Function: cellulase activity (GO:0008810);; Biological Process: trichoblast differentiation (GO:0010054);; Molecular Function: carbohydrate binding (GO:0030246);;	--	--	PREDICTED: endoglucanase 5 [Solanum lycopersicum]
Solyc02g014730.3	[Q]	Molecular Function: iron ion binding (GO:0005506);; Cellular Component: endoplasmic reticulum (GO:0005783);; Molecular Function: electron carrier activity (GO:0009055);; Biological Process: suberin biosynthetic process (GO:0010345);; Molecular Function: heme binding (GO:0020037);; Biological Process: very long-chain fatty acid biosynthetic process (GO:0042761);; Biological Process: oxidation-redu…	K15402|0|sly:101264266|K15402 fatty acid omega-hydroxylase [EC:1.14.-.-] | (RefSeq) cytochrome P450 86B1	[QI]	PREDICTED: cytochrome P450 86B1 [Solanum lycopersicum]
Solyc02g024050.3	[P]	Molecular Function: ferredoxin-NADP+ reductase activity (GO:0004324);; Molecular Function: copper ion binding (GO:0005507);; Cellular Component: chloroplast (GO:0009507);; Biological Process: photosynthesis (GO:0015979);; Biological Process: electron transport chain (GO:0022900);; Cellular Component: thylakoid membrane (GO:0042651);; Molecular Function: flavin adenine dinucleotide binding (GO:005…	K02641|0|sly:101268044|K02641 ferredoxin--NADP+ reductase [EC:1.18.1.2] | (RefSeq) ferredoxin--NADP reductase, root-type isozyme, chloroplastic	[C]	PREDICTED: ferredoxin--NADP reductase, root-type isozyme, chloroplastic [Solanum lycopersicum]
Solyc02g030170.3	[C]	Molecular Function: calmodulin binding (GO:0005516);; Cellular Component: vacuole (GO:0005773);; Cellular Component: plasma membrane (GO:0005886);; Molecular Function: UDP-N-acetylmuramate dehydrogenase activity (GO:0008762);; Biological Process: response to light stimulus (GO:0009416);; Biological Process: unidimensional cell growth (GO:0009826);; Cellular Component: integral component of membra…	K09828|0|sly:543937|K09828 Delta24-sterol reductase [EC:1.3.1.72 1.3.1.-] | (RefSeq) SlSSR1; sterol side chain reductase	[R]	DWARF1/DIMINUTO [Solanum lycopersicum]
Solyc02g030480.3	[R]	Molecular Function: zinc ion binding (GO:0008270);; Molecular Function: mannitol dehydrogenase activity (GO:0046029);; Biological Process: oxidation-reduction process (GO:0055114);;	K00083|0|sly:101245999|K00083 cinnamyl-alcohol dehydrogenase [EC:1.1.1.195] | (RefSeq) probable cinnamyl alcohol dehydrogenase 6	[Q]	PREDICTED: probable cinnamyl alcohol dehydrogenase 6 [Solanum lycopersicum]
Solyc02g036350.3	[R]	Biological Process: MAPK cascade (GO:0000165);; Biological Process: protein targeting to membrane (GO:0006612);; Biological Process: detection of biotic stimulus (GO:0009595);; Biological Process: ethylene biosynthetic process (GO:0009693);; Biological Process: salicylic acid biosynthetic process (GO:0009697);; Molecular Function: 1-aminocyclopropane-1-carboxylate oxidase activity (GO:0009815);; …	K05933|0|sly:100125909|K05933 aminocyclopropanecarboxylate oxidase [EC:1.14.17.4] | (RefSeq) 1-aminocyclopropane-1-carboxylate oxidase	[QR]	1-aminocyclopropane-1-carboxylate oxidase [Solanum lycopersicum]
Solyc02g063410.3	--	--	--	--	PREDICTED: uncharacterized protein At5g65660-like [Solanum lycopersicum]
Solyc02g064970.3	--	Biological Process: transition metal ion transport (GO:0000041);; Molecular Function: peroxidase activity (GO:0004601);; Biological Process: response to oxidative stress (GO:0006979);; Molecular Function: heme binding (GO:0020037);; Molecular Function: metal ion binding (GO:0046872);; Biological Process: oxidation-reduction process (GO:0055114);;	K00430|0|sly:101267376|K00430 peroxidase [EC:1.11.1.7] | (RefSeq) peroxidase 25	--	PREDICTED: peroxidase 25 [Solanum lycopersicum]
Solyc02g065190.3	[Q]	--	--	[Q]	PREDICTED: geraniol 8-hydroxylase-like [Solanum lycopersicum]
Solyc02g065280.3	[R]	Biological Process: metabolic process (GO:0008152);; Biological Process: systemic acquired resistance, salicylic acid mediated signaling pathway (GO:0009862);; Molecular Function: lipase activity (GO:0016298);; Molecular Function: methyl salicylate esterase activity (GO:0080031);;	K08233|0|sly:101260990|K08233 polyneuridine-aldehyde esterase [EC:3.1.1.78] | (RefSeq) salicylic acid-binding protein 2	--	PREDICTED: salicylic acid-binding protein 2 [Solanum lycopersicum]
Solyc02g065520.1	[RTKL]	Molecular Function: protein kinase activity (GO:0004672);; Molecular Function: ATP binding (GO:0005524);; Biological Process: protein phosphorylation (GO:0006468);;	--	--	Lyk10 precursor [Solanum lycopersicum]
Solyc02g065530.3	--	Cellular Component: endoplasmic reticulum (GO:0005783);; Biological Process: response to wounding (GO:0009611);; Biological Process: response to fungus (GO:0009620);; Biological Process: jasmonic acid biosynthetic process (GO:0009695);; Biological Process: response to jasmonic acid (GO:0009753);; Biological Process: xylem and phloem pattern formation (GO:0010051);; Biological Process: glucuronoxy…	K20893|0|sly:101257137|K20893 probable galacturonosyltransferase-like 1 [EC:2.4.1.-] | (RefSeq) probable galacturonosyltransferase-like 1	--	PREDICTED: probable galacturonosyltransferase-like 1 [Solanum lycopersicum]
Solyc02g065800.2	--	Molecular Function: transcription factor activity, sequence-specific DNA binding (GO:0003700);; Biological Process: regulation of transcription, DNA-templated (GO:0006355);; Cellular Component: chloroplast (GO:0009507);; Biological Process: jasmonic acid metabolic process (GO:0009694);; Biological Process: response to jasmonic acid (GO:0009753);; Biological Process: leaf morphogenesis (GO:0009965…	--	--	PREDICTED: transcription factor TCP17-like [Solanum lycopersicum]
Solyc02g067190.3	--	Cellular Component: plasma membrane (GO:0005886);; Biological Process: cell-cell junction assembly (GO:0007043);; Cellular Component: integral component of membrane (GO:0016021);; Biological Process: cell wall modification (GO:0042545);; Molecular Function: protein homodimerization activity (GO:0042803);; Cellular Component: Casparian strip (GO:0048226);;	--	--	PREDICTED: casparian strip membrane protein 1 [Solanum lycopersicum]
Solyc02g067380.3	--	Molecular Function: protein dimerization activity (GO:0046983);;	--	--	PREDICTED: transcription factor PRE6 isoform X2 [Solanum lycopersicum]
Solyc02g067440.3	--	Molecular Function: cysteamine dioxygenase activity (GO:0047800);; Biological Process: oxidation-reduction process (GO:0055114);;	K10712|0|sly:101264995|K10712 cysteamine dioxygenase [EC:1.13.11.19] | (RefSeq) plant cysteine oxidase 2	[S]	PREDICTED: 2-aminoethanethiol dioxygenase [Solanum lycopersicum]
Solyc02g068060.3	--	Molecular Function: protein serine/threonine kinase activity (GO:0004674);; Molecular Function: ATP binding (GO:0005524);; Cellular Component: mitochondrion (GO:0005739);; Biological Process: protein phosphorylation (GO:0006468);; Biological Process: transmembrane receptor protein tyrosine kinase signaling pathway (GO:0007169);; Molecular Function: 2-alkenal reductase [NAD(P)] activity (GO:003244…	--	--	PREDICTED: probable inactive leucine-rich repeat receptor-like protein kinase At3g03770 [Solanum lycopersicum]
Solyc02g068080.3	[P]	Molecular Function: voltage-gated chloride channel activity (GO:0005247);; Biological Process: chloride transport (GO:0006821);; Molecular Function: nitrate:proton symporter activity (GO:0009671);; Cellular Component: plant-type vacuole membrane (GO:0009705);; Biological Process: response to nitrate (GO:0010167);; Biological Process: nitrate transport (GO:0015706);; Cellular Component: integral c…	K05016|0|sly:101249604|K05016 chloride channel 7 | (RefSeq) chloride channel protein CLC-b	[P]	PREDICTED: chloride channel protein CLC-b [Solanum lycopersicum]
Solyc02g068120.3	--	--	--	--	PREDICTED: B2 protein-like [Solanum lycopersicum]
Solyc02g068250.3	--	--	--	--	PREDICTED: uncharacterized protein LOC101249888 [Solanum lycopersicum]
Solyc02g068880.2	[RTKL]	--	--	--	PREDICTED: probable LRR receptor-like serine/threonine-protein kinase At3g47570-like [Solanum tuberosum]
Solyc02g069490.3	[C]	Molecular Function: UDP-N-acetylmuramate dehydrogenase activity (GO:0008762);; Molecular Function: flavin adenine dinucleotide binding (GO:0050660);; Biological Process: oxidation-reduction process (GO:0055114);;	K09828|0|sly:101244831|K09828 Delta24-sterol reductase [EC:1.3.1.72 1.3.1.-] | (RefSeq) SSR2; delta(24)-sterol reductase-like	[R]	PREDICTED: delta(24)-sterol reductase-like [Solanum lycopersicum]
Solyc02g069670.3	[G]	Molecular Function: catalytic activity (GO:0003824);;	K01187|0|sly:101264994|K01187 alpha-glucosidase [EC:3.2.1.20] | (RefSeq) alpha-glucosidase-like	[G]	PREDICTED: alpha-glucosidase-like [Solanum lycopersicum]
Solyc02g069730.3	--	Cellular Component: plasma membrane (GO:0005886);; Cellular Component: integral component of membrane (GO:0016021);;	--	--	PREDICTED: CASP-like protein 1B2 [Solanum lycopersicum]
Solyc02g070080.3	[R]	Molecular Function: oxidoreductase activity (GO:0016491);;	--	[QR]	PREDICTED: hyoscyamine 6-dioxygenase-like [Solanum lycopersicum]
Solyc02g070210.3	--	Molecular Function: transporter activity (GO:0005215);; Cellular Component: cytosol (GO:0005829);; Cellular Component: plasma membrane (GO:0005886);; Biological Process: transport (GO:0006810);; Cellular Component: integral component of membrane (GO:0016021);; Biological Process: sterol biosynthetic process (GO:0016126);; Biological Process: plant-type cell wall cellulose metabolic process (GO:00…	K19996|0|sly:101254657|K19996 phosphatidylinositol transfer protein SFH5 | (RefSeq) patellin-4	[I]	PREDICTED: patellin-4 [Solanum lycopersicum]
Solyc02g070670.3	[OK]	Molecular Function: GTPase activity (GO:0003924);; Molecular Function: ATP binding (GO:0005524);; Cellular Component: cytoplasm (GO:0005737);; Biological Process: obsolete GTP catabolic process (GO:0006184);; Cellular Component: membrane (GO:0016020);; Molecular Function: nickel cation binding (GO:0016151);; Molecular Function: metallochaperone activity (GO:0016530);; Molecular Function: protein …	K03189|3.85993e-132|sly:101244151|K03189 urease accessory protein | (RefSeq) urease accessory protein G-like	--	PREDICTED: urease accessory protein G isoform X2 [Solanum lycopersicum]
Solyc02g071080.2	--	--	--	--	PREDICTED: probable purine permease 10 [Solanum lycopersicum]
Solyc02g071090.3	--	--	--	--	PREDICTED: probable purine permease 10 [Solanum lycopersicum]
Solyc02g071100.3	--	--	--	--	PREDICTED: probable purine permease 10 [Solanum lycopersicum]
Solyc02g071110.3	--	Cellular Component: membrane (GO:0016020);;	--	--	PREDICTED: probable purine permease 10 [Solanum lycopersicum]
Solyc02g071560.3	[O]	Molecular Function: peptidase activity (GO:0008233);;	--	--	PREDICTED: subtilisin-like protease [Solanum lycopersicum]
Solyc02g071690.2	--	--	--	--	PREDICTED: uncharacterized protein LOC101263269 [Solanum lycopersicum]
Solyc02g072210.1	--	--	--	--	PREDICTED: uncharacterized protein LOC104646047 [Solanum lycopersicum]
Solyc02g072393.1	[RTKL]	--	--	--	PREDICTED: probable LRR receptor-like serine/threonine-protein kinase At3g47570 [Solanum lycopersicum]
Solyc02g075625.1	--	--	--	--	PREDICTED: transcription factor HBP-1b(c38)-like [Solanum lycopersicum]
Solyc02g076910.3	--	Biological Process: proteolysis (GO:0006508);; Molecular Function: cysteine-type peptidase activity (GO:0008234);; Biological Process: response to stimulus (GO:0050896);;	--	[O]	PREDICTED: senescence-specific cysteine protease SAG39-like [Solanum lycopersicum]
Solyc02g076920.3	--	--	--	--	PREDICTED: transcription factor bHLH30-like [Solanum lycopersicum]
Solyc02g077290.2	--	Molecular Function: ionotropic glutamate receptor activity (GO:0004970);; Molecular Function: extracellular-glutamate-gated ion channel activity (GO:0005234);; Biological Process: ion transport (GO:0006811);; Cellular Component: integral component of membrane (GO:0016021);; Biological Process: ionotropic glutamate receptor signaling pathway (GO:0035235);;	K05387|0|sly:101251444|K05387 glutamate receptor, ionotropic, plant | (RefSeq) SlGLR1.2; glutamate receptor 1.2	[PET]	PREDICTED: glutamate receptor 2.9 [Solanum lycopersicum]
Solyc02g077540.3	--	--	--	--	PREDICTED: uncharacterized protein LOC101249987 [Solanum lycopersicum]
Solyc02g078160.3	--	--	--	--	PREDICTED: uncharacterized protein LOC101251439 [Solanum lycopersicum]
Solyc02g078380.3	--	--	--	--	PREDICTED: stem-specific protein TSJT1-like [Solanum lycopersicum]
Solyc02g078570.3	[R]	--	--	[I]	PREDICTED: bifunctional epoxide hydrolase 2 [Solanum lycopersicum]
Solyc02g078600.3	[GEPR]	Molecular Function: sugar:proton symporter activity (GO:0005351);; Cellular Component: integral component of membrane (GO:0016021);; Molecular Function: 2-alkenal reductase [NAD(P)] activity (GO:0032440);; Biological Process: carbohydrate transmembrane transport (GO:0034219);; Biological Process: oxidation-reduction process (GO:0055114);;	--	[R]	PREDICTED: probable polyol transporter 4 isoform X1 [Solanum lycopersicum]
Solyc02g078690.2	[E]	Molecular Function: serine-type carboxypeptidase activity (GO:0004185);; Biological Process: proteolysis (GO:0006508);;	K16297|0|sly:101244455|K16297 serine carboxypeptidase-like clade II [EC:3.4.16.-] | (RefSeq) serine carboxypeptidase-like 31	[OE]	PREDICTED: serine carboxypeptidase-like 31 [Solanum lycopersicum]
Solyc02g078760.1	--	--	--	--	PREDICTED: uncharacterized protein LOC101262169 [Solanum lycopersicum]
Solyc02g079070.3	--	--	--	[Z]	PREDICTED: myosin-3-like isoform X1 [Solanum lycopersicum]
Solyc02g079310.2	--	Molecular Function: nucleoside transmembrane transporter activity (GO:0005337);; Biological Process: transport (GO:0006810);; Cellular Component: integral component of membrane (GO:0016021);;	K15014|0|sly:101266190|K15014 solute carrier family 29 (equilibrative nucleoside transporter), member 1/2/3 | (RefSeq) equilibrative nucleotide transporter 3-like	[F]	PREDICTED: equilibrative nucleotide transporter 3-like [Solanum lycopersicum]
Solyc02g079350.3	--	Molecular Function: nucleoside transmembrane transporter activity (GO:0005337);; Biological Process: transport (GO:0006810);; Cellular Component: integral component of membrane (GO:0016021);;	K15014|0|sly:101248938|K15014 solute carrier family 29 (equilibrative nucleoside transporter), member 1/2/3 | (RefSeq) equilibrative nucleotide transporter 3-like	[F]	PREDICTED: equilibrative nucleotide transporter 3-like [Solanum lycopersicum]
Solyc02g079510.3	--	Molecular Function: peroxidase activity (GO:0004601);; Cellular Component: extracellular region (GO:0005576);; Molecular Function: heme binding (GO:0020037);; Biological Process: hydrogen peroxide catabolic process (GO:0042744);; Molecular Function: metal ion binding (GO:0046872);; Biological Process: oxidation-reduction process (GO:0055114);;	K00430|0|sly:101245316|K00430 peroxidase [EC:1.11.1.7] | (RefSeq) TAP2, TMP2; Suberization-associated anionic peroxidase 2	--	PREDICTED: suberization-associated anionic peroxidase 2 [Solanum lycopersicum]
Solyc02g079640.3	[RTKL]	--	--	--	PREDICTED: G-type lectin S-receptor-like serine/threonine-protein kinase At1g11410 isoform X1 [Solanum lycopersicum]
Solyc02g080220.3	--	Molecular Function: enzyme inhibitor activity (GO:0004857);; Cellular Component: cell wall (GO:0005618);; Cellular Component: plasma membrane (GO:0005886);; Molecular Function: pectinesterase activity (GO:0030599);; Biological Process: cell wall modification (GO:0042545);; Biological Process: negative regulation of catalytic activity (GO:0043086);; Molecular Function: aspartyl esterase activity (…	K01051|0|sly:101260787|K01051 pectinesterase [EC:3.1.1.11] | (RefSeq) pectinesterase-like	--	PREDICTED: pectinesterase-like [Solanum lycopersicum]
Solyc02g080310.2	[G]	--	K05350|0|sot:102588353|K05350 beta-glucosidase [EC:3.2.1.21] | (RefSeq) beta-glucosidase 18-like	[G]	PREDICTED: beta-glucosidase 18 isoform X1 [Solanum lycopersicum]
Solyc02g080510.1	--	--	--	--	PREDICTED: uncharacterized protein LOC101253959 [Solanum lycopersicum]
Solyc02g080530.3	[P]	Molecular Function: peroxidase activity (GO:0004601);; Biological Process: response to oxidative stress (GO:0006979);; Molecular Function: heme binding (GO:0020037);; Molecular Function: metal ion binding (GO:0046872);; Biological Process: oxidation-reduction process (GO:0055114);;	K00430|0|sly:101253648|K00430 peroxidase [EC:1.11.1.7] | (RefSeq) peroxidase 42	--	PREDICTED: peroxidase 42-like [Solanum lycopersicum]
Solyc02g080830.1	--	--	--	--	PREDICTED: probable F-box protein At4g22030 [Solanum lycopersicum]
Solyc02g080880.3	--	Molecular Function: aspartic-type endopeptidase activity (GO:0004190);; Cellular Component: vacuole (GO:0005773);; Biological Process: proteolysis (GO:0006508);; Biological Process: lipid metabolic process (GO:0006629);;	K08245|0|sly:101248260|K08245 phytepsin [EC:3.4.23.40] | (RefSeq) aspartic proteinase	[O]	PREDICTED: aspartic proteinase [Solanum lycopersicum]
Solyc02g081050.3	[RTKL]	Molecular Function: protein serine/threonine kinase activity (GO:0004674);; Molecular Function: ATP binding (GO:0005524);; Biological Process: protein phosphorylation (GO:0006468);;	K13429|0|sly:100736485|K13429 chitin elicitor receptor kinase 1 | (RefSeq) Lyk12	--	Lyk12 precursor [Solanum lycopersicum]
Solyc02g081570.3	[S]	Cellular Component: plasma membrane (GO:0005886);; Biological Process: oligopeptide transport (GO:0006857);; Biological Process: amino acid transport (GO:0006865);; Molecular Function: oligopeptide transporter activity (GO:0015198);; Biological Process: transmembrane transport (GO:0055085);;	--	--	PREDICTED: probable metal-nicotianamine transporter YSL7 [Solanum lycopersicum]
Solyc02g081600.3	--	Molecular Function: zinc ion transmembrane transporter activity (GO:0005385);; Cellular Component: integral component of membrane (GO:0016021);; Molecular Function: oxidoreductase activity (GO:0016491);; Biological Process: zinc II ion transmembrane transport (GO:0071577);;	K14709|0|sly:101260003|K14709 solute carrier family 39 (zinc transporter), member 1/2/3 | (RefSeq) zinc transporter 3	[P]	PREDICTED: zinc transporter 3-like [Solanum lycopersicum]
Solyc02g082090.3	--	--	K00430|0|sly:101247181|K00430 peroxidase [EC:1.11.1.7] | (RefSeq) peroxidase 7	--	PREDICTED: peroxidase 7 [Solanum lycopersicum]
Solyc02g082850.3	[E]	--	K00640|0|sly:101253958|K00640 serine O-acetyltransferase [EC:2.3.1.30] | (RefSeq) serine acetyltransferase 2	[E]	PREDICTED: serine acetyltransferase 2-like [Solanum lycopersicum]
Solyc02g082870.3	[IQ]	Biological Process: metabolic process (GO:0008152);; Molecular Function: o-succinylbenzoate-CoA ligase activity (GO:0008756);;	--	[I]	PREDICTED: probable acyl-activating enzyme 1, peroxisomal [Solanum lycopersicum]
Solyc02g082880.2	[IQ]	--	--	[I]	PREDICTED: probable acyl-activating enzyme 1, peroxisomal [Solanum lycopersicum]
Solyc02g082910.3	[IQ]	Molecular Function: catalytic activity (GO:0003824);;	--	[I]	PREDICTED: probable acyl-activating enzyme 1, peroxisomal [Solanum lycopersicum]
Solyc02g082960.3	[R]	Biological Process: polysaccharide catabolic process (GO:0000272);; Molecular Function: chitinase activity (GO:0004568);; Cellular Component: extracellular space (GO:0005615);; Biological Process: chitin catabolic process (GO:0006032);; Biological Process: defense response (GO:0006952);; Molecular Function: chitin binding (GO:0008061);; Biological Process: cell wall macromolecule catabolic proces…	K01183|1.16909e-168|sot:102587337|K01183 chitinase [EC:3.2.1.14] | (RefSeq) basic endochitinase-like	[R]	PREDICTED: basic endochitinase-like [Solanum tuberosum]
Solyc02g083290.3	[RTKL]	Molecular Function: protein serine/threonine kinase activity (GO:0004674);; Molecular Function: ATP binding (GO:0005524);; Biological Process: protein phosphorylation (GO:0006468);; Molecular Function: amino acid binding (GO:0016597);;	--	[T]	Hop-interacting protein THI135 [Solanum lycopersicum]
Solyc02g083670.3	[T]	Molecular Function: phosphorelay sensor kinase activity (GO:0000155);; Molecular Function: phosphorelay response regulator activity (GO:0000156);; Biological Process: phosphorelay signal transduction system (GO:0000160);; Molecular Function: ATP binding (GO:0005524);; Biological Process: regulation of transcription, DNA-templated (GO:0006355);; Cellular Component: membrane (GO:0016020);; Biologic…	--	[T]	PREDICTED: histidine kinase 1 isoform X1 [Solanum lycopersicum]
Solyc02g083850.3	[RTKL]	Molecular Function: protein serine/threonine kinase activity (GO:0004674);; Molecular Function: calcium ion binding (GO:0005509);; Molecular Function: ATP binding (GO:0005524);; Biological Process: protein phosphorylation (GO:0006468);;	K13412|0|sly:101260391|K13412 calcium-dependent protein kinase [EC:2.7.11.1] | (RefSeq) calcium-dependent protein kinase 18-like	[T]	PREDICTED: calcium-dependent protein kinase 28-like [Solanum lycopersicum]
Solyc02g083860.3	[R]	Biological Process: anthocyanin-containing compound biosynthetic process (GO:0009718);; Biological Process: response to sucrose (GO:0009744);; Biological Process: response to UV-B (GO:0010224);; Molecular Function: oxidoreductase activity, acting on single donors with incorporation of molecular oxygen, incorporation of two atoms of oxygen (GO:0016702);; Molecular Function: L-ascorbic acid binding…	K00475|0|sly:100736482|K00475 naringenin 3-dioxygenase [EC:1.14.11.9] | (RefSeq) F3H; flavanone 3-dioxygenase	[QR]	PREDICTED: naringenin,2-oxoglutarate 3-dioxygenase [Solanum lycopersicum]
Solyc02g083870.3	--	--	--	--	PREDICTED: gibberellin-regulated protein 11-like [Solanum lycopersicum]
Solyc02g083980.3	--	Molecular Function: hydrolase activity, hydrolyzing O-glycosyl compounds (GO:0004553);; Biological Process: carbohydrate metabolic process (GO:0005975);;	--	--	PREDICTED: endoglucanase 2-like [Solanum lycopersicum]
Solyc02g084610.1	[S]	Biological Process: signal transduction (GO:0007165);;	--	[R]	PREDICTED: probable LRR receptor-like serine/threonine-protein kinase At4g36180 [Solanum lycopersicum]
Solyc02g084720.3	[G]	Molecular Function: beta-galactosidase activity (GO:0004565);; Biological Process: carbohydrate metabolic process (GO:0005975);; Biological Process: polyamine catabolic process (GO:0006598);; Biological Process: plant-type cell wall organization (GO:0009664);; Biological Process: phenylpropanoid metabolic process (GO:0009698);; Biological Process: plant-type cell wall biogenesis (GO:0009832);; Bi…	--	[G]	TBG6 protein precursor [Solanum lycopersicum]
Solyc02g084850.3	--	--	--	--	--
Solyc02g084900.2	[O]	Molecular Function: ATP binding (GO:0005524);; Molecular Function: nucleoside-triphosphatase activity (GO:0017111);;	K08900|0|sly:101266892|K08900 mitochondrial chaperone BCS1 | (RefSeq) AAA-ATPase At2g18193-like	[O]	PREDICTED: cell division cycle protein 48 homolog [Solanum lycopersicum]
Solyc02g084930.3	[Q]	--	--	[QI]	PREDICTED: abscisic acid 8&apos;-hydroxylase 3-like [Solanum lycopersicum]
Solyc02g085170.3	[GEPR]	Cellular Component: integral component of membrane (GO:0016021);; Molecular Function: substrate-specific transmembrane transporter activity (GO:0022891);; Biological Process: transmembrane transport (GO:0055085);;	K08145|0|sly:101261283|K08145 MFS transporter, SP family, solute carrier family 2 (facilitated glucose transporter), member 8 | (RefSeq) SFP11; sugar transporter ERD6-like 6	[R]	PREDICTED: sugar transporter ERD6-like 6 isoform X1 [Solanum lycopersicum]
Solyc02g085180.4	[R]	Biological Process: metabolic process (GO:0008152);; Molecular Function: hydrolase activity (GO:0016787);;	--	[R]	PREDICTED: alpha/beta fold family protein isoform X1 [Solanum lycopersicum]
Solyc02g085870.3	--	Biological Process: very long-chain fatty acid metabolic process (GO:0000038);; Cellular Component: endoplasmic reticulum (GO:0005783);; Biological Process: fatty acid biosynthetic process (GO:0006633);; Biological Process: response to cold (GO:0009409);; Biological Process: response to light stimulus (GO:0009416);; Biological Process: unidimensional cell growth (GO:0009826);; Molecular Function:…	K15397|0|sly:101245220|K15397 3-ketoacyl-CoA synthase [EC:2.3.1.199] | (RefSeq) CER6; 3-ketoacyl-CoA synthase 6	--	PREDICTED: 3-ketoacyl-CoA synthase 6 [Solanum lycopersicum]
Solyc02g085880.2	[Q]	Molecular Function: monooxygenase activity (GO:0004497);; Molecular Function: iron ion binding (GO:0005506);; Molecular Function: electron carrier activity (GO:0009055);; Molecular Function: oxidoreductase activity, acting on paired donors, with incorporation or reduction of molecular oxygen (GO:0016705);; Molecular Function: heme binding (GO:0020037);; Molecular Function: secologanin synthase ac…	K10717|0|sly:101055578|K10717 cytokinin trans-hydroxylase | (RefSeq) SlCYP735A2; cytokinin hydroxylase-like	[QI]	cytokinin hydroxylase-like [Solanum lycopersicum]
Solyc02g086180.3	--	Molecular Function: iron ion binding (GO:0005506);; Cellular Component: endoplasmic reticulum membrane (GO:0005789);; Biological Process: fatty acid biosynthetic process (GO:0006633);; Cellular Component: integral component of membrane (GO:0016021);; Biological Process: sterol biosynthetic process (GO:0016126);; Molecular Function: lathosterol oxidase activity (GO:0050046);; Biological Process: o…	K00227|0|sly:101264777|K00227 Delta7-sterol 5-desaturase [EC:1.14.19.20] | (RefSeq) delta(7)-sterol-C5(6)-desaturase	[I]	PREDICTED: delta(7)-sterol-C5(6)-desaturase [Solanum lycopersicum]
Solyc02g086300.3	[R]	Biological Process: glutamine metabolic process (GO:0006541);; Molecular Function: hydrolase activity (GO:0016787);;	--	--	PREDICTED: uncharacterized protein LOC101261981 [Solanum lycopersicum]
Solyc02g086950.1	--	--	--	[O]	PREDICTED: RING-H2 finger protein ATL56-like [Nicotiana tomentosiformis]
Solyc02g087010.2	[S]	--	--	--	PREDICTED: uncharacterized protein LOC101247577 isoform X2 [Solanum lycopersicum]
Solyc02g087030.1	--	--	--	--	PREDICTED: uncharacterized protein LOC101247878 [Solanum lycopersicum]
Solyc02g087420.2	--	--	--	--	PREDICTED: autophagy-related protein 11 [Solanum lycopersicum]
Solyc02g087840.3	[K]	--	K09338|0|sot:102589263|K09338 homeobox-leucine zipper protein | (RefSeq) homeobox-leucine zipper protein HAT7-like	[K]	PREDICTED: homeobox-leucine zipper protein ATHB-13-like [Solanum lycopersicum]
Solyc02g088490.3	[S]	Molecular Function: oxidoreductase activity (GO:0016491);; Biological Process: oxidation-reduction process (GO:0055114);;	--	[S]	PREDICTED: probable mitochondrial saccharopine dehydrogenase-like oxidoreductase At5g39410 [Solanum lycopersicum]
Solyc02g088910.3	--	--	--	--	PREDICTED: ninja-family protein AFP3 [Solanum lycopersicum]
Solyc02g089010.2	--	Molecular Function: protein serine/threonine kinase activity (GO:0004674);; Molecular Function: ATP binding (GO:0005524);; Biological Process: protein phosphorylation (GO:0006468);;	K13429|8.26917e-51|sot:102580181|K13429 chitin elicitor receptor kinase 1 | (RefSeq) chitin elicitor receptor kinase 1-like	--	PREDICTED: chitin elicitor receptor kinase 1-like [Solanum tuberosum]
Solyc02g089140.2	--	--	--	--	PREDICTED: uncharacterized protein LOC101252543 [Solanum lycopersicum]
Solyc02g089190.2	[KAD]	--	K09422|2.62988e-179|sly:101261580|K09422 myb proto-oncogene protein, plant | (RefSeq) myb-related protein 305	[K]	PREDICTED: myb-related protein 305 [Solanum lycopersicum]
Solyc02g089250.3	--	--	--	--	PREDICTED: formin-2 [Solanum lycopersicum]
Solyc02g089470.1	--	--	--	--	PREDICTED: protein GLUTAMINE DUMPER 2-like [Solanum tuberosum]
Solyc02g089620.3	[E]	Molecular Function: proline dehydrogenase activity (GO:0004657);; Biological Process: glutamate biosynthetic process (GO:0006537);; Biological Process: proline catabolic process (GO:0006562);; Biological Process: oxidation-reduction process (GO:0055114);;	K00318|0|sly:778202|K00318 proline dehydrogenase [EC:1.5.-.-] | (RefSeq) PDH; proline dehydrogenase	[E]	PREDICTED: proline dehydrogenase 2, mitochondrial [Solanum lycopersicum]
Solyc02g089880.3	--	Biological Process: response to wounding (GO:0009611);; Biological Process: response to fungus (GO:0009620);; Biological Process: jasmonic acid biosynthetic process (GO:0009695);; Biological Process: response to jasmonic acid (GO:0009753);; Biological Process: carbohydrate biosynthetic process (GO:0016051);; Molecular Function: polygalacturonate 4-alpha-galacturonosyltransferase activity (GO:0047…	K20893|0|sot:102581900|K20893 probable galacturonosyltransferase-like 1 [EC:2.4.1.-] | (RefSeq) probable galacturonosyltransferase-like 1	--	PREDICTED: probable galacturonosyltransferase-like 1 [Solanum lycopersicum]
Solyc02g090110.3	[RTKL]	Molecular Function: protein serine/threonine kinase activity (GO:0004674);; Molecular Function: ATP binding (GO:0005524);; Biological Process: protein phosphorylation (GO:0006468);; Molecular Function: oxidoreductase activity (GO:0016491);;	--	[T]	wall-associated receptor kinase-like 14 precursor [Solanum lycopersicum]
Solyc02g090120.1	--	--	--	--	PREDICTED: uncharacterized protein LOC104116127 [Nicotiana tomentosiformis]
Solyc02g090210.3	--	Molecular Function: carboxylic ester hydrolase activity (GO:0004091);; Biological Process: lipid metabolic process (GO:0006629);;	--	--	PREDICTED: GDSL esterase/lipase At2g23540 [Solanum lycopersicum]
Solyc02g090400.3	--	--	--	--	PREDICTED: putative two-component response regulator ARR13 [Solanum lycopersicum]
Solyc02g090450.3	--	Molecular Function: peroxidase activity (GO:0004601);; Biological Process: response to oxidative stress (GO:0006979);; Molecular Function: heme binding (GO:0020037);; Molecular Function: metal ion binding (GO:0046872);; Biological Process: oxidation-reduction process (GO:0055114);;	K00430|0|sly:101255060|K00430 peroxidase [EC:1.11.1.7] | (RefSeq) peroxidase 10-like	--	PREDICTED: peroxidase 10-like [Solanum lycopersicum]
Solyc02g090480.3	[O]	Biological Process: protein peptidyl-prolyl isomerization (GO:0000413);; Molecular Function: peptidyl-prolyl cis-trans isomerase activity (GO:0003755);; Cellular Component: cytosol (GO:0005829);; Biological Process: protein folding (GO:0006457);; Biological Process: vegetative phase change (GO:0010050);; Biological Process: floral meristem determinacy (GO:0010582);;	K05864|0|sly:101249415|K05864 peptidyl-prolyl isomerase D [EC:5.2.1.8] | (RefSeq) peptidyl-prolyl cis-trans isomerase CYP40-like	[O]	PREDICTED: peptidyl-prolyl cis-trans isomerase CYP40-like [Solanum lycopersicum]
Solyc02g090540.3	[IQR]	Molecular Function: oxidoreductase activity (GO:0016491);; Biological Process: oxidation-reduction process (GO:0055114);;	--	[I]	PREDICTED: 3-ketodihydrosphingosine reductase isoform X2 [Solanum lycopersicum]
Solyc02g090580.3	--	--	--	--	PREDICTED: uncharacterized protein LOC101247483 isoform X1 [Solanum lycopersicum]
Solyc02g090890.3	[HC]	Biological Process: response to osmotic stress (GO:0006970);; Biological Process: response to heat (GO:0009408);; Biological Process: response to water deprivation (GO:0009414);; Cellular Component: chloroplast thylakoid membrane (GO:0009535);; Molecular Function: zeaxanthin epoxidase [overall] activity (GO:0009540);; Biological Process: abscisic acid biosynthetic process (GO:0009688);; Biologica…	K09838|0|sly:544162|K09838 zeaxanthin epoxidase [EC:1.14.15.21] | (RefSeq) ZEP, ZE; zeaxanthin epoxidase, chloroplastic	[CR]	PREDICTED: zeaxanthin epoxidase, chloroplastic [Solanum lycopersicum]
Solyc02g091240.1	[R]	Cellular Component: integral component of membrane (GO:0016021);; Biological Process: transmembrane transport (GO:0055085);;	--	[S]	PREDICTED: uncharacterized transporter C5D6.04 [Solanum lycopersicum]
Solyc02g091470.3	[RTKL]	Molecular Function: protein serine/threonine kinase activity (GO:0004674);; Molecular Function: ATP binding (GO:0005524);; Biological Process: protein phosphorylation (GO:0006468);;	--	[T]	PREDICTED: pto-interacting protein 1 [Solanum lycopersicum]
Solyc02g091700.3	--	Cellular Component: plasma membrane (GO:0005886);;	--	--	PREDICTED: uncharacterized protein At5g65660 [Solanum lycopersicum]
Solyc02g091810.2	--	--	--	--	PREDICTED: transcription factor bHLH18-like [Solanum lycopersicum]
Solyc02g092460.3	--	Molecular Function: transcription cofactor activity (GO:0003712);; Molecular Function: histone acetyltransferase activity (GO:0004402);; Cellular Component: nucleus (GO:0005634);; Biological Process: regulation of transcription, DNA-templated (GO:0006355);; Molecular Function: zinc ion binding (GO:0008270);; Biological Process: histone acetylation (GO:0016573);;	--	[K]	PREDICTED: BTB/POZ and TAZ domain-containing protein 4 [Solanum lycopersicum]
Solyc02g092550.3	--	--	--	--	PREDICTED: LOB domain-containing protein 37 [Solanum lycopersicum]
Solyc02g092570.1	--	Biological Process: regulation of transcription, DNA-templated (GO:0006355);;	--	--	PREDICTED: scarecrow-like protein 32 [Solanum lycopersicum]
Solyc02g092770.3	[R]	Molecular Function: carboxylic ester hydrolase activity (GO:0004091);; Biological Process: de-etiolation (GO:0009704);; Biological Process: response to sucrose (GO:0009744);; Biological Process: flavonoid biosynthetic process (GO:0009813);; Biological Process: response to UV-B (GO:0010224);; Molecular Function: retinyl-palmitate esterase activity (GO:0050253);; Molecular Function: methyl indole-3…	--	--	PREDICTED: probable esterase KAI2 [Solanum lycopersicum]
Solyc02g092860.3	[Q]	Molecular Function: monooxygenase activity (GO:0004497);; Molecular Function: iron ion binding (GO:0005506);; Molecular Function: electron carrier activity (GO:0009055);; Molecular Function: oxidoreductase activity, acting on paired donors, with incorporation or reduction of molecular oxygen (GO:0016705);; Molecular Function: heme binding (GO:0020037);; Biological Process: oxidation-reduction pro…	--	[Q]	PREDICTED: cytochrome P450 81D1-like [Solanum lycopersicum]
Solyc02g093070.3	[R]	Molecular Function: iron ion binding (GO:0005506);; Molecular Function: oxidoreductase activity, acting on paired donors, with incorporation or reduction of molecular oxygen, 2-oxoglutarate as one donor, and incorporation of one atom each of oxygen into both donors (GO:0016706);; Biological Process: oxidation-reduction process (GO:0055114);;	--	[QR]	PREDICTED: probable 2-oxoglutarate-dependent dioxygenase At3g49630 [Solanum lycopersicum]
Solyc02g093250.3	[R]	Cellular Component: cytosol (GO:0005829);; Biological Process: polyamine catabolic process (GO:0006598);; Biological Process: response to wounding (GO:0009611);; Biological Process: coumarin biosynthetic process (GO:0009805);; Biological Process: lignin biosynthetic process (GO:0009809);; Biological Process: positive regulation of flavonoid biosynthetic process (GO:0009963);; Biological Process: …	K00588|1.4725e-179|sly:101265690|K00588 caffeoyl-CoA O-methyltransferase [EC:2.1.1.104] | (RefSeq) caffeoyl-CoA O-methyltransferase	[Q]	PREDICTED: caffeoyl-CoA O-methyltransferase [Solanum lycopersicum]
Solyc02g093740.3	[KAD]	Molecular Function: DNA binding (GO:0003677);; Molecular Function: chromatin binding (GO:0003682);;	--	[K]	PREDICTED: myb-related protein 315-like [Solanum lycopersicum]
Solyc02g093950.3	[R]	--	--	[R]	PREDICTED: ankyrin-3 isoform X1 [Solanum lycopersicum]
Solyc02g094860.2	[Q]	Molecular Function: monooxygenase activity (GO:0004497);; Molecular Function: iron ion binding (GO:0005506);; Molecular Function: electron carrier activity (GO:0009055);; Molecular Function: oxidoreductase activity, acting on paired donors, with incorporation or reduction of molecular oxygen (GO:0016705);; Molecular Function: heme binding (GO:0020037);; Molecular Function: secologanin synthase ac…	K10717|0|sly:101055577|K10717 cytokinin trans-hydroxylase | (RefSeq) SlCYP735A1; cytokinin hydroxylase-like	[QI]	cytokinin hydroxylase-like [Solanum lycopersicum]
Solyc03g005210.3	--	--	--	--	PREDICTED: classical arabinogalactan protein 4-like [Solanum lycopersicum]
Solyc03g005320.3	--	Biological Process: fatty acid biosynthetic process (GO:0006633);; Cellular Component: membrane (GO:0016020);; Molecular Function: transferase activity, transferring acyl groups other than amino-acyl groups (GO:0016747);;	K15397|0|sly:101258036|K15397 3-ketoacyl-CoA synthase [EC:2.3.1.199] | (RefSeq) 3-ketoacyl-CoA synthase 11	--	PREDICTED: 3-ketoacyl-CoA synthase 11-like [Solanum lycopersicum]
Solyc03g005330.1	[RTKL]	--	--	[T]	PREDICTED: CBL-interacting serine/threonine-protein kinase 7-like [Solanum lycopersicum]
Solyc03g005630.3	--	--	--	--	PREDICTED: uncharacterized protein LOC101263974 [Solanum lycopersicum]
Solyc03g006080.3	--	--	K13420|0|sly:101248077|K13420 LRR receptor-like serine/threonine-protein kinase FLS2 [EC:2.7.11.1] | (RefSeq) probable LRR receptor-like serine/threonine-protein kinase At3g47570	--	PREDICTED: probable LRR receptor-like serine/threonine-protein kinase At3g47570 [Solanum lycopersicum]
Solyc03g006150.2	--	--	--	--	PREDICTED: uncharacterized protein LOC101251954 [Solanum lycopersicum]
Solyc03g006240.3	--	--	K21026|0|sly:101253456|K21026 acetylajmaline esterase [EC:3.1.1.80] | (RefSeq) GDSL esterase/lipase At5g45910	--	PREDICTED: GDSL esterase/lipase At5g45910 [Solanum lycopersicum]
Solyc03g006830.3	--	Molecular Function: binding (GO:0005488);; Biological Process: transcription, DNA-templated (GO:0006351);;	--	[K]	MADS-box protein SOC1-like [Solanum lycopersicum]
Solyc03g019760.3	[V]	Molecular Function: ATP binding (GO:0005524);; Biological Process: obsolete ATP catabolic process (GO:0006200);; Biological Process: response to wounding (GO:0009611);; Biological Process: response to salt stress (GO:0009651);; Biological Process: response to abscisic acid (GO:0009737);; Cellular Component: external side of plasma membrane (GO:0009897);; Molecular Function: fatty acid transporter…	--	[Q]	PREDICTED: ABC transporter G family member 11-like [Solanum lycopersicum]
Solyc03g025850.3	--	Cellular Component: plasma membrane (GO:0005886);; Biological Process: transport (GO:0006810);; Biological Process: cell-cell signaling (GO:0007267);; Molecular Function: galacturonate binding (GO:0048032);;	--	--	remorin 1 [Solanum lycopersicum]
Solyc03g026030.1	--	Molecular Function: methyltransferase activity (GO:0008168);; Biological Process: methylation (GO:0032259);;	--	--	PREDICTED: uncharacterized protein LOC101265707 [Solanum lycopersicum]
Solyc03g026040.3	[RTKL]	Biological Process: activation of MAPKK activity (GO:0000186);; Molecular Function: MAP kinase kinase kinase activity (GO:0004709);; Molecular Function: phosphoprotein phosphatase activity (GO:0004721);; Molecular Function: ATP binding (GO:0005524);; Cellular Component: integral component of membrane (GO:0016021);; Molecular Function: 2-alkenal reductase [NAD(P)] activity (GO:0032440);; Biologica…	--	--	PREDICTED: leucine-rich repeat receptor protein kinase EXS [Solanum lycopersicum]
Solyc03g026070.3	--	--	K09338|0|sly:101265103|K09338 homeobox-leucine zipper protein | (RefSeq) homeobox-leucine zipper protein ROC5-like	--	PREDICTED: homeobox-leucine zipper protein ROC5-like [Solanum lycopersicum]
Solyc03g031530.3	--	--	--	--	PREDICTED: uncharacterized protein LOC101251260 [Solanum lycopersicum]
Solyc03g031590.3	--	Cellular Component: integral component of membrane (GO:0016021);; Biological Process: transmembrane transport (GO:0055085);;	--	--	PREDICTED: S-type anion channel SLAH1-like [Solanum lycopersicum]
Solyc03g031890.3	--	--	--	[K]	PREDICTED: uncharacterized protein LOC101258531 [Solanum lycopersicum]
Solyc03g032080.3	--	Cellular Component: integral component of membrane (GO:0016021);; Biological Process: transmembrane transport (GO:0055085);;	--	[S]	PREDICTED: uncharacterized protein LOC101262895 [Solanum lycopersicum]
Solyc03g033330.3	--	Biological Process: respiratory burst involved in defense response (GO:0002679);; Molecular Function: zinc ion binding (GO:0008270);; Biological Process: intracellular signal transduction (GO:0035556);;	--	[O]	PREDICTED: NEP1-interacting protein-like 1 [Solanum lycopersicum]
Solyc03g033410.3	--	Molecular Function: ubiquitin-protein transferase activity (GO:0004842);; Cellular Component: nucleus (GO:0005634);; Cellular Component: cytoplasm (GO:0005737);; Cellular Component: plasma membrane (GO:0005886);; Biological Process: postreplication repair (GO:0006301);; Biological Process: fatty acid beta-oxidation (GO:0006635);; Biological Process: membrane fusion (GO:0006944);; Biological Proce…	--	[O]	PREDICTED: ubiquitin-conjugating enzyme E2 5B-like [Solanum lycopersicum]
Solyc03g034120.3	[K]	--	K09338|2.85884e-134|sly:101250869|K09338 homeobox-leucine zipper protein | (RefSeq) homeobox-leucine zipper protein ATHB-40-like	[K]	PREDICTED: homeobox-leucine zipper protein ATHB-40-like [Solanum lycopersicum]
Solyc03g034130.3	--	--	K09338|3.63333e-117|sly:101251158|K09338 homeobox-leucine zipper protein | (RefSeq) homeobox-leucine zipper protein ATHB-40-like	[K]	PREDICTED: homeobox-leucine zipper protein ATHB-40-like [Solanum lycopersicum]
Solyc03g042560.2	[E]	Cellular Component: cytoplasm (GO:0005737);; Biological Process: L-phenylalanine catabolic process (GO:0006559);; Biological Process: cinnamic acid biosynthetic process (GO:0009800);; Molecular Function: phenylalanine ammonia-lyase activity (GO:0045548);;	K10775|0|sot:102585026|K10775 phenylalanine ammonia-lyase [EC:4.3.1.24] | (RefSeq) phenylalanine ammonia-lyase	[Q]	PREDICTED: phenylalanine ammonia-lyase [Solanum lycopersicum]
Solyc03g044300.3	--	Molecular Function: DNA binding (GO:0003677);; Molecular Function: transcription factor activity, sequence-specific DNA binding (GO:0003700);; Cellular Component: nucleus (GO:0005634);; Biological Process: regulation of transcription, DNA-templated (GO:0006355);;	K09284|0|sly:100191138|K09284 AP2-like factor, euAP2 lineage | (RefSeq) APETALA2-like protein	--	APETALA2-like protein [Solanum lycopersicum]
Solyc03g046380.1	--	Cellular Component: cytoplasm (GO:0005737);;	--	--	PREDICTED: uncharacterized protein LOC101259411 [Solanum lycopersicum]
Solyc03g058370.2	--	Biological Process: metabolic process (GO:0008152);; Molecular Function: transferase activity, transferring hexosyl groups (GO:0016758);;	--	[GC]	PREDICTED: anthocyanidin 3-O-glucoside 5-O-glucosyltransferase 1-like [Solanum tuberosum]
Solyc03g078150.3	--	--	K15015|0|sly:101267002|K15015 solute carrier family 32 (vesicular inhibitory amino acid transporter) | (RefSeq) vacuolar amino acid transporter 1	[E]	PREDICTED: vacuolar amino acid transporter 1 [Solanum lycopersicum]
Solyc03g078480.2	[RTKL]	Molecular Function: kinase activity (GO:0016301);;	--	[T]	PREDICTED: calmodulin-binding receptor-like cytoplasmic kinase 1-like [Solanum tuberosum]
Solyc03g078500.3	--	Biological Process: metabolic process (GO:0008152);; Molecular Function: trans-zeatin O-beta-D-glucosyltransferase activity (GO:0050403);; Molecular Function: cis-zeatin O-beta-D-glucosyltransferase activity (GO:0050502);;	--	[GC]	PREDICTED: 7-deoxyloganetin glucosyltransferase-like [Solanum lycopersicum]
Solyc03g078620.1	--	--	--	--	PREDICTED: uncharacterized protein LOC101261593 [Solanum lycopersicum]
Solyc03g078770.3	--	Molecular Function: transferase activity, transferring glycosyl groups (GO:0016757);;	--	[GC]	PREDICTED: 7-deoxyloganetic acid glucosyltransferase-like [Solanum lycopersicum]
Solyc03g078780.2	--	Molecular Function: transferase activity, transferring hexosyl groups (GO:0016758);;	--	[GC]	PREDICTED: UDP-glycosyltransferase 76C4-like [Solanum lycopersicum]
Solyc03g080020.3	[GEPR]	--	--	[S]	PREDICTED: UNC93-like protein 1 [Solanum lycopersicum]
Solyc03g080060.1	[RTKL]	Molecular Function: binding (GO:0005488);; Molecular Function: kinase activity (GO:0016301);; Biological Process: phosphorylation (GO:0016310);;	K04733|0|sly:101254175|K04733 interleukin-1 receptor-associated kinase 4 [EC:2.7.11.1] | (RefSeq) LecRK; L-type lectin-domain containing receptor kinase VIII.2	--	PREDICTED: L-type lectin-domain containing receptor kinase VIII.2-like [Solanum lycopersicum]
Solyc03g080150.3	--	Molecular Function: peroxidase activity (GO:0004601);; Cellular Component: extracellular region (GO:0005576);; Molecular Function: heme binding (GO:0020037);; Biological Process: hydrogen peroxide catabolic process (GO:0042744);; Molecular Function: metal ion binding (GO:0046872);; Biological Process: oxidation-reduction process (GO:0055114);;	K00430|0|sly:101252368|K00430 peroxidase [EC:1.11.1.7] | (RefSeq) peroxidase 5	--	PREDICTED: peroxidase 5 [Solanum lycopersicum]
Solyc03g082790.3	--	--	--	--	extensin-like protein Dif54 precursor [Solanum lycopersicum]
Solyc03g083060.3	--	--	--	--	PREDICTED: nucleoprotein TPR [Solanum lycopersicum]
Solyc03g083100.3	--	--	--	--	PREDICTED: protein IQ-DOMAIN 1 [Solanum lycopersicum]
Solyc03g083400.3	--	--	--	--	PREDICTED: zinc finger protein CONSTANS-LIKE 6 [Solanum lycopersicum]
Solyc03g083440.3	[E]	Molecular Function: iron ion binding (GO:0005506);; Biological Process: gluconeogenesis (GO:0006094);; Biological Process: glycolytic process (GO:0006096);; Biological Process: glutamate biosynthetic process (GO:0006537);; Cellular Component: chloroplast stroma (GO:0009570);; Biological Process: response to salt stress (GO:0009651);; Molecular Function: FMN binding (GO:0010181);; Molecular Functi…	K00264|0|sly:101254281|K00264 glutamate synthase (NADPH/NADH) [EC:1.4.1.13 1.4.1.14] | (RefSeq) glutamate synthase 1 [NADH], chloroplastic	[E]	PREDICTED: glutamate synthase 1 [NADH], chloroplastic isoform X1 [Solanum lycopersicum]
Solyc03g083680.1	--	--	--	--	--
Solyc03g083690.1	--	--	--	--	--
Solyc03g083770.1	--	Molecular Function: enzyme inhibitor activity (GO:0004857);; Molecular Function: pectinesterase activity (GO:0030599);; Biological Process: negative regulation of catalytic activity (GO:0043086);;	--	--	PREDICTED: 21 kDa protein-like [Solanum lycopersicum]
Solyc03g091000.1	--	--	--	--	PREDICTED: 14 kDa proline-rich protein DC2.15-like [Solanum lycopersicum]
Solyc03g093140.3	[G]	Molecular Function: transporter activity (GO:0005215);; Cellular Component: integral component of membrane (GO:0016021);; Biological Process: transmembrane transport (GO:0055085);;	K13783|0|sly:101259222|K13783 MFS transporter, OPA family, solute carrier family 37 (glycerol-3-phosphate transporter), member 1/2 | (RefSeq) putative glycerol-3-phosphate transporter 1	[G]	PREDICTED: putative glycerol-3-phosphate transporter 1 [Solanum lycopersicum]
Solyc03g093270.3	[R]	Molecular Function: oxidoreductase activity (GO:0016491);; Biological Process: oxidation-reduction process (GO:0055114);;	--	[R]	PREDICTED: aldo-keto reductase family 4 member C9-like [Solanum lycopersicum]
Solyc03g093400.2	[GEPR]	Biological Process: carbohydrate transport (GO:0008643);; Molecular Function: symporter activity (GO:0015293);; Cellular Component: integral component of membrane (GO:0016021);; Molecular Function: substrate-specific transmembrane transporter activity (GO:0022891);; Molecular Function: 2-alkenal reductase [NAD(P)] activity (GO:0032440);; Biological Process: transmembrane transport (GO:0055085);; …	--	[R]	PREDICTED: hexose carrier protein HEX6-like [Solanum tuberosum]
Solyc03g093800.1	--	--	--	--	PREDICTED: glycine-rich cell wall structural protein 2-like [Solanum lycopersicum]
Solyc03g096290.3	[G]	Molecular Function: transporter activity (GO:0005215);; Biological Process: transport (GO:0006810);; Cellular Component: integral component of membrane (GO:0016021);;	K09872|0|sot:102581374|K09872 aquaporin PIP | (RefSeq) aquaporin PIP1-1	[G]	PREDICTED: probable aquaporin PIP1-2-like [Solanum tuberosum]
Solyc03g096380.3	--	Cellular Component: integral component of membrane (GO:0016021);;	--	[E]	proline transporter 2 [Solanum lycopersicum]
Solyc03g096410.1	--	--	--	--	TA20 [Nicotiana tabacum]
Solyc03g096430.1	--	--	--	--	--
Solyc03g096730.3	[MJ]	Molecular Function: mannose-1-phosphate guanylyltransferase (GDP) activity (GO:0008928);; Biological Process: biosynthetic process (GO:0009058);;	K00966|0|sly:544308|K00966 mannose-1-phosphate guanylyltransferase [EC:2.7.7.13] | (RefSeq) GMP; GDP-mannose pyrophosphorylase	[M]	GDP-mannose pyrophosphorylase [Solanum lycopersicum]
Solyc03g096840.3	--	--	--	--	PREDICTED: uncharacterized protein LOC101245530 isoform X1 [Solanum lycopersicum]
Solyc03g097170.3	--	Molecular Function: oxidoreductase activity, acting on the CH-OH group of donors, NAD or NADP as acceptor (GO:0016616);; Biological Process: single-organism metabolic process (GO:0044710);;	--	[V]	PREDICTED: cinnamoyl-CoA reductase 1-like [Solanum lycopersicum]
Solyc03g097390.3	--	Biological Process: fatty acid biosynthetic process (GO:0006633);; Molecular Function: acyl-[acyl-carrier-protein] hydrolase activity (GO:0016297);;	K10781|0|sly:101261397|K10781 fatty acyl-ACP thioesterase B [EC:3.1.2.14 3.1.2.21] | (RefSeq) palmitoyl-acyl carrier protein thioesterase, chloroplastic-like	--	PREDICTED: palmitoyl-acyl carrier protein thioesterase, chloroplastic-like [Solanum lycopersicum]
Solyc03g097500.3	--	Biological Process: response to nitrate (GO:0010167);; Biological Process: suberin biosynthetic process (GO:0010345);; Biological Process: nitrate transport (GO:0015706);; Molecular Function: anthranilate N-benzoyltransferase activity (GO:0047672);; Molecular Function: tyramine N-feruloyltransferase activity (GO:0050366);; Molecular Function: hydroxycinnamoyltransferase activity (GO:0050734);; Bi…	K15400|0|sly:101257641|K15400 omega-hydroxypalmitate O-feruloyl transferase [EC:2.3.1.188] | (RefSeq) omega-hydroxypalmitate O-feruloyl transferase	--	PREDICTED: omega-hydroxypalmitate O-feruloyl transferase [Solanum lycopersicum]
Solyc03g097590.3	--	Cellular Component: plasma membrane (GO:0005886);; Biological Process: carbohydrate transport (GO:0008643);; Cellular Component: integral component of membrane (GO:0016021);;	K15382|0|sly:101263500|K15382 solute carrier family 50 (sugar transporter) | (RefSeq) bidirectional sugar transporter SWEET12	[R]	PREDICTED: bidirectional sugar transporter SWEET12 [Solanum lycopersicum]
Solyc03g097600.3	--	Cellular Component: plasma membrane (GO:0005886);; Biological Process: carbohydrate transport (GO:0008643);; Cellular Component: integral component of membrane (GO:0016021);;	K15382|0|sly:101263195|K15382 solute carrier family 50 (sugar transporter) | (RefSeq) bidirectional sugar transporter SWEET10-like	[R]	PREDICTED: bidirectional sugar transporter SWEET10-like [Solanum lycopersicum]
Solyc03g098030.3	--	--	--	[U]	PREDICTED: type I inositol 1,4,5-trisphosphate 5-phosphatase CVP2-like isoform X1 [Solanum lycopersicum]
Solyc03g098240.3	[E]	Molecular Function: glutamate decarboxylase activity (GO:0004351);; Molecular Function: calmodulin binding (GO:0005516);; Biological Process: glutamate metabolic process (GO:0006536);; Cellular Component: plasmodesma (GO:0009506);; Molecular Function: pyridoxal phosphate binding (GO:0030170);;	K01580|0|sly:544313|K01580 glutamate decarboxylase [EC:4.1.1.15] | (RefSeq) GAD, LeGAD1; glutamate decarboxylase	[E]	glutamate decarboxylase isoform1 [Solanum lycopersicum]
Solyc03g098300.1	[E]	Molecular Function: catalytic activity (GO:0003824);; Biological Process: polyamine biosynthetic process (GO:0006596);;	K01581|0|sly:101255673|K01581 ornithine decarboxylase [EC:4.1.1.17] | (RefSeq) ornithine decarboxylase-like	[E]	PREDICTED: ornithine decarboxylase-like [Solanum lycopersicum]
Solyc03g098490.1	--	--	--	--	PREDICTED: uncharacterized protein LOC101258541 [Solanum lycopersicum]
Solyc03g098730.1	--	--	--	--	PREDICTED: miraculin-like [Solanum lycopersicum]
Solyc03g110890.1	--	--	--	--	PREDICTED: glucuronoxylan 4-O-methyltransferase 2 [Solanum lycopersicum]
Solyc03g111100.1	--	--	--	--	PREDICTED: uncharacterized protein LOC101267981 [Solanum lycopersicum]
Solyc03g111140.3	[C]	Molecular Function: malate synthase activity (GO:0004474);; Biological Process: glyoxylate cycle (GO:0006097);; Biological Process: tricarboxylic acid cycle (GO:0006099);; Cellular Component: glyoxysome (GO:0009514);;	K01638|0|sly:101267103|K01638 malate synthase [EC:2.3.3.9] | (RefSeq) malate synthase, glyoxysomal	[C]	PREDICTED: malate synthase, glyoxysomal [Solanum lycopersicum]
Solyc03g111150.3	--	--	--	--	PREDICTED: uncharacterized protein LOC101266809 [Solanum lycopersicum]
Solyc03g111710.3	--	Molecular Function: transcription cofactor activity (GO:0003712);; Molecular Function: histone acetyltransferase activity (GO:0004402);; Cellular Component: nucleus (GO:0005634);; Biological Process: regulation of transcription, DNA-templated (GO:0006355);; Molecular Function: zinc ion binding (GO:0008270);; Biological Process: histone acetylation (GO:0016573);;	--	[K]	PREDICTED: BTB/POZ and TAZ domain-containing protein 1 [Solanum lycopersicum]
Solyc03g111780.1	[R]	--	--	[R]	PREDICTED: F-box/WD repeat-containing protein lin-23-like [Solanum lycopersicum]
Solyc03g112060.3	[R]	--	K03517|0|sly:101246910|K03517 quinolinate synthase [EC:2.5.1.72] | (RefSeq) quinolinate synthase, chloroplastic	--	PREDICTED: quinolinate synthase, chloroplastic [Solanum lycopersicum]
Solyc03g112390.3	[KAD]	--	K09422|0|sly:101264810|K09422 myb proto-oncogene protein, plant | (RefSeq) transcription factor MYB86-like	[K]	PREDICTED: transcription factor MYB51-like isoform X1 [Solanum lycopersicum]
Solyc03g112540.3	[IQR]	Molecular Function: nucleotide binding (GO:0000166);; Molecular Function: protochlorophyllide reductase activity (GO:0016630);; Biological Process: oxidation-reduction process (GO:0055114);;	--	[Q]	PREDICTED: short-chain dehydrogenase TIC 32, chloroplastic-like [Solanum lycopersicum]
Solyc03g112755.1	--	Biological Process: multidimensional cell growth (GO:0009825);; Biological Process: auxin polar transport (GO:0009926);; Biological Process: meristem structural organization (GO:0009933);; Biological Process: radial pattern formation (GO:0009956);; Biological Process: leaf morphogenesis (GO:0009965);; Biological Process: leaf vascular tissue pattern formation (GO:0010305);;	--	[S]	protein TORNADO 1 [Solanum lycopersicum]
Solyc03g113120.3	--	Molecular Function: transcription factor activity, sequence-specific DNA binding (GO:0003700);; Biological Process: regulation of transcription, DNA-templated (GO:0006355);; Molecular Function: sequence-specific DNA binding (GO:0043565);;	--	--	transcription factor WRKY72 [Solanum lycopersicum]
Solyc03g113280.3	[T]	Cellular Component: chloroplast inner membrane (GO:0009706);;	--	--	PREDICTED: uncharacterized protein LOC101244759 [Solanum lycopersicum]
Solyc03g113460.1	[IQR]	Biological Process: single-organism metabolic process (GO:0044710);;	--	[R]	PREDICTED: (-)-isopiperitenol/(-)-carveol dehydrogenase, mitochondrial-like [Solanum lycopersicum]
Solyc03g113680.3	--	--	--	--	PREDICTED: microtubule-associated protein TORTIFOLIA1 [Solanum lycopersicum]
Solyc03g113690.1	[V]	Molecular Function: ATP binding (GO:0005524);; Biological Process: obsolete ATP catabolic process (GO:0006200);; Molecular Function: ATPase-coupled organic phosphonate transmembrane transporter activity (GO:0015416);; Cellular Component: membrane (GO:0016020);;	--	[Q]	PREDICTED: ABC transporter G family member 23 isoform X1 [Solanum lycopersicum]
Solyc03g113820.2	--	--	K01205|1.86974e-179|sot:102580602|K01205 alpha-N-acetylglucosaminidase [EC:3.2.1.50] | (RefSeq) alpha-N-acetylglucosaminidase-like	[U]	PREDICTED: alpha-N-acetylglucosaminidase-like [Solanum lycopersicum]
Solyc03g113980.3	--	--	--	--	PREDICTED: uncharacterized protein LOC101255079 isoform X1 [Solanum lycopersicum]
Solyc03g114160.1	--	--	--	[S]	PREDICTED: U-box domain-containing protein 19-like [Solanum lycopersicum]
Solyc03g114180.3	--	Molecular Function: transferase activity (GO:0016740);;	--	[GC]	PREDICTED: UDP-glycosyltransferase 90A1-like [Solanum lycopersicum]
Solyc03g114620.1	--	--	--	--	conserved hypothetical protein [Ricinus communis]
Solyc03g114940.3	[Q]	Molecular Function: iron ion binding (GO:0005506);; Molecular Function: electron carrier activity (GO:0009055);; Molecular Function: heme binding (GO:0020037);; Molecular Function: flavonoid 3',5'-hydroxylase activity (GO:0033772);; Biological Process: oxidation-reduction process (GO:0055114);;	--	[Q]	PREDICTED: cytochrome P450 78A5-like [Solanum lycopersicum]
Solyc03g115380.2	[M]	Molecular Function: UDP-glucose 6-dehydrogenase activity (GO:0003979);; Molecular Function: NAD binding (GO:0051287);; Biological Process: oxidation-reduction process (GO:0055114);;	K00012|0|sly:101261402|K00012 UDPglucose 6-dehydrogenase [EC:1.1.1.22] | (RefSeq) UDP-glucose 6-dehydrogenase 1-like	[GT]	PREDICTED: UDP-glucose 6-dehydrogenase 1-like [Solanum lycopersicum]
Solyc03g115640.3	--	--	--	--	PREDICTED: uncharacterized protein At5g01610-like [Solanum lycopersicum]
Solyc03g115650.3	[J]	Molecular Function: translation initiation factor activity (GO:0003743);; Molecular Function: translation elongation factor activity (GO:0003746);; Biological Process: translational initiation (GO:0006413);; Biological Process: translational frameshifting (GO:0006452);; Biological Process: peptidyl-lysine modification to peptidyl-hypusine (GO:0008612);; Molecular Function: ribosome binding (GO:00…	K03263|1.24097e-100|sly:543667|K03263 translation initiation factor 5A | (RefSeq) eIF-5A1, eIF-5A-1; eukaryotic translation initiation factor 5A-1	[J]	eukaryotic translation initiation factor 5A-1 [Solanum lycopersicum]
Solyc03g115960.3	--	Biological Process: lipid metabolic process (GO:0006629);; Molecular Function: hydrolase activity, acting on ester bonds (GO:0016788);;	--	--	PREDICTED: GDSL esterase/lipase At1g74460 [Solanum lycopersicum]
Solyc03g115970.2	--	--	--	--	PREDICTED: uncharacterized protein LOC104646582 isoform X2 [Solanum lycopersicum]
Solyc03g116100.3	[KAD]	--	K09422|0|sly:101267793|K09422 myb proto-oncogene protein, plant | (RefSeq) myb-related protein 306	[K]	PREDICTED: myb-related protein 306 [Solanum lycopersicum]
Solyc03g117720.3	--	Biological Process: transcription, DNA-templated (GO:0006351);;	K09285|0|sly:101253986|K09285 AP2-like factor, ANT lineage | (RefSeq) AP2-like ethylene-responsive transcription factor At1g16060	--	PREDICTED: AP2-like ethylene-responsive transcription factor At1g16060 isoform X2 [Solanum lycopersicum]
Solyc03g117860.3	--	--	--	[O]	PREDICTED: probable E3 ubiquitin-protein ligase RNF217 [Solanum lycopersicum]
Solyc03g118760.3	[Z]	Molecular Function: GTPase activity (GO:0003924);; Molecular Function: structural constituent of cytoskeleton (GO:0005200);; Molecular Function: GTP binding (GO:0005525);; Cellular Component: cytoplasm (GO:0005737);; Cellular Component: microtubule (GO:0005874);; Biological Process: obsolete GTP catabolic process (GO:0006184);; Biological Process: microtubule-based process (GO:0007017);; Biologic…	K07375|0|sly:101246411|K07375 tubulin beta | (RefSeq) tubulin beta chain-like	[Z]	PREDICTED: tubulin beta chain-like [Solanum lycopersicum]
Solyc03g118870.3	--	--	--	--	PREDICTED: uncharacterized protein LOC101244569 [Solanum lycopersicum]
Solyc03g118970.3	[V]	Biological Process: drug transmembrane transport (GO:0006855);; Molecular Function: drug transmembrane transporter activity (GO:0015238);; Molecular Function: antiporter activity (GO:0015297);; Cellular Component: membrane (GO:0016020);;	K03327|0|sly:101268373|K03327 multidrug resistance protein, MATE family | (RefSeq) protein DETOXIFICATION 16	[R]	PREDICTED: MATE efflux family protein 5 [Solanum lycopersicum]
Solyc03g119180.1	--	--	--	--	--
Solyc03g119200.3	[MR]	Molecular Function: catalytic activity (GO:0003824);; Biological Process: metabolic process (GO:0008152);; Cellular Component: chloroplast (GO:0009507);;	--	--	PREDICTED: L-Ala-D/L-amino acid epimerase [Solanum lycopersicum]
Solyc03g119640.3	--	--	--	[R]	PREDICTED: aluminum-activated malate transporter 9 [Solanum lycopersicum]
Solyc03g119670.3	--	Cellular Component: endosome (GO:0005768);; Cellular Component: trans-Golgi network (GO:0005802);; Biological Process: intra-Golgi vesicle-mediated transport (GO:0006891);; Cellular Component: integral component of Golgi membrane (GO:0030173);; Biological Process: cellulose biosynthetic process (GO:0030244);;	--	[K]	PREDICTED: protein CASP-like [Solanum lycopersicum]
Solyc03g120040.3	--	Cellular Component: plant-type cell wall (GO:0009505);;	--	--	PREDICTED: uncharacterized protein LOC101252763 [Solanum lycopersicum]
Solyc03g120870.3	--	Cellular Component: membrane (GO:0016020);;	--	--	PREDICTED: CASP-like protein 3A1 [Solanum lycopersicum]
Solyc03g120900.2	[R]	--	K14004|0|sly:101257847|K14004 protein transport protein SEC13 | (RefSeq) protein transport protein SEC13 homolog B-like	[U]	PREDICTED: protein transport protein SEC13 homolog B-like [Solanum lycopersicum]
Solyc03g120990.3	[C]	Molecular Function: malate dehydrogenase (decarboxylating) (NADP+) activity (GO:0004473);; Biological Process: gluconeogenesis (GO:0006094);; Biological Process: malate metabolic process (GO:0006108);; Biological Process: fatty acid biosynthetic process (GO:0006633);; Biological Process: cytoskeleton organization (GO:0007010);; Molecular Function: zinc ion binding (GO:0008270);; Biological Proces…	K00029|0|sly:101255777|K00029 malate dehydrogenase (oxaloacetate-decarboxylating)(NADP+) [EC:1.1.1.40] | (RefSeq) NADP-dependent malic enzyme, chloroplastic	[C]	PREDICTED: NADP-dependent malic enzyme, chloroplastic isoform X1 [Solanum lycopersicum]
Solyc03g121090.3	--	--	--	[K]	PREDICTED: uncharacterized protein LOC101254072 [Solanum lycopersicum]
Solyc03g121420.3	--	Biological Process: dephosphorylation (GO:0016311);; Molecular Function: phosphatase activity (GO:0016791);;	K13248|0|sly:101246036|K13248 pyridoxal phosphate phosphatase PHOSPHO2 [EC:3.1.3.74] | (RefSeq) inorganic pyrophosphatase 1-like	[R]	PREDICTED: inorganic pyrophosphatase 1-like [Solanum lycopersicum]
Solyc03g121600.3	[E]	Biological Process: alcohol metabolic process (GO:0006066);; Biological Process: cell-cell signaling (GO:0007267);; Molecular Function: choline dehydrogenase activity (GO:0008812);; Biological Process: embryo sac development (GO:0009553);; Biological Process: fatty acid omega-oxidation (GO:0010430);; Molecular Function: mandelonitrile lyase activity (GO:0046593);; Molecular Function: flavin adeni…	K15403|0|sly:101255874|K15403 fatty acid omega-hydroxy dehydrogenase [EC:1.1.-.-] | (RefSeq) protein HOTHEAD	[R]	PREDICTED: protein HOTHEAD [Solanum lycopersicum]
Solyc03g121900.1	--	--	--	--	PREDICTED: putative lipid-transfer protein DIR1 [Solanum lycopersicum]
Solyc03g122360.3	[Q]	Molecular Function: monooxygenase activity (GO:0004497);; Molecular Function: iron ion binding (GO:0005506);; Molecular Function: electron carrier activity (GO:0009055);; Molecular Function: oxidoreductase activity, acting on paired donors, with incorporation or reduction of molecular oxygen (GO:0016705);; Molecular Function: heme binding (GO:0020037);; Biological Process: oxidation-reduction pro…	--	[Q]	PREDICTED: cytochrome P450 71A1-like [Solanum lycopersicum]
Solyc03g123390.3	[R]	--	--	[R]	PREDICTED: uncharacterized protein LOC101251165 [Solanum lycopersicum]
Solyc03g123410.1	--	Cellular Component: cell wall (GO:0005618);; Biological Process: auxin-activated signaling pathway (GO:0009734);; Molecular Function: manganese ion binding (GO:0030145);; Molecular Function: nutrient reservoir activity (GO:0045735);; Cellular Component: apoplast (GO:0048046);;	--	--	PREDICTED: auxin-binding protein ABP19a [Solanum lycopersicum]
Solyc03g123540.3	--	Biological Process: protein folding (GO:0006457);; Biological Process: response to heat (GO:0009408);;	K13993|5.73999e-85|sly:101248279|K13993 HSP20 family protein | (RefSeq) 17.4 kDa class III heat shock protein	[O]	PREDICTED: 17.4 kDa class III heat shock protein [Solanum lycopersicum]
Solyc03g123550.1	--	--	K14488|4.13704e-79|sly:101247997|K14488 SAUR family protein | (RefSeq) auxin-responsive protein SAUR71-like	--	PREDICTED: uncharacterized protein LOC101247997 [Solanum lycopersicum]
Solyc04g005070.3	[E]	--	K14638|0|sly:101258850|K14638 solute carrier family 15 (peptide/histidine transporter), member 3/4 | (RefSeq) protein NRT1/ PTR FAMILY 1.2	[E]	PREDICTED: protein NRT1/ PTR FAMILY 1.2-like [Solanum lycopersicum]
Solyc04g005170.1	--	--	--	--	PREDICTED: basic leucine zipper 43-like [Solanum lycopersicum]
Solyc04g005380.3	--	--	--	--	PREDICTED: ninja-family protein AFP3 isoform X1 [Solanum lycopersicum]
Solyc04g007400.3	[IQR]	Molecular Function: nucleotide binding (GO:0000166);; Molecular Function: protein kinase activity (GO:0004672);; Biological Process: phosphorylation (GO:0016310);; Molecular Function: oxidoreductase activity (GO:0016491);; Biological Process: oxidation-reduction process (GO:0055114);;	K04733|0|sly:101262005|K04733 interleukin-1 receptor-associated kinase 4 [EC:2.7.11.1] | (RefSeq) LEAF RUST 10 DISEASE-RESISTANCE LOCUS RECEPTOR-LIKE PROTEIN KINASE-like 1.1	[T]	PREDICTED: probable serine/threonine-protein kinase At1g18390 [Solanum lycopersicum]
Solyc04g007530.3	[V]	Biological Process: drug transmembrane transport (GO:0006855);; Molecular Function: drug transmembrane transporter activity (GO:0015238);; Molecular Function: antiporter activity (GO:0015297);; Cellular Component: membrane (GO:0016020);;	K03327|0|sly:101254682|K03327 multidrug resistance protein, MATE family | (RefSeq) protein DETOXIFICATION 14	[R]	PREDICTED: MATE efflux family protein 5 [Solanum lycopersicum]
Solyc04g007540.2	[V]	Biological Process: drug transmembrane transport (GO:0006855);; Molecular Function: drug transmembrane transporter activity (GO:0015238);; Molecular Function: antiporter activity (GO:0015297);; Cellular Component: membrane (GO:0016020);;	K03327|0|sly:101253179|K03327 multidrug resistance protein, MATE family | (RefSeq) protein DETOXIFICATION 16-like	[R]	PREDICTED: MATE efflux family protein 5-like isoform X1 [Solanum lycopersicum]
Solyc04g007620.1	--	--	--	--	PREDICTED: uncharacterized protein LOC104249044 [Nicotiana sylvestris]
Solyc04g007710.3	[RTKL]	Biological Process: MAPK cascade (GO:0000165);; Molecular Function: MAP kinase activity (GO:0004707);; Molecular Function: ATP binding (GO:0005524);; Biological Process: protein phosphorylation (GO:0006468);;	--	[T]	PREDICTED: mitogen-activated protein kinase 14 isoform X1 [Solanum lycopersicum]
Solyc04g007800.3	[R]	--	--	[R]	PREDICTED: probable ADP-ribosylation factor GTPase-activating protein AGD11 [Solanum lycopersicum]
Solyc04g007810.1	--	--	--	--	PREDICTED: periaxin-like [Solanum lycopersicum]
Solyc04g008075.1	--	--	--	--	PREDICTED: miraculin-like [Solanum lycopersicum]
Solyc04g009870.1	--	--	--	--	--
Solyc04g010200.1	[V]	Molecular Function: ATP binding (GO:0005524);; Cellular Component: vacuolar lumen (GO:0005775);; Cellular Component: plasma membrane (GO:0005886);; Biological Process: obsolete ATP catabolic process (GO:0006200);; Biological Process: vacuolar transport (GO:0007034);; Biological Process: response to nematode (GO:0009624);; Molecular Function: ATPase-coupled organic phosphonate transmembrane transp…	--	[Q]	PREDICTED: ABC transporter G family member 6-like [Solanum lycopersicum]
Solyc04g011600.3	--	Molecular Function: 1-acylglycerol-3-phosphate O-acyltransferase activity (GO:0003841);; Molecular Function: glycerol-3-phosphate O-acyltransferase activity (GO:0004366);; Biological Process: suberin biosynthetic process (GO:0010345);;	K13508|0|sly:101257357|K13508 glycerol-3-phosphate acyltransferase [EC:2.3.1.15] | (RefSeq) glycerol-3-phosphate acyltransferase 5-like	--	PREDICTED: glycerol-3-phosphate acyltransferase 5-like [Solanum lycopersicum]
Solyc04g011750.3	--	--	--	--	PREDICTED: histone H3.v1-like [Solanum lycopersicum]
Solyc04g011940.2	[Q]	Molecular Function: monooxygenase activity (GO:0004497);; Molecular Function: iron ion binding (GO:0005506);; Molecular Function: electron carrier activity (GO:0009055);; Molecular Function: oxidoreductase activity, acting on paired donors, with incorporation or reduction of molecular oxygen (GO:0016705);; Molecular Function: heme binding (GO:0020037);; Biological Process: oxidation-reduction pro…	--	[QI]	PREDICTED: cytochrome P450 86B1 [Solanum lycopersicum]
Solyc04g014290.1	--	--	--	--	PREDICTED: vegetative cell wall protein gp1-like [Solanum lycopersicum]
Solyc04g014320.1	--	--	--	--	PREDICTED: gibberellin-regulated protein 14-like [Solanum lycopersicum]
Solyc04g014330.1	--	--	--	--	PREDICTED: RNA-binding protein 12-like [Solanum lycopersicum]
Solyc04g014350.1	--	--	--	--	PREDICTED: glycine, alanine and asparagine-rich protein-like [Solanum tuberosum]
Solyc04g014470.3	[KAD]	Molecular Function: binding (GO:0005488);;	K09422|5.45355e-178|sly:101268562|K09422 myb proto-oncogene protein, plant | (RefSeq) protein ODORANT1-like	[K]	PREDICTED: protein ODORANT1-like [Solanum lycopersicum]
Solyc04g014510.3	[E]	Molecular Function: glutamate-ammonia ligase activity (GO:0004356);; Molecular Function: ATP binding (GO:0005524);; Cellular Component: cytoplasm (GO:0005737);; Biological Process: glutamine biosynthetic process (GO:0006542);; Biological Process: nitrogen fixation (GO:0009399);;	K01915|0|sly:543756|K01915 glutamine synthetase [EC:6.3.1.2] | (RefSeq) gts1; glutamine synthetase cytosolic isozyme 1-1	[E]	PREDICTED: glutamine synthetase cytosolic isozyme 1-1 [Solanum lycopersicum]
Solyc04g014730.3	[Q]	Molecular Function: fumarylacetoacetase activity (GO:0004334);; Cellular Component: cytosol (GO:0005829);; Biological Process: aromatic amino acid family metabolic process (GO:0009072);; Biological Process: chlorophyll catabolic process (GO:0015996);;	K01555|0|sly:101261704|K01555 fumarylacetoacetase [EC:3.7.1.2] | (RefSeq) fumarylacetoacetase	[G]	PREDICTED: fumarylacetoacetase-like [Solanum lycopersicum]
Solyc04g015520.3	--	--	--	--	PREDICTED: putative uncharacterized protein DDB_G0287457 [Solanum lycopersicum]
Solyc04g016330.3	[C]	Molecular Function: glycerol-3-phosphate dehydrogenase [NAD+] activity (GO:0004367);; Biological Process: carbohydrate metabolic process (GO:0005975);; Cellular Component: glycerol-3-phosphate dehydrogenase complex (GO:0009331);; Biological Process: glycerol-3-phosphate catabolic process (GO:0046168);; Molecular Function: NAD binding (GO:0051287);; Biological Process: oxidation-reduction process …	K00006|0|sly:101260923|K00006 glycerol-3-phosphate dehydrogenase (NAD+) [EC:1.1.1.8] | (RefSeq) probable glycerol-3-phosphate dehydrogenase [NAD(+)] 1, cytosolic	[C]	PREDICTED: probable glycerol-3-phosphate dehydrogenase [NAD(+)] 1, cytosolic [Solanum lycopersicum]
Solyc04g016440.3	--	Cellular Component: membrane (GO:0016020);;	--	[S]	PREDICTED: uncharacterized protein LOC101258058 [Solanum lycopersicum]
Solyc04g025530.3	[E]	Molecular Function: glutamate decarboxylase activity (GO:0004351);; Molecular Function: calmodulin binding (GO:0005516);; Cellular Component: nucleus (GO:0005634);; Cellular Component: cytosol (GO:0005829);; Biological Process: glutamate metabolic process (GO:0006536);; Molecular Function: oxidoreductase activity (GO:0016491);; Molecular Function: pyridoxal phosphate binding (GO:0030170);; Biolog…	K01580|0|sly:101259235|K01580 glutamate decarboxylase [EC:4.1.1.15] | (RefSeq) glutamate decarboxylase 4	[E]	PREDICTED: glutamate decarboxylase 4 [Solanum lycopersicum]
Solyc04g040220.3	--	Cellular Component: nucleus (GO:0005634);; Cellular Component: cytoplasm (GO:0005737);; Biological Process: polarity specification of adaxial/abaxial axis (GO:0009944);; Biological Process: proximal/distal pattern formation (GO:0009954);; Biological Process: floral organ abscission (GO:0010227);; Biological Process: nectary development (GO:0010254);; Biological Process: floral meristem determinac…	K14508|0|sly:101254191|K14508 regulatory protein NPR1 | (RefSeq) SlBOP1; BLADE-ON-PETIOLE protein BOP1	[R]	PREDICTED: regulatory protein NPR5-like [Solanum lycopersicum]
Solyc04g049800.3	--	--	K09284|0|sot:102579807|K09284 AP2-like factor, euAP2 lineage | (RefSeq) ethylene-responsive transcription factor RAP2-7	--	PREDICTED: ethylene-responsive transcription factor RAP2-7-like [Solanum lycopersicum]
Solyc04g050170.3	[RTKL]	Molecular Function: nucleotide binding (GO:0000166);; Molecular Function: protein kinase activity (GO:0004672);; Biological Process: post-embryonic development (GO:0009791);; Biological Process: tissue development (GO:0009888);; Cellular Component: membrane (GO:0016020);; Biological Process: phosphorylation (GO:0016310);; Biological Process: shoot system development (GO:0048367);; Biological Proc…	--	--	PREDICTED: leucine-rich repeat receptor-like protein kinase PXL1 [Solanum lycopersicum]
Solyc04g051500.3	--	Cellular Component: integral component of membrane (GO:0016021);;	--	[GE]	PREDICTED: UDP-galactose transporter 2 [Solanum lycopersicum]
Solyc04g054340.1	--	--	--	--	PREDICTED: uncharacterized protein LOC104115699 [Nicotiana tomentosiformis]
Solyc04g054370.1	--	--	K16282|8.09318e-105|sly:101246418|K16282 E3 ubiquitin-protein ligase RHA2 [EC:2.3.2.27] | (RefSeq) probable E3 ubiquitin-protein ligase XERICO	[O]	PREDICTED: probable E3 ubiquitin-protein ligase XERICO [Solanum lycopersicum]
Solyc04g054740.3	[I]	Molecular Function: inositol-3-phosphate synthase activity (GO:0004512);; Cellular Component: cytoplasm (GO:0005737);; Biological Process: inositol biosynthetic process (GO:0006021);; Biological Process: phospholipid biosynthetic process (GO:0008654);;	K01858|0|sly:544226|K01858 myo-inositol-1-phosphate synthase [EC:5.5.1.4] | (RefSeq) IPS, Inps; inositol-3-phosphate synthase	[I]	PREDICTED: inositol-3-phosphate synthase [Solanum lycopersicum]
Solyc04g054760.3	--	--	--	--	PREDICTED: uncharacterized protein LOC101267225 [Solanum lycopersicum]
Solyc04g054960.1	--	--	--	--	PREDICTED: uncharacterized protein LOC101263106 [Solanum lycopersicum]
Solyc04g055140.1	--	--	--	--	PREDICTED: uncharacterized protein LOC102595915 [Solanum tuberosum]
Solyc04g055207.1	--	--	--	--	--
Solyc04g056310.3	[KAD]	Biological Process: response to organic substance (GO:0010033);;	K09422|0|sly:101257461|K09422 myb proto-oncogene protein, plant | (RefSeq) myb-related protein 315-like	[K]	PREDICTED: myb-related protein 315-like [Solanum lycopersicum]
Solyc04g057940.3	--	--	--	[S]	PREDICTED: putative E3 ubiquitin-protein ligase LIN-1 isoform X2 [Solanum lycopersicum]
Solyc04g064900.1	--	Molecular Function: catalytic activity (GO:0003824);;	--	--	PREDICTED: endoglucanase 21-like [Solanum lycopersicum]
Solyc04g071520.3	--	--	--	--	PREDICTED: probable mediator of RNA polymerase II transcription subunit 26c isoform X1 [Solanum lycopersicum]
Solyc04g071540.3	[GC]	Cellular Component: vacuole (GO:0005773);; Biological Process: post-embryonic development (GO:0009791);; Molecular Function: transferase activity, transferring hexosyl groups (GO:0016758);; Biological Process: lipid glycosylation (GO:0030259);;	K05841|0|sly:101245355|K05841 sterol 3beta-glucosyltransferase [EC:2.4.1.173] | (RefSeq) sterol 3-beta-glucosyltransferase UGT80B1	[GC]	PREDICTED: sterol 3-beta-glucosyltransferase UGT80B1 [Solanum lycopersicum]
Solyc04g071590.3	--	Biological Process: response to stress (GO:0006950);;	--	--	PREDICTED: abscisic stress-ripening protein 3 [Solanum lycopersicum]
Solyc04g071610.3	--	Cellular Component: nucleus (GO:0005634);; Cellular Component: cytosol (GO:0005829);; Biological Process: response to stress (GO:0006950);;	--	--	abscisic stress-ripening protein 1 [Solanum lycopersicum]
Solyc04g071620.3	--	Biological Process: response to stress (GO:0006950);;	--	--	uncharacterized protein LOC101246420 [Solanum lycopersicum]
Solyc04g071650.3	[M]	Molecular Function: zinc ion binding (GO:0008270);; Cellular Component: integral component of membrane (GO:0016021);; Molecular Function: cellulose synthase (UDP-forming) activity (GO:0016760);; Biological Process: cellulose biosynthetic process (GO:0030244);;	K10999|0|sly:101248382|K10999 cellulose synthase A [EC:2.4.1.12] | (RefSeq) cellulose synthase A catalytic subunit 2 [UDP-forming]-like	--	PREDICTED: cellulose synthase A catalytic subunit 2 [UDP-forming]-like [Solanum lycopersicum]
Solyc04g071890.3	--	Molecular Function: peroxidase activity (GO:0004601);; Cellular Component: vacuole (GO:0005773);; Biological Process: response to oxidative stress (GO:0006979);; Cellular Component: plant-type cell wall (GO:0009505);; Cellular Component: membrane (GO:0016020);; Molecular Function: heme binding (GO:0020037);; Molecular Function: metal ion binding (GO:0046872);; Biological Process: oxidation-reduct…	K00430|0|sly:101253377|K00430 peroxidase [EC:1.11.1.7] | (RefSeq) GPX; peroxidase 12	--	PREDICTED: peroxidase 12-like [Solanum lycopersicum]
Solyc04g072000.3	--	Molecular Function: chitinase activity (GO:0004568);; Biological Process: carbohydrate metabolic process (GO:0005975);; Biological Process: chitin catabolic process (GO:0006032);; Molecular Function: chitin binding (GO:0008061);; Biological Process: cell wall macromolecule catabolic process (GO:0016998);;	K01183|0|sly:101256086|K01183 chitinase [EC:3.2.1.14] | (RefSeq) endochitinase EP3	[R]	PREDICTED: chitinase 6 [Solanum lycopersicum]
Solyc04g072030.1	[R]	Molecular Function: GTPase activity (GO:0003924);; Molecular Function: GTP binding (GO:0005525);; Biological Process: obsolete GTP catabolic process (GO:0006184);;	--	[UR]	PREDICTED: dynamin-related protein 4C [Solanum lycopersicum]
Solyc04g072700.3	--	Biological Process: metal ion transport (GO:0030001);; Molecular Function: metal ion binding (GO:0046872);;	--	[P]	PREDICTED: heavy metal-associated isoprenylated plant protein 26 isoform X1 [Solanum lycopersicum]
Solyc04g072790.2	[M]	Molecular Function: zinc ion binding (GO:0008270);; Cellular Component: integral component of membrane (GO:0016021);; Molecular Function: cellulose synthase (UDP-forming) activity (GO:0016760);; Biological Process: cellulose biosynthetic process (GO:0030244);;	K10999|0|sly:101263703|K10999 cellulose synthase A [EC:2.4.1.12] | (RefSeq) probable cellulose synthase A catalytic subunit 3 [UDP-forming]	--	PREDICTED: probable cellulose synthase A catalytic subunit 3 [UDP-forming] [Solanum lycopersicum]
Solyc04g072920.3	[G]	Molecular Function: trehalose-phosphatase activity (GO:0004805);; Biological Process: trehalose biosynthetic process (GO:0005992);; Biological Process: response to cadmium ion (GO:0046686);;	K01087|0|sly:101249633|K01087 trehalose 6-phosphate phosphatase [EC:3.1.3.12] | (RefSeq) probable trehalose-phosphate phosphatase J	[G]	PREDICTED: probable trehalose-phosphate phosphatase J [Solanum lycopersicum]
Solyc04g073990.3	--	Molecular Function: peroxidase activity (GO:0004601);; Molecular Function: copper ion binding (GO:0005507);; Molecular Function: calcium ion binding (GO:0005509);; Molecular Function: ATP binding (GO:0005524);; Molecular Function: calcium-dependent phospholipid binding (GO:0005544);; Cellular Component: cell wall (GO:0005618);; Cellular Component: mitochondrion (GO:0005739);; Cellular Component: …	--	[U]	annexin p34 [Solanum lycopersicum]
Solyc04g074170.2	[KAD]	Molecular Function: DNA binding (GO:0003677);; Molecular Function: chromatin binding (GO:0003682);; Biological Process: response to auxin (GO:0009733);; Biological Process: response to abscisic acid (GO:0009737);; Biological Process: response to salicylic acid (GO:0009751);;	K09422|1.65769e-99|sly:101267601|K09422 myb proto-oncogene protein, plant | (RefSeq) transcription factor MYB39	[K]	PREDICTED: transcription factor MYB39 [Solanum lycopersicum]
Solyc04g074180.4	[L]	Molecular Function: DNA photolyase activity (GO:0003913);; Molecular Function: protein kinase activity (GO:0004672);; Molecular Function: ATP binding (GO:0005524);; Cellular Component: nucleus (GO:0005634);; Cellular Component: cytoplasm (GO:0005737);; Biological Process: DNA repair (GO:0006281);; Biological Process: response to water deprivation (GO:0009414);; Biological Process: detection of li…	K12118|0|sly:544219|K12118 cryptochrome 1 | (RefSeq) CRY1a; cryptochrome 1	[LT]	cryptochrome 1 [Solanum lycopersicum]
Solyc04g074310.3	[R]	Molecular Function: nucleotide binding (GO:0000166);; Molecular Function: nucleic acid binding (GO:0003676);;	--	[R]	PREDICTED: RNA-binding protein 24-B [Solanum lycopersicum]
Solyc04g074380.3	--	Biological Process: metabolic process (GO:0008152);; Molecular Function: transferase activity, transferring hexosyl groups (GO:0016758);;	--	[GC]	PREDICTED: 7-deoxyloganetin glucosyltransferase-like [Solanum lycopersicum]
Solyc04g074390.3	--	Biological Process: metabolic process (GO:0008152);; Molecular Function: transferase activity, transferring hexosyl groups (GO:0016758);;	--	[GC]	PREDICTED: 7-deoxyloganetin glucosyltransferase-like [Solanum lycopersicum]
Solyc04g074540.2	[C]	Molecular Function: zinc ion binding (GO:0008270);; Molecular Function: oxidoreductase activity (GO:0016491);; Biological Process: oxidation-reduction process (GO:0055114);;	K00121|0|sly:101244369|K00121 S-(hydroxymethyl)glutathione dehydrogenase / alcohol dehydrogenase [EC:1.1.1.284 1.1.1.1] | (RefSeq) alcohol dehydrogenase-like 1	[Q]	PREDICTED: alcohol dehydrogenase-like 1 [Solanum lycopersicum]
Solyc04g074780.3	--	--	--	--	PREDICTED: uncharacterized protein LOC101267599 [Solanum lycopersicum]
Solyc04g074830.1	--	--	--	[TU]	PREDICTED: putative clathrin assembly protein At4g40080 [Solanum lycopersicum]
Solyc04g074880.2	--	Cellular Component: membrane (GO:0016020);;	--	--	PREDICTED: purine permease 3-like [Solanum lycopersicum]
Solyc04g076140.3	--	--	--	[T]	PREDICTED: rho GTPase-activating protein REN1 isoform X1 [Solanum lycopersicum]
Solyc04g076340.3	--	--	--	--	PREDICTED: uncharacterized protein LOC101255390 [Solanum lycopersicum]
Solyc04g076780.3	--	Biological Process: oligopeptide transport (GO:0006857);; Molecular Function: oligopeptide transporter activity (GO:0015198);; Cellular Component: membrane (GO:0016020);; Biological Process: transmembrane transport (GO:0055085);; Biological Process: response to karrikin (GO:0080167);;	--	[T]	PREDICTED: oligopeptide transporter 4-like [Solanum lycopersicum]
Solyc04g077230.1	--	--	--	--	PREDICTED: uncharacterized protein LOC104224332 [Nicotiana sylvestris]
Solyc04g077260.3	[KAD]	--	K09422|0|sly:101251673|K09422 myb proto-oncogene protein, plant | (RefSeq) transcription factor RAX3-like	[K]	PREDICTED: transcription factor RAX3-like [Solanum lycopersicum]
Solyc04g077620.1	--	--	--	--	PREDICTED: uncharacterized protein LOC104647238 [Solanum lycopersicum]
Solyc04g078520.3	--	--	--	--	PREDICTED: uncharacterized protein LOC101246050 [Solanum lycopersicum]
Solyc04g078630.3	--	--	--	[R]	PREDICTED: uncharacterized protein LOC101248478 [Solanum lycopersicum]
Solyc04g078740.2	[O]	Molecular Function: serine-type endopeptidase activity (GO:0004252);; Biological Process: proteolysis (GO:0006508);; Molecular Function: identical protein binding (GO:0042802);; Biological Process: negative regulation of catalytic activity (GO:0043086);;	--	--	PREDICTED: subtilisin-like protease [Solanum lycopersicum]
Solyc04g078840.3	--	Molecular Function: transcription factor activity, sequence-specific DNA binding (GO:0003700);; Biological Process: regulation of transcription, DNA-templated (GO:0006355);; Biological Process: response to water deprivation (GO:0009414);; Biological Process: response to salt stress (GO:0009651);; Biological Process: abscisic acid-activated signaling pathway (GO:0009738);; Molecular Function: sequ…	K14432|0|sly:544204|K14432 ABA responsive element binding factor | (RefSeq) AREB, LeAREB; AREB-like protein	--	AREB-like protein [Solanum lycopersicum]
Solyc04g078990.3	[M]	Biological Process: starch metabolic process (GO:0005982);; Molecular Function: glycogenin glucosyltransferase activity (GO:0008466);; Biological Process: plant-type secondary cell wall biogenesis (GO:0009834);; Biological Process: meristem initiation (GO:0010014);; Biological Process: xylem development (GO:0010089);; Biological Process: glucuronoxylan biosynthetic process (GO:0010417);; Molecula…	K20890|0|sly:101255391|K20890 xylan alpha-glucuronosyltransferase [EC:2.4.1.-] | (RefSeq) UDP-glucuronate:xylan alpha-glucuronosyltransferase 2-like	[G]	PREDICTED: UDP-glucuronate:xylan alpha-glucuronosyltransferase 2-like isoform X1 [Solanum lycopersicum]
Solyc04g079510.2	--	Molecular Function: transporter activity (GO:0005215);; Biological Process: transport (GO:0006810);; Cellular Component: membrane (GO:0016020);;	K14638|0|sly:101263607|K14638 solute carrier family 15 (peptide/histidine transporter), member 3/4 | (RefSeq) protein NRT1/ PTR FAMILY 4.5-like	[E]	PREDICTED: protein NRT1/ PTR FAMILY 4.5-like [Solanum lycopersicum]
Solyc04g079690.3	[RTKL]	Molecular Function: protein tyrosine kinase activity (GO:0004713);; Molecular Function: ATP binding (GO:0005524);; Biological Process: protein phosphorylation (GO:0006468);;	--	[T]	PREDICTED: inactive protein kinase SELMODRAFT_444075-like isoform X1 [Solanum lycopersicum]
Solyc04g079830.2	--	--	--	[K]	PREDICTED: BEL1-like homeodomain protein 4 [Solanum lycopersicum]
Solyc04g080530.3	--	Cellular Component: cell wall (GO:0005618);; Molecular Function: pectinesterase activity (GO:0030599);; Biological Process: cell wall modification (GO:0042545);; Molecular Function: aspartyl esterase activity (GO:0045330);;	K01051|0|sly:101268391|K01051 pectinesterase [EC:3.1.1.11] | (RefSeq) putative pectinesterase 11	--	PREDICTED: putative pectinesterase 11 [Solanum lycopersicum]
Solyc04g080940.3	--	Biological Process: polysaccharide biosynthetic process (GO:0000271);; Cellular Component: plasma membrane (GO:0005886);; Biological Process: water transport (GO:0006833);; Biological Process: pattern specification process (GO:0007389);; Biological Process: regulation of cell size (GO:0008361);; Biological Process: response to salt stress (GO:0009651);; Cellular Component: plant-type vacuole memb…	--	--	PREDICTED: protein WALLS ARE THIN 1 [Solanum lycopersicum]
Solyc04g081110.1	--	--	K20929|0|sly:101253584|K20929 glyoxal/methylglyoxal oxidase [EC:1.2.3.15] | (RefSeq) aldehyde oxidase GLOX1-like	--	PREDICTED: galactose oxidase-like [Solanum lycopersicum]
Solyc04g081130.1	--	--	K20929|0|sly:101253891|K20929 glyoxal/methylglyoxal oxidase [EC:1.2.3.15] | (RefSeq) aldehyde oxidase GLOX1-like	--	PREDICTED: galactose oxidase-like [Solanum lycopersicum]
Solyc04g081230.3	--	Biological Process: single-organism cellular process (GO:0044763);;	--	[S]	PREDICTED: uncharacterized protein LOC101257070 isoform X2 [Solanum lycopersicum]
Solyc04g081300.3	--	Biological Process: carbohydrate metabolic process (GO:0005975);; Molecular Function: cellulase activity (GO:0008810);;	--	--	PREDICTED: endoglucanase 2-like [Solanum lycopersicum]
Solyc04g081755.1	--	Molecular Function: hydrolase activity, acting on ester bonds (GO:0016788);;	--	--	PREDICTED: GDSL esterase/lipase EXL3-like [Solanum lycopersicum]
Solyc04g081900.3	--	Biological Process: intracellular signal transduction (GO:0035556);; Molecular Function: metal ion binding (GO:0046872);;	K17609|0|sly:101245840|K17609 nucleoredoxin [EC:1.8.1.8] | (RefSeq) probable nucleoredoxin 2	[R]	PREDICTED: probable nucleoredoxin 2 [Solanum lycopersicum]
Solyc04g082030.1	[E]	Molecular Function: ornithine decarboxylase activity (GO:0004586);; Biological Process: putrescine biosynthetic process from ornithine (GO:0033387);; Molecular Function: ornithine decarboxylase activator activity (GO:0042978);; Molecular Function: benzoylformate decarboxylase activity (GO:0050695);;	K01581|0|sly:544209|K01581 ornithine decarboxylase [EC:4.1.1.17] | (RefSeq) ODC, LEODC; ornithine decarboxylase	[E]	ornithine decarboxylase [Solanum lycopersicum]
Solyc04g082050.3	--	--	--	[BK]	PREDICTED: ganglioside-induced differentiation-associated protein 2-like [Solanum lycopersicum]
Solyc04g083160.2	[Q]	Molecular Function: monooxygenase activity (GO:0004497);; Molecular Function: iron ion binding (GO:0005506);; Cellular Component: endoplasmic reticulum (GO:0005783);; Molecular Function: electron carrier activity (GO:0009055);; Biological Process: gibberellin biosynthetic process (GO:0009686);; Cellular Component: chloroplast outer membrane (GO:0009707);; Biological Process: gibberellic acid medi…	K04122|0|sly:101267112|K04122 ent-kaurene oxidase [EC:1.14.13.78] | (RefSeq) ent-kaurene oxidase, chloroplastic	[Q]	PREDICTED: ent-kaurene oxidase, chloroplastic [Solanum lycopersicum]
Solyc05g005000.3	[R]	--	--	--	PREDICTED: uncharacterized protein LOC101268569 isoform X1 [Solanum lycopersicum]
Solyc05g005080.3	--	Biological Process: carbohydrate metabolic process (GO:0005975);; Molecular Function: cellulase activity (GO:0008810);;	--	--	PREDICTED: endoglucanase 25-like [Solanum lycopersicum]
Solyc05g005470.3	[OC]	Molecular Function: catalytic activity (GO:0003824);;	K17609|0|sly:101248197|K17609 nucleoredoxin [EC:1.8.1.8] | (RefSeq) probable nucleoredoxin 1	[R]	PREDICTED: probable nucleoredoxin 1 [Solanum lycopersicum]
Solyc05g005750.3	[G]	Molecular Function: catalytic activity (GO:0003824);; Biological Process: trehalose biosynthetic process (GO:0005992);;	K16055|0|sly:101255690|K16055 trehalose 6-phosphate synthase/phosphatase [EC:2.4.1.15 3.1.3.12] | (RefSeq) probable alpha,alpha-trehalose-phosphate synthase [UDP-forming] 9	[G]	PREDICTED: probable alpha,alpha-trehalose-phosphate synthase [UDP-forming] 9 [Solanum lycopersicum]
Solyc05g006730.3	[O]	Biological Process: response to abiotic stimulus (GO:0009628);; Biological Process: post-embryonic development (GO:0009791);; Molecular Function: transferase activity (GO:0016740);; Biological Process: response to chemical (GO:0042221);;	K00799|7.99924e-158|sly:101250402|K00799 glutathione S-transferase [EC:2.5.1.18] | (RefSeq) glutathione S-transferase U17-like	[O]	PREDICTED: glutathione S-transferase U17-like [Solanum lycopersicum]
Solyc05g006920.3	--	Molecular Function: transporter activity (GO:0005215);; Biological Process: transport (GO:0006810);; Cellular Component: membrane (GO:0016020);;	--	[E]	PREDICTED: protein NRT1/ PTR FAMILY 2.13 [Solanum lycopersicum]
Solyc05g007020.3	[T]	Molecular Function: phosphorelay sensor kinase activity (GO:0000155);; Biological Process: phosphorelay signal transduction system (GO:0000160);; Biological Process: protein phosphorylation (GO:0006468);; Biological Process: signal transduction by protein phosphorylation (GO:0023014);;	--	--	LOV/LOV protein [Solanum lycopersicum]
Solyc05g007420.1	--	Biological Process: response to stimulus (GO:0050896);;	--	--	TCP transcription factor 23 [Solanum lycopersicum]
Solyc05g007890.3	--	--	--	--	PREDICTED: uncharacterized protein LOC101248294 [Solanum lycopersicum]
Solyc05g008020.3	[RTKL]	Biological Process: MAPK cascade (GO:0000165);; Molecular Function: MAP kinase activity (GO:0004707);; Molecular Function: ATP binding (GO:0005524);; Biological Process: protein phosphorylation (GO:0006468);;	--	[T]	PREDICTED: mitogen-activated protein kinase 17 [Solanum lycopersicum]
Solyc05g008300.2	--	Biological Process: regulation of flower development (GO:0009909);; Biological Process: histone modification (GO:0016570);; Biological Process: metal ion transport (GO:0030001);; Molecular Function: metal ion binding (GO:0046872);; Biological Process: floral organ formation (GO:0048449);;	--	[P]	PREDICTED: uncharacterized protein DDB_G0280315 [Solanum lycopersicum]
Solyc05g008880.1	--	--	--	--	PREDICTED: uncharacterized protein LOC104647281 [Solanum lycopersicum]
Solyc05g009280.3	--	Biological Process: very long-chain fatty acid metabolic process (GO:0000038);; Biological Process: sulfur amino acid metabolic process (GO:0000096);; Biological Process: polysaccharide biosynthetic process (GO:0000271);; Cellular Component: endoplasmic reticulum (GO:0005783);; Biological Process: glycine catabolic process (GO:0006546);; Biological Process: unsaturated fatty acid biosynthetic pro…	K15397|0|sly:101252875|K15397 3-ketoacyl-CoA synthase [EC:2.3.1.199] | (RefSeq) 3-ketoacyl-CoA synthase 6-like	--	PREDICTED: 3-ketoacyl-CoA synthase 6-like [Solanum lycopersicum]
Solyc05g009590.3	--	--	--	[R]	PREDICTED: aluminum-activated malate transporter 9-like [Solanum lycopersicum]
Solyc05g009720.3	--	Molecular Function: binding (GO:0005488);;	--	--	PREDICTED: uncharacterized protein LOC101263023 [Solanum lycopersicum]
Solyc05g009880.3	--	--	--	--	PREDICTED: transcription factor bHLH30-like [Solanum lycopersicum]
Solyc05g010060.3	--	Biological Process: primary metabolic process (GO:0044238);; Biological Process: cellular biosynthetic process (GO:0044249);; Biological Process: organic substance biosynthetic process (GO:1901576);;	--	[U]	PREDICTED: phosphate transporter PHO1 homolog 1 [Solanum lycopersicum]
Solyc05g010330.3	--	--	K00430|0|sly:101248973|K00430 peroxidase [EC:1.11.1.7] | (RefSeq) peroxidase 11	--	PREDICTED: peroxidase 11 [Solanum lycopersicum]
Solyc05g011940.3	[Q]	--	--	[QI]	PREDICTED: cytochrome P450 CYP749A22 [Solanum lycopersicum]
Solyc05g011970.3	[Q]	Molecular Function: oxidoreductase activity (GO:0016491);; Molecular Function: metal ion binding (GO:0046872);;	K15639|0|sly:101260816|K15639 PHYB activation tagged suppressor 1 [EC:1.14.-.-] | (RefSeq) cytochrome P450 CYP749A22-like	[QI]	PREDICTED: cytochrome P450 CYP749A22-like [Solanum lycopersicum]
Solyc05g012210.3	--	--	--	--	PREDICTED: ninja-family protein AFP3 [Solanum lycopersicum]
Solyc05g012330.3	--	--	--	--	PREDICTED: ureide permease 1 isoform X1 [Solanum lycopersicum]
Solyc05g013120.3	--	--	--	--	--
Solyc05g013650.2	--	--	--	--	PREDICTED: uncharacterized protein LOC101248010 [Solanum lycopersicum]
Solyc05g013690.3	--	Molecular Function: carboxylic ester hydrolase activity (GO:0004091);; Biological Process: lipid metabolic process (GO:0006629);;	--	--	PREDICTED: GDSL esterase/lipase At3g26430-like [Solanum lycopersicum]
Solyc05g014000.3	--	--	K01728|0|sly:101252082|K01728 pectate lyase [EC:4.2.2.2] | (RefSeq) probable pectate lyase 5	--	PREDICTED: probable pectate lyase 5 [Solanum lycopersicum]
Solyc05g014140.2	--	Molecular Function: estradiol 17-beta-dehydrogenase activity (GO:0004303);; Biological Process: oxidation-reduction process (GO:0055114);;	K10251|5.32266e-71|sly:101253896|K10251 17beta-estradiol 17-dehydrogenase / very-long-chain 3-oxoacyl-CoA reductase [EC:1.1.1.62 1.1.1.330] | (RefSeq) very-long-chain 3-oxoacyl-CoA reductase-like protein At1g24470	--	PREDICTED: very-long-chain 3-oxoacyl-CoA reductase-like protein At1g24470 isoform X1 [Solanum lycopersicum]
Solyc05g014150.3	[R]	Molecular Function: estradiol 17-beta-dehydrogenase activity (GO:0004303);; Cellular Component: endoplasmic reticulum (GO:0005783);; Molecular Function: ketoreductase activity (GO:0045703);; Biological Process: oxidation-reduction process (GO:0055114);;	K10251|1.10832e-149|sly:101253896|K10251 17beta-estradiol 17-dehydrogenase / very-long-chain 3-oxoacyl-CoA reductase [EC:1.1.1.62 1.1.1.330] | (RefSeq) very-long-chain 3-oxoacyl-CoA reductase-like protein At1g24470	--	PREDICTED: very-long-chain 3-oxoacyl-CoA reductase-like protein At1g24470 isoform X1 [Solanum lycopersicum]
Solyc05g014290.3	[KAD]	Molecular Function: DNA binding (GO:0003677);; Molecular Function: chromatin binding (GO:0003682);; Molecular Function: transcription factor activity, sequence-specific DNA binding (GO:0003700);; Biological Process: regulation of transcription, DNA-templated (GO:0006355);;	K09422|2.55975e-144|sly:101256283|K09422 myb proto-oncogene protein, plant | (RefSeq) protein ODORANT1	[K]	PREDICTED: protein ODORANT1 [Solanum lycopersicum]
Solyc05g015480.3	[E]	Molecular Function: catalytic activity (GO:0003824);; Biological Process: metabolic process (GO:0008152);; Molecular Function: pyridoxal phosphate binding (GO:0030170);;	--	[H]	PREDICTED: uncharacterized protein LOC101244665 [Solanum lycopersicum]
Solyc05g015490.3	--	--	--	--	PREDICTED: non-specific lipid transfer protein GPI-anchored 1 [Solanum lycopersicum]
Solyc05g015950.3	--	Molecular Function: glucose-6-phosphate dehydrogenase activity (GO:0004345);; Biological Process: pentose-phosphate shunt, oxidative branch (GO:0009051);; Cellular Component: chloroplast (GO:0009507);; Molecular Function: NADP binding (GO:0050661);;	K00036|0|sly:101253589|K00036 glucose-6-phosphate 1-dehydrogenase [EC:1.1.1.49 1.1.1.363] | (RefSeq) glucose-6-phosphate 1-dehydrogenase, chloroplastic	[G]	PREDICTED: glucose-6-phosphate 1-dehydrogenase, chloroplastic [Solanum lycopersicum]
Solyc05g018130.3	[R]	--	--	[QR]	PREDICTED: probable iron/ascorbate oxidoreductase DDB_G0283291 [Solanum lycopersicum]
Solyc05g024160.3	[C]	--	K00162|0|sly:101254693|K00162 pyruvate dehydrogenase E1 component beta subunit [EC:1.2.4.1] | (RefSeq) pyruvate dehydrogenase E1 component subunit beta-1, mitochondrial-like	[C]	PREDICTED: pyruvate dehydrogenase E1 component subunit beta-1, mitochondrial-like [Solanum lycopersicum]
Solyc05g024410.3	--	--	--	--	--
Solyc05g025890.2	[R]	--	--	--	PREDICTED: uncharacterized protein LOC101263025 [Solanum lycopersicum]
Solyc05g046130.3	--	--	--	--	PREDICTED: uncharacterized protein LOC101243788 [Solanum lycopersicum]
Solyc05g046180.1	--	--	--	--	--
Solyc05g046190.1	--	--	--	--	PREDICTED: proteoglycan 4-like [Nicotiana tomentosiformis]
Solyc05g047680.3	[Q]	Molecular Function: monooxygenase activity (GO:0004497);; Molecular Function: iron ion binding (GO:0005506);; Molecular Function: electron carrier activity (GO:0009055);; Biological Process: fruit development (GO:0010154);; Molecular Function: oxidoreductase activity, acting on paired donors, with incorporation or reduction of molecular oxygen (GO:0016705);; Molecular Function: heme binding (GO:0…	--	[Q]	PREDICTED: cytochrome P450 78A9-like [Solanum lycopersicum]
Solyc05g050220.3	--	Molecular Function: transcription factor activity, sequence-specific DNA binding (GO:0003700);; Cellular Component: nucleus (GO:0005634);; Biological Process: regulation of transcription, DNA-templated (GO:0006355);; Molecular Function: sequence-specific DNA binding (GO:0043565);;	K09060|0|sly:101252588|K09060 plant G-box-binding factor | (RefSeq) transcriptional activator TAF-1-like	--	PREDICTED: transcriptional activator TAF-1-like [Solanum lycopersicum]
Solyc05g050710.3	--	Molecular Function: phosphatidylcholine-sterol O-acyltransferase activity (GO:0004607);; Cellular Component: vacuolar membrane (GO:0005774);; Biological Process: lipid metabolic process (GO:0006629);; Biological Process: mRNA modification (GO:0016556);; Biological Process: cellular cation homeostasis (GO:0030003);; Biological Process: divalent metal ion transport (GO:0070838);;	K06129|0|sly:101245364|K06129 lysophospholipase III [EC:3.1.1.5] | (RefSeq) lecithin-cholesterol acyltransferase-like 1	[I]	PREDICTED: lecithin-cholesterol acyltransferase-like 1 [Solanum lycopersicum]
Solyc05g051400.3	--	Biological Process: mitochondrial transport (GO:0006839);; Cellular Component: integral component of membrane (GO:0016021);; Cellular Component: mitochondrial membrane (GO:0031966);;	K15104|0|sly:101258657|K15104 solute carrier family 25 (mitochondrial oxoglutarate transporter), member 11 | (RefSeq) mitochondrial uncoupling protein 5-like	[C]	PREDICTED: mitochondrial uncoupling protein 5-like [Solanum lycopersicum]
Solyc05g051530.3	[V]	Molecular Function: ATP binding (GO:0005524);; Biological Process: obsolete ATP catabolic process (GO:0006200);; Molecular Function: ATPase-coupled organic phosphonate transmembrane transporter activity (GO:0015416);; Cellular Component: membrane (GO:0016020);;	--	[Q]	PREDICTED: ABC transporter G family member 11-like [Solanum lycopersicum]
Solyc05g051550.2	[KAD]	Molecular Function: binding (GO:0005488);; Biological Process: response to organic substance (GO:0010033);;	K09422|0|sly:101255997|K09422 myb proto-oncogene protein, plant | (RefSeq) myb-related protein 315-like	[K]	PREDICTED: myb-related protein 315-like [Solanum lycopersicum]
Solyc05g051900.3	[GEPR]	--	--	[G]	PREDICTED: uncharacterized protein LOC101247024 [Solanum lycopersicum]
Solyc05g051940.3	[GEPR]	--	--	[G]	PREDICTED: thiamine pathway transporter THI73-like [Solanum lycopersicum]
Solyc05g052360.2	[Q]	--	K05909|4.11217e-108|sly:101262618|K05909 laccase [EC:1.10.3.2] | (RefSeq) laccase-12	[Q]	PREDICTED: laccase-12 [Solanum lycopersicum]
Solyc05g052370.3	[Q]	Molecular Function: copper ion binding (GO:0005507);; Biological Process: lignin catabolic process (GO:0046274);; Cellular Component: apoplast (GO:0048046);; Molecular Function: hydroquinone:oxygen oxidoreductase activity (GO:0052716);; Biological Process: oxidation-reduction process (GO:0055114);;	K05909|0|sly:101262618|K05909 laccase [EC:1.10.3.2] | (RefSeq) laccase-12	[Q]	PREDICTED: laccase-12 [Solanum lycopersicum]
Solyc05g052830.3	--	Cellular Component: integral component of membrane (GO:0016021);;	--	[E]	PREDICTED: proline transporter 2-like [Solanum lycopersicum]
Solyc05g053210.3	[RTKL]	--	K07198|0|sly:101243894|K07198 5'-AMP-activated protein kinase, catalytic alpha subunit [EC:2.7.11.11] | (RefSeq) CBL-interacting serine/threonine-protein kinase 1	[T]	PREDICTED: CBL-interacting serine/threonine-protein kinase 1 [Solanum lycopersicum]
Solyc05g053810.3	[E]	Molecular Function: glycine hydroxymethyltransferase activity (GO:0004372);; Cellular Component: plasma membrane (GO:0005886);; Biological Process: glycine metabolic process (GO:0006544);; Biological Process: L-serine metabolic process (GO:0006563);; Molecular Function: methyltransferase activity (GO:0008168);; Biological Process: pollen development (GO:0009555);; Biological Process: polar nucleu…	K00600|0|sly:101256090|K00600 glycine hydroxymethyltransferase [EC:2.1.2.1] | (RefSeq) serine hydroxymethyltransferase 4	[E]	PREDICTED: serine hydroxymethyltransferase 4 [Solanum lycopersicum]
Solyc05g053860.3	[GEPR]	--	--	[R]	PREDICTED: organic cation/carnitine transporter 3-like [Solanum lycopersicum]
Solyc05g054890.3	[V]	Molecular Function: ATP binding (GO:0005524);; Biological Process: obsolete ATP catabolic process (GO:0006200);; Molecular Function: ATPase-coupled organic phosphonate transmembrane transporter activity (GO:0015416);; Cellular Component: membrane (GO:0016020);;	--	[Q]	PREDICTED: ABC transporter G family member 6 [Solanum lycopersicum]
Solyc05g054900.3	--	Molecular Function: copper ion binding (GO:0005507);; Molecular Function: electron carrier activity (GO:0009055);; Cellular Component: anchored component of membrane (GO:0031225);;	--	--	PREDICTED: stellacyanin-like [Solanum lycopersicum]
Solyc05g055080.1	--	--	--	--	Uncharacterized protein TCM_026263 [Theobroma cacao]
Solyc05g055930.2	--	--	--	--	PREDICTED: cysteine-rich repeat secretory protein 39-like [Solanum lycopersicum]
Solyc05g056470.1	[V]	Molecular Function: ATP binding (GO:0005524);; Biological Process: obsolete ATP catabolic process (GO:0006200);; Biological Process: stomatal complex morphogenesis (GO:0010103);; Cellular Component: membrane (GO:0016020);; Molecular Function: ATPase activity, coupled to transmembrane movement of substances (GO:0042626);;	--	[Q]	PREDICTED: ABC transporter G family member 5 [Solanum lycopersicum]
Solyc06g005610.1	--	--	--	--	RTL5-like protein [Solanum chacoense]
Solyc06g005620.3	--	Cellular Component: membrane (GO:0016020);; Biological Process: metal ion transport (GO:0030001);; Molecular Function: 2-alkenal reductase [NAD(P)] activity (GO:0032440);; Molecular Function: metal ion transmembrane transporter activity (GO:0046873);; Biological Process: transmembrane transport (GO:0055085);; Biological Process: oxidation-reduction process (GO:0055114);;	K14709|0|sly:101255999|K14709 solute carrier family 39 (zinc transporter), member 1/2/3 | (RefSeq) zinc transporter	[P]	PREDICTED: zinc transporter 2 [Solanum lycopersicum]
Solyc06g007440.3	[RTKL]	Molecular Function: calmodulin-dependent protein kinase activity (GO:0004683);; Molecular Function: ATP binding (GO:0005524);; Biological Process: protein phosphorylation (GO:0006468);; Biological Process: signal transduction (GO:0007165);;	--	[T]	PREDICTED: CBL-interacting serine/threonine-protein kinase 11-like [Solanum lycopersicum]
Solyc06g007580.1	--	--	--	--	PREDICTED: uncharacterized protein LOC101250804 [Solanum lycopersicum]
Solyc06g007960.3	[QR]	Biological Process: metabolic process (GO:0008152);; Molecular Function: O-methyltransferase activity (GO:0008171);;	K13066|0|sly:101258157|K13066 caffeic acid 3-O-methyltransferase [EC:2.1.1.68] | (RefSeq) caffeic acid 3-O-methyltransferase	[R]	PREDICTED: caffeic acid 3-O-methyltransferase-like [Solanum lycopersicum]
Solyc06g009010.1	[B]	Cellular Component: nucleus (GO:0005634);; Biological Process: regulation of transcription, DNA-templated (GO:0006355);; Molecular Function: sequence-specific DNA binding (GO:0043565);; Molecular Function: protein heterodimerization activity (GO:0046982);;	K08065|1.18663e-129|sly:101256092|K08065 nuclear transcription Y subunit beta | (RefSeq) nuclear transcription factor Y subunit B-4-like	[K]	PREDICTED: nuclear transcription factor Y subunit B-4-like [Solanum lycopersicum]
Solyc06g009130.3	--	Cellular Component: integral component of membrane (GO:0016021);; Biological Process: transmembrane transport (GO:0055085);;	K03452|0|sly:101259050|K03452 magnesium/proton exchanger | (RefSeq) MHX; magnesium/proton exchanger-like	[PT]	magnesium/proton exchanger-like [Solanum lycopersicum]
Solyc06g009190.3	--	Molecular Function: enzyme inhibitor activity (GO:0004857);; Cellular Component: cell wall (GO:0005618);; Molecular Function: pectinesterase activity (GO:0030599);; Biological Process: cell wall modification (GO:0042545);; Biological Process: negative regulation of catalytic activity (GO:0043086);; Molecular Function: aspartyl esterase activity (GO:0045330);; Biological Process: pectin catabolic …	K01051|0|sly:101260941|K01051 pectinesterase [EC:3.1.1.11] | (RefSeq) pectinesterase	--	PREDICTED: pectinesterase [Solanum lycopersicum]
Solyc06g034360.2	--	Biological Process: metabolic process (GO:0008152);; Molecular Function: hydrolase activity, acting on ester bonds (GO:0016788);;	K01051|0|sly:101246061|K01051 pectinesterase [EC:3.1.1.11] | (RefSeq) probable pectinesterase/pectinesterase inhibitor 33	--	PREDICTED: probable pectinesterase/pectinesterase inhibitor 33 [Solanum lycopersicum]
Solyc06g035720.3	--	Molecular Function: chaperone binding (GO:0051087);;	--	[T]	PREDICTED: BAG family molecular chaperone regulator 3-like [Solanum lycopersicum]
Solyc06g035760.3	[Q]	Molecular Function: monooxygenase activity (GO:0004497);; Molecular Function: oxidoreductase activity, acting on paired donors, with incorporation or reduction of molecular oxygen (GO:0016705);; Molecular Function: metal ion binding (GO:0046872);;	--	[Q]	PREDICTED: probable (S)-N-methylcoclaurine 3&apos;-hydroxylase isozyme 2 [Solanum lycopersicum]
Solyc06g035980.3	--	--	--	--	--
Solyc06g048750.3	--	--	--	--	--
Solyc06g048860.2	[Q]	--	K05909|0|sly:101251481|K05909 laccase [EC:1.10.3.2] | (RefSeq) laccase-12-like	[Q]	PREDICTED: laccase-12-like isoform X1 [Solanum lycopersicum]
Solyc06g050250.1	[R]	--	K06901|0|sly:101259342|K06901 putative MFS transporter, AGZA family, xanthine/uracil permease | (RefSeq) adenine/guanine permease AZG1	--	PREDICTED: adenine/guanine permease AZG1 [Solanum lycopersicum]
Solyc06g050530.3	[Q]	--	K05909|0|sly:101262425|K05909 laccase [EC:1.10.3.2] | (RefSeq) laccase-5-like	[Q]	PREDICTED: laccase-5-like [Solanum lycopersicum]
Solyc06g050700.3	--	--	--	--	PREDICTED: polyadenylate-binding protein-interacting protein 2 isoform X1 [Solanum lycopersicum]
Solyc06g050760.1	--	Biological Process: response to stimulus (GO:0050896);;	--	--	PREDICTED: wound-induced protein 1-like [Solanum lycopersicum]
Solyc06g050870.3	--	Cellular Component: integral component of membrane (GO:0016021);;	--	--	PREDICTED: uncharacterized protein LOC101268579 [Solanum lycopersicum]
Solyc06g050900.3	[E]	Molecular Function: transporter activity (GO:0005215);; Biological Process: oligopeptide transport (GO:0006857);; Cellular Component: membrane (GO:0016020);;	--	[E]	PREDICTED: protein NRT1/ PTR FAMILY 5.1 isoform X1 [Solanum lycopersicum]
Solyc06g051350.3	--	--	--	--	PREDICTED: protein ESKIMO 1-like [Solanum lycopersicum]
Solyc06g051830.2	[P]	Biological Process: potassium ion transport (GO:0006813);; Cellular Component: membrane (GO:0016020);;	--	--	PREDICTED: potassium transporter 26-like [Solanum lycopersicum]
Solyc06g053510.3	[E]	Biological Process: tropane alkaloid biosynthetic process (GO:0009710);; Molecular Function: putrescine N-methyltransferase activity (GO:0030750);; Biological Process: methylation (GO:0032259);; Biological Process: nicotine biosynthetic process (GO:0042179);;	K05353|0|sly:778243|K05353 putrescine N-methyltransferase [EC:2.1.1.53] | (RefSeq) pmt; putrescine N-methyltransferase	[E]	putrescine N-methyltransferase [Solanum lycopersicum]
Solyc06g053520.3	[E]	Biological Process: tropane alkaloid biosynthetic process (GO:0009710);; Molecular Function: putrescine N-methyltransferase activity (GO:0030750);; Biological Process: methylation (GO:0032259);;	K05353|6.5357e-128|sly:778243|K05353 putrescine N-methyltransferase [EC:2.1.1.53] | (RefSeq) pmt; putrescine N-methyltransferase	[E]	putrescine N-methyltransferase [Solanum lycopersicum]
Solyc06g053960.3	--	--	K09419|1.8713e-88|sly:101257776|K09419 heat shock transcription factor, other eukaryote | (RefSeq) heat stress transcription factor A-6b-like	[K]	PREDICTED: heat stress transcription factor A-6b-like [Solanum lycopersicum]
Solyc06g054030.2	--	--	--	--	PREDICTED: non-specific lipid-transfer protein-like protein At2g13820 [Solanum lycopersicum]
Solyc06g054240.3	[R]	Molecular Function: hydrolase activity (GO:0016787);;	K03787|0|sly:101261528|K03787 5'-nucleotidase [EC:3.1.3.5] | (RefSeq) 5'-nucleotidase SurE-like	--	PREDICTED: uncharacterized protein LOC101261528 isoform X1 [Solanum lycopersicum]
Solyc06g054500.1	--	Molecular Function: binding (GO:0005488);; Molecular Function: oxidoreductase activity (GO:0016491);;	K00430|0|sot:102591823|K00430 peroxidase [EC:1.11.1.7] | (RefSeq) peroxidase 24	--	PREDICTED: peroxidase 24 [Solanum lycopersicum]
Solyc06g059850.2	[C]	Molecular Function: 3-methyl-2-oxobutanoate dehydrogenase (2-methylpropanoyl-transferring) activity (GO:0003863);; Cellular Component: mitochondrion (GO:0005739);; Biological Process: metabolic process (GO:0008152);;	K00166|0|sly:101244007|K00166 2-oxoisovalerate dehydrogenase E1 component alpha subunit [EC:1.2.4.4] | (RefSeq) 2-oxoisovalerate dehydrogenase subunit alpha 1, mitochondrial	[C]	PREDICTED: 2-oxoisovalerate dehydrogenase subunit alpha 1, mitochondrial-like [Solanum lycopersicum]
Solyc06g059880.3	[EH]	Molecular Function: magnesium ion binding (GO:0000287);; Molecular Function: acetolactate synthase activity (GO:0003984);; Biological Process: isoleucine biosynthetic process (GO:0009097);; Biological Process: valine biosynthetic process (GO:0009099);; Cellular Component: chloroplast (GO:0009507);; Biological Process: response to herbicide (GO:0009635);; Molecular Function: lyase activity (GO:001…	K01652|0|sly:101268696|K01652 acetolactate synthase I/II/III large subunit [EC:2.2.1.6] | (RefSeq) acetolactate synthase 1, chloroplastic-like	[EH]	PREDICTED: acetolactate synthase 1, chloroplastic-like [Solanum lycopersicum]
Solyc06g059990.3	[I]	Cellular Component: plastid (GO:0009536);; Molecular Function: transferase activity, transferring alkyl or aryl (other than methyl) groups (GO:0016765);;	K11778|1.72216e-172|sot:102595200|K11778 ditrans,polycis-polyprenyl diphosphate synthase [EC:2.5.1.87] | (RefSeq) dimethylallylcistransferase, chloroplastic-like	[I]	PREDICTED: dimethylallylcistransferase, chloroplastic-like [Solanum lycopersicum]
Solyc06g060070.3	[R]	Molecular Function: oxidoreductase activity, acting on paired donors, with incorporation or reduction of molecular oxygen, 2-oxoglutarate as one donor, and incorporation of one atom each of oxygen into both donors (GO:0016706);; Biological Process: oxidation-reduction process (GO:0055114);;	K05933|0|sly:101266529|K05933 aminocyclopropanecarboxylate oxidase [EC:1.14.17.4] | (RefSeq) 1-aminocyclopropane-1-carboxylate oxidase 5	[QR]	PREDICTED: 1-aminocyclopropane-1-carboxylate oxidase 5 [Solanum lycopersicum]
Solyc06g061200.1	--	--	--	--	glycine-rich protein TomR2 [Solanum lycopersicum]
Solyc06g061280.3	--	--	--	[V]	PREDICTED: dihydroflavonol-4-reductase-like [Solanum lycopersicum]
Solyc06g063040.1	--	Molecular Function: zinc ion binding (GO:0008270);; Molecular Function: oxidoreductase activity (GO:0016491);; Biological Process: oxidation-reduction process (GO:0055114);;	K19825|0|sly:101246540|K19825 2-alkenal reductase (NADP+) [EC:1.3.1.102] | (RefSeq) 2-alkenal reductase (NADP(+)-dependent)	[R]	PREDICTED: 2-alkenal reductase (NADP(+)-dependent) [Solanum lycopersicum]
Solyc06g064550.3	[E]	Molecular Function: aspartate kinase activity (GO:0004072);; Molecular Function: homoserine dehydrogenase activity (GO:0004412);; Biological Process: aspartate family amino acid biosynthetic process (GO:0009067);; Cellular Component: chloroplast (GO:0009507);; Biological Process: phosphorylation (GO:0016310);; Molecular Function: amino acid binding (GO:0016597);; Molecular Function: NADP binding …	K12524|0|sly:101258465|K12524 bifunctional aspartokinase / homoserine dehydrogenase 1 [EC:2.7.2.4 1.1.1.3] | (RefSeq) bifunctional aspartokinase/homoserine dehydrogenase 1, chloroplastic	--	PREDICTED: bifunctional aspartokinase/homoserine dehydrogenase 1, chloroplastic [Solanum lycopersicum]
Solyc06g064960.3	--	--	--	--	PREDICTED: GDSL esterase/lipase 5-like isoform X1 [Solanum lycopersicum]
Solyc06g065530.3	[IR]	Molecular Function: hydrolase activity (GO:0016787);;	--	--	PREDICTED: GDSL esterase/lipase At1g29670-like [Solanum lycopersicum]
Solyc06g065655.1	--	Molecular Function: ATP binding (GO:0005524);; Biological Process: obsolete ATP catabolic process (GO:0006200);; Cellular Component: membrane (GO:0016020);; Molecular Function: ATPase activity (GO:0016887);;	--	[Q]	PREDICTED: ABC transporter G family member 32-like [Solanum lycopersicum]
Solyc06g065670.3	[V]	Molecular Function: nucleotide binding (GO:0000166);; Biological Process: transport (GO:0006810);; Biological Process: cellular process (GO:0009987);; Cellular Component: membrane (GO:0016020);; Molecular Function: ATPase activity (GO:0016887);; Biological Process: single-organism process (GO:0044699);;	--	[Q]	unnamed protein product [Coffea canephora]
Solyc06g065850.2	--	Cellular Component: vacuole (GO:0005773);; Cellular Component: plasma membrane (GO:0005886);;	K07192|0|sly:101249558|K07192 flotillin | (RefSeq) flotillin-like protein 4	[UZ]	PREDICTED: flotillin-like protein 4 [Solanum lycopersicum]
Solyc06g065970.1	--	--	--	--	PREDICTED: 14 kDa proline-rich protein DC2.15-like [Solanum lycopersicum]
Solyc06g066550.3	--	--	--	[S]	PREDICTED: uncharacterized protein LOC101251594 isoform X1 [Solanum lycopersicum]
Solyc06g066830.3	[R]	Molecular Function: iron ion binding (GO:0005506);; Molecular Function: oxidoreductase activity, acting on single donors with incorporation of molecular oxygen, incorporation of two atoms of oxygen (GO:0016702);; Molecular Function: oxidoreductase activity, acting on paired donors, with incorporation or reduction of molecular oxygen, 2-oxoglutarate as one donor, and incorporation of one atom each…	--	[QR]	PREDICTED: probable 2-oxoglutarate-dependent dioxygenase AOP1 [Solanum lycopersicum]
Solyc06g066840.3	[R]	Molecular Function: iron ion binding (GO:0005506);; Molecular Function: oxidoreductase activity, acting on single donors with incorporation of molecular oxygen, incorporation of two atoms of oxygen (GO:0016702);; Molecular Function: oxidoreductase activity, acting on paired donors, with incorporation or reduction of molecular oxygen, 2-oxoglutarate as one donor, and incorporation of one atom each…	--	[QR]	PREDICTED: probable 2-oxoglutarate-dependent dioxygenase AOP1 [Solanum lycopersicum]
Solyc06g067980.3	--	--	--	--	PREDICTED: uncharacterized protein LOC101265833 [Solanum lycopersicum]
Solyc06g068240.3	--	Molecular Function: inorganic diphosphatase activity (GO:0004427);; Molecular Function: hydrogen-translocating pyrophosphatase activity (GO:0009678);; Biological Process: proton transport (GO:0015992);; Cellular Component: membrane (GO:0016020);;	K01507|0|sly:101261420|K01507 inorganic pyrophosphatase [EC:3.6.1.1] | (RefSeq) pyrophosphate-energized vacuolar membrane proton pump-like	--	PREDICTED: pyrophosphate-energized vacuolar membrane proton pump-like [Solanum lycopersicum]
Solyc06g068270.3	[R]	Molecular Function: oxidoreductase activity, acting on paired donors, with incorporation or reduction of molecular oxygen, 2-oxoglutarate as one donor, and incorporation of one atom each of oxygen into both donors (GO:0016706);; Biological Process: oxidation-reduction process (GO:0055114);;	--	[QR]	PREDICTED: protein SRG1-like [Solanum lycopersicum]
Solyc06g068440.3	[MG]	Molecular Function: cinnamoyl-CoA reductase activity (GO:0016621);; Biological Process: cellular metabolic process (GO:0044237);; Molecular Function: coenzyme binding (GO:0050662);; Biological Process: oxidation-reduction process (GO:0055114);;	K09753|0|sly:100125904|K09753 cinnamoyl-CoA reductase [EC:1.2.1.44] | (RefSeq) CCR1; cinnamoyl-CoA reductase	[V]	cinnamoyl-CoA reductase [Solanum lycopersicum]
Solyc06g068570.3	--	--	K09285|1.09563e-114|sly:101255411|K09285 AP2-like factor, ANT lineage | (RefSeq) AP2-like ethylene-responsive transcription factor At1g16060	--	PREDICTED: AP2-like ethylene-responsive transcription factor At1g16060 [Solanum lycopersicum]
Solyc06g068690.3	[J]	Molecular Function: carbon-nitrogen ligase activity, with glutamine as amido-N-donor (GO:0016884);;	--	[J]	PREDICTED: glutamyl-tRNA(Gln) amidotransferase subunit A, mitochondrial-like isoform X1 [Solanum lycopersicum]
Solyc06g068770.3	--	--	K20870|0|sly:101250897|K20870 putative beta-1,4-xylosyltransferase IRX10 [EC:2.4.2.-] | (RefSeq) probable beta-1,4-xylosyltransferase IRX10L	[GMW]	PREDICTED: probable beta-1,4-xylosyltransferase IRX10L [Solanum lycopersicum]
Solyc06g068970.3	[S]	Cellular Component: cytoplasm (GO:0005737);; Biological Process: lipid metabolic process (GO:0006629);; Cellular Component: integral component of membrane (GO:0016021);; Molecular Function: oxidoreductase activity, acting on the CH-CH group of donors (GO:0016627);;	--	[R]	PREDICTED: uncharacterized protein LOC101250128 [Solanum lycopersicum]
Solyc06g069150.1	--	--	--	[A]	PREDICTED: uncharacterized protein LOC104115186 [Nicotiana tomentosiformis]
Solyc06g069880.1	--	--	--	--	PREDICTED: protein PHYTOCHROME KINASE SUBSTRATE 3-like [Solanum lycopersicum]
Solyc06g071920.3	[G]	Molecular Function: glyceraldehyde-3-phosphate dehydrogenase (NAD+) (phosphorylating) activity (GO:0004365);; Cellular Component: cytoplasm (GO:0005737);; Biological Process: glycolytic process (GO:0006096);; Molecular Function: NADP binding (GO:0050661);; Molecular Function: NAD binding (GO:0051287);; Biological Process: oxidation-reduction process (GO:0055114);;	K00134|0|sly:101255800|K00134 glyceraldehyde 3-phosphate dehydrogenase [EC:1.2.1.12] | (RefSeq) glyceraldehyde-3-phosphate dehydrogenase, cytosolic	[G]	PREDICTED: glyceraldehyde-3-phosphate dehydrogenase, cytosolic [Solanum lycopersicum]
Solyc06g072000.2	[O]	Molecular Function: nucleotide binding (GO:0000166);;	--	[O]	PREDICTED: uncharacterized protein LOC101252297 [Solanum lycopersicum]
Solyc06g072220.1	--	Molecular Function: endopeptidase inhibitor activity (GO:0004866);; Biological Process: negative regulation of endopeptidase activity (GO:0010951);;	--	--	PREDICTED: miraculin-like [Solanum lycopersicum]
Solyc06g072230.1	--	Molecular Function: endopeptidase inhibitor activity (GO:0004866);; Biological Process: negative regulation of endopeptidase activity (GO:0010951);;	--	--	PREDICTED: miraculin-like [Solanum lycopersicum]
Solyc06g072460.1	--	--	--	--	PREDICTED: uncharacterized protein LOC101268692 [Solanum lycopersicum]
Solyc06g072550.3	--	Cellular Component: membrane (GO:0016020);;	--	--	PREDICTED: CASP-like protein 1F1 [Solanum lycopersicum]
Solyc06g072580.3	[C]	Molecular Function: pyruvate dehydrogenase (acetyl-transferring) activity (GO:0004739);; Biological Process: acetyl-CoA biosynthetic process from pyruvate (GO:0006086);; Biological Process: oxidation-reduction process (GO:0055114);;	K00162|0|sly:101266731|K00162 pyruvate dehydrogenase E1 component beta subunit [EC:1.2.4.1] | (RefSeq) pyruvate dehydrogenase E1 component subunit beta-1, mitochondrial	[C]	PREDICTED: pyruvate dehydrogenase E1 component subunit beta-1, mitochondrial isoform X2 [Solanum lycopersicum]
Solyc06g072710.3	[K]	Molecular Function: DNA binding (GO:0003677);; Molecular Function: transcription factor activity, sequence-specific DNA binding (GO:0003700);; Molecular Function: DNA-directed 5'-3' RNA polymerase activity (GO:0003899);; Biological Process: DNA-templated transcription, initiation (GO:0006352);; Biological Process: regulation of transcription, DNA-templated (GO:0006355);; Biological Process: respo…	K03086|0|sly:101263418|K03086 RNA polymerase primary sigma factor | (RefSeq) RNA polymerase sigma factor sigA	--	PREDICTED: RNA polymerase sigma factor sigA [Solanum lycopersicum]
Solyc06g072730.3	--	--	--	--	PREDICTED: WEB family protein At3g02930, chloroplastic-like isoform X1 [Solanum lycopersicum]
Solyc06g073510.3	[L]	Cellular Component: origin recognition complex (GO:0000808);; Cellular Component: nucleus (GO:0005634);; Biological Process: DNA replication (GO:0006260);;	K02604|0|sly:101247031|K02604 origin recognition complex subunit 2 | (RefSeq) origin of replication complex subunit 2	[L]	PREDICTED: origin recognition complex subunit 2 [Solanum lycopersicum]
Solyc06g073570.3	[Q]	Molecular Function: binding (GO:0005488);; Molecular Function: oxidoreductase activity (GO:0016491);;	K00512|0|sly:101245261|K00512 steroid 17alpha-monooxygenase / 17alpha-hydroxyprogesterone deacetylase [EC:1.14.14.19 1.14.14.32] | (RefSeq) cytochrome P450 82C2-like	[Q]	PREDICTED: cytochrome P450 82C2-like [Solanum lycopersicum]
Solyc06g074000.1	--	--	--	[O]	PREDICTED: aspartic proteinase nepenthesin-1 [Solanum lycopersicum]
Solyc06g074390.3	[Q]	Molecular Function: fatty-acyl-CoA reductase (alcohol-forming) activity (GO:0080019);;	K13356|0|sly:101250126|K13356 alcohol-forming fatty acyl-CoA reductase [EC:1.2.1.84] | (RefSeq) fatty acyl-CoA reductase 3	[I]	PREDICTED: fatty acyl-CoA reductase 3 [Solanum lycopersicum]
Solyc06g075970.3	--	--	--	--	PREDICTED: uncharacterized protein LOC101251992 [Solanum lycopersicum]
Solyc06g076470.3	--	--	--	--	PREDICTED: uncharacterized protein LOC101267414 isoform X1 [Solanum lycopersicum]
Solyc06g076760.2	[Q]	Molecular Function: copper ion binding (GO:0005507);; Molecular Function: L-ascorbate oxidase activity (GO:0008447);; Biological Process: plant-type secondary cell wall biogenesis (GO:0009834);; Biological Process: lignin catabolic process (GO:0046274);; Cellular Component: apoplast (GO:0048046);; Molecular Function: hydroquinone:oxygen oxidoreductase activity (GO:0052716);; Biological Process: o…	K05909|0|sly:101260651|K05909 laccase [EC:1.10.3.2] | (RefSeq) laccase-4-like	[Q]	PREDICTED: laccase-4-like [Solanum lycopersicum]
Solyc06g076800.3	[Q]	Biological Process: transition metal ion transport (GO:0000041);; Molecular Function: iron ion binding (GO:0005506);; Cellular Component: vacuole (GO:0005773);; Biological Process: fatty acid metabolic process (GO:0006631);; Molecular Function: electron carrier activity (GO:0009055);; Biological Process: suberin biosynthetic process (GO:0010345);; Molecular Function: alkane 1-monooxygenase activi…	K15401|0|sly:101259447|K15401 fatty acid omega-hydroxylase [EC:1.14.-.-] | (RefSeq) cytochrome P450 86A1	[QI]	PREDICTED: cytochrome P450 86A1 [Solanum lycopersicum]
Solyc06g082260.3	[Q]	Molecular Function: copper ion binding (GO:0005507);; Molecular Function: L-ascorbate oxidase activity (GO:0008447);; Biological Process: lignin catabolic process (GO:0046274);; Cellular Component: apoplast (GO:0048046);; Molecular Function: hydroquinone:oxygen oxidoreductase activity (GO:0052716);; Biological Process: oxidation-reduction process (GO:0055114);;	K05909|0|sly:101251392|K05909 laccase [EC:1.10.3.2] | (RefSeq) laccase-3-like	[Q]	PREDICTED: laccase-3-like [Solanum lycopersicum]
Solyc06g083130.3	--	--	K16904|7.11293e-70|sly:101255503|K16904 dCTP diphosphatase [EC:3.6.1.12] | (RefSeq) dCTP pyrophosphatase 1-like	--	PREDICTED: dCTP pyrophosphatase 1-like [Solanum lycopersicum]
Solyc06g083910.3	[R]	Molecular Function: oxidoreductase activity, acting on paired donors, with incorporation or reduction of molecular oxygen, 2-oxoglutarate as one donor, and incorporation of one atom each of oxygen into both donors (GO:0016706);;	--	[QR]	PREDICTED: hyoscyamine 6-dioxygenase-like [Solanum lycopersicum]
Solyc06g084240.2	--	Molecular Function: magnesium ion binding (GO:0000287);; Cellular Component: plastid (GO:0009536);; Biological Process: gibberellin biosynthetic process (GO:0009686);; Biological Process: gibberellic acid mediated signaling pathway (GO:0009740);; Molecular Function: ent-copalyl diphosphate synthase activity (GO:0009905);; Molecular Function: terpene synthase activity (GO:0010333);;	K04120|0|sly:544303|K04120 ent-copalyl diphosphate synthase [EC:5.5.1.13] | (RefSeq) CPS, TPS40; copalyl diphosphate synthase	--	copalyl diphosphate synthase [Solanum lycopersicum]
Solyc06g084430.3	--	Cellular Component: nucleosome (GO:0000786);; Molecular Function: DNA binding (GO:0003677);; Cellular Component: nucleus (GO:0005634);; Biological Process: nucleosome assembly (GO:0006334);; Molecular Function: protein heterodimerization activity (GO:0046982);;	K11251|2.63972e-23|sly:101248985|K11251 histone H2A | (RefSeq) histone H2AX-like	[B]	PREDICTED: histone H2AX-like, partial [Solanum lycopersicum]
Solyc06g084460.3	[E]	Molecular Function: 3-dehydroquinate dehydratase activity (GO:0003855);; Molecular Function: shikimate 3-dehydrogenase (NADP+) activity (GO:0004764);; Biological Process: shikimate metabolic process (GO:0019632);; Molecular Function: NADP binding (GO:0050661);; Biological Process: oxidation-reduction process (GO:0055114);;	K13832|0|sly:101247833|K13832 3-dehydroquinate dehydratase / shikimate dehydrogenase [EC:4.2.1.10 1.1.1.25] | (RefSeq) bifunctional 3-dehydroquinate dehydratase/shikimate dehydrogenase, chloroplastic	[E]	PREDICTED: bifunctional 3-dehydroquinate dehydratase/shikimate dehydrogenase, chloroplastic [Solanum lycopersicum]
Solyc06g084820.2	[Q]	--	--	[Q]	PREDICTED: geraniol 8-hydroxylase-like [Solanum lycopersicum]
Solyc07g005090.3	[G]	Molecular Function: hydrolase activity, hydrolyzing O-glycosyl compounds (GO:0004553);; Biological Process: organic substance metabolic process (GO:0071704);;	K01183|0|sly:101257483|K01183 chitinase [EC:3.2.1.14] | (RefSeq) acidic mammalian chitinase-like	[G]	PREDICTED: acidic mammalian chitinase-like [Solanum lycopersicum]
Solyc07g005300.1	--	--	--	--	--
Solyc07g005685.1	--	--	K16297|1.05117e-65|sot:102585126|K16297 serine carboxypeptidase-like clade II [EC:3.4.16.-] | (RefSeq) serine carboxypeptidase 24	[OE]	PREDICTED: serine carboxypeptidase 24-like [Solanum tuberosum]
Solyc07g006020.3	--	--	K07297|0|sly:101252897|K07297 adiponectin receptor | (RefSeq) heptahelical transmembrane protein 2-like	[RT]	PREDICTED: heptahelical transmembrane protein 2-like [Solanum lycopersicum]
Solyc07g006095.1	--	--	--	[F]	PREDICTED: putative glutamine amidotransferase YLR126C [Solanum lycopersicum]
Solyc07g006300.3	--	Biological Process: very long-chain fatty acid metabolic process (GO:0000038);; Molecular Function: nucleotide binding (GO:0000166);; Molecular Function: iron ion binding (GO:0005506);; Cellular Component: plasma membrane (GO:0005886);; Biological Process: fatty acid biosynthetic process (GO:0006633);; Biological Process: cuticle hydrocarbon biosynthetic process (GO:0006723);; Biological Process:…	--	--	PREDICTED: protein ECERIFERUM 3 [Solanum lycopersicum]
Solyc07g006500.3	[G]	Cellular Component: mitochondrion (GO:0005739);; Cellular Component: cytosol (GO:0005829);; Biological Process: trehalose biosynthetic process (GO:0005992);; Molecular Function: transferase activity, transferring glycosyl groups (GO:0016757);;	K16055|0|sly:100135703|K16055 trehalose 6-phosphate synthase/phosphatase [EC:2.4.1.15 3.1.3.12] | (RefSeq) TPS1, SlTPS1; trehalose-6-phosphate synthase	[G]	trehalose-6-phosphate synthase [Solanum lycopersicum]
Solyc07g006650.3	--	Cellular Component: vacuolar membrane (GO:0005774);; Cellular Component: endoplasmic reticulum (GO:0005783);; Cellular Component: Golgi apparatus (GO:0005794);; Cellular Component: plasma membrane (GO:0005886);; Biological Process: pentose-phosphate shunt (GO:0006098);; Molecular Function: xylose isomerase activity (GO:0009045);; Biological Process: D-xylose metabolic process (GO:0042732);; Molec…	K01805|0|sly:101266649|K01805 xylose isomerase [EC:5.3.1.5] | (RefSeq) xylose isomerase	--	PREDICTED: xylose isomerase [Solanum lycopersicum]
Solyc07g006680.1	--	--	K13065|0|sly:101266953|K13065 shikimate O-hydroxycinnamoyltransferase [EC:2.3.1.133] | (RefSeq) vinorine synthase-like	--	PREDICTED: vinorine synthase-like [Solanum lycopersicum]
Solyc07g006855.1	--	Cellular Component: membrane (GO:0016020);;	--	--	PREDICTED: CASP-like protein 2C1 [Solanum lycopersicum]
Solyc07g006970.3	[GEPR]	Molecular Function: sugar:proton symporter activity (GO:0005351);; Cellular Component: plasma membrane (GO:0005886);; Cellular Component: integral component of membrane (GO:0016021);; Biological Process: carbohydrate transmembrane transport (GO:0034219);;	--	[R]	hexose transporter 3 [Solanum lycopersicum]
Solyc07g007440.1	[O]	--	--	[O]	PREDICTED: RING-H2 finger protein ATL43 [Solanum lycopersicum]
Solyc07g007620.3	[M]	--	K03715|0|sly:101259856|K03715 1,2-diacylglycerol 3-beta-galactosyltransferase [EC:2.4.1.46] | (RefSeq) monogalactosyldiacylglycerol synthase 2, chloroplastic	--	PREDICTED: monogalactosyldiacylglycerol synthase 2, chloroplastic [Solanum lycopersicum]
Solyc07g007790.3	[M]	Cellular Component: cytosol (GO:0005829);; Cellular Component: plasma membrane (GO:0005886);; Biological Process: sucrose biosynthetic process (GO:0005986);; Cellular Component: plasmodesma (GO:0009506);; Molecular Function: sucrose-phosphate synthase activity (GO:0046524);;	--	[M]	sucrose phosphate synthase [Cucumis melo]
Solyc07g007800.3	[R]	--	K07297|0|sly:101264738|K07297 adiponectin receptor | (RefSeq) heptahelical transmembrane protein 1	[RT]	PREDICTED: heptahelical transmembrane protein 1 [Solanum lycopersicum]
Solyc07g007990.3	--	Cellular Component: membrane (GO:0016020);;	K15281|0|sly:101268291|K15281 solute carrier family 35 | (RefSeq) UDP-sugar transporter sqv-7-like	[GOU]	PREDICTED: UDP-sugar transporter sqv-7-like [Solanum lycopersicum]
Solyc07g008130.3	--	--	--	--	PREDICTED: umecyanin-like [Solanum lycopersicum]
Solyc07g008210.3	--	--	--	--	PREDICTED: uncharacterized protein LOC101248118 [Solanum lycopersicum]
Solyc07g008240.3	--	Biological Process: response to hypoxia (GO:0001666);; Molecular Function: oxygen transporter activity (GO:0005344);; Molecular Function: iron ion binding (GO:0005506);; Cellular Component: cell wall (GO:0005618);; Cellular Component: cytosol (GO:0005829);; Cellular Component: plasma membrane (GO:0005886);; Biological Process: regulation of transcription, DNA-templated (GO:0006355);; Biological P…	--	[C]	non-symbiotic hemoglobin class 1 [Solanum lycopersicum]
Solyc07g008290.3	--	--	--	--	PREDICTED: uncharacterized protein LOC101261246 [Solanum lycopersicum]
Solyc07g008360.2	[IQ]	Molecular Function: ATP binding (GO:0005524);; Biological Process: phenylpropanoid metabolic process (GO:0009698);; Molecular Function: 4-coumarate-CoA ligase activity (GO:0016207);; Molecular Function: Photinus-luciferin 4-monooxygenase (ATP-hydrolyzing) activity (GO:0047077);; Biological Process: oxidation-reduction process (GO:0055114);;	K01904|0|sly:101251197|K01904 4-coumarate--CoA ligase [EC:6.2.1.12] | (RefSeq) 4-coumarate--CoA ligase	[I]	PREDICTED: 4-coumarate--CoA ligase 2 [Solanum lycopersicum]
Solyc07g008620.1	--	--	K13466|0|sly:543900|K13466 EIX receptor 1/2 | (RefSeq) Eix1; EIX receptor 1	[R]	EIX receptor 1 precursor [Solanum lycopersicum]
Solyc07g009230.3	--	--	--	--	PREDICTED: defensin Lc-def {ECO:0000303|PubMed:18468512, ECO:0000312|EMBL:ABP04037.1}-like [Nicotiana tomentosiformis]
Solyc07g009240.2	--	--	K12448|1.51996e-49|sly:101245366|K12448 UDP-arabinose 4-epimerase [EC:5.1.3.5] | (RefSeq) uncharacterized LOC101245366	--	PREDICTED: uncharacterized protein LOC101249475 [Solanum lycopersicum]
Solyc07g009260.3	--	--	--	--	PREDICTED: defensin-like protein 1 [Solanum lycopersicum]
Solyc07g009410.3	--	Molecular Function: ligase activity (GO:0016874);;	--	[R]	PREDICTED: F-box/kelch-repeat protein At3g27150-like [Solanum lycopersicum]
Solyc07g009500.2	--	Molecular Function: catalytic activity (GO:0003824);; Molecular Function: binding (GO:0005488);; Biological Process: single-organism cellular process (GO:0044763);; Biological Process: positive regulation of cellular process (GO:0048522);;	K20547|1.89579e-25|cmo:103485182|K20547 basic endochitinase B [EC:3.2.1.14] | (RefSeq) chitinase 1-like	[R]	hypothetical protein Csa_6G508020 [Cucumis sativus]
Solyc07g017600.3	--	Molecular Function: enzyme inhibitor activity (GO:0004857);; Cellular Component: cell wall (GO:0005618);; Molecular Function: pectinesterase activity (GO:0030599);; Biological Process: cell wall modification (GO:0042545);; Biological Process: negative regulation of catalytic activity (GO:0043086);; Molecular Function: aspartyl esterase activity (GO:0045330);; Biological Process: pectin catabolic …	K01051|0|sly:101261426|K01051 pectinesterase [EC:3.1.1.11] | (RefSeq) pectinesterase/pectinesterase inhibitor PPE8B	--	PREDICTED: pectinesterase/pectinesterase inhibitor PPE8B [Solanum lycopersicum]
Solyc07g017980.1	--	--	--	--	--
Solyc07g018370.2	--	--	--	--	PREDICTED: uncharacterized protein LOC104648205 [Solanum lycopersicum]
Solyc07g022830.3	[T]	Cellular Component: integral component of membrane (GO:0016021);;	--	[U]	PREDICTED: SPX and EXS domain-containing protein 1-like isoform X1 [Solanum lycopersicum]
Solyc07g025140.3	[R]	Molecular Function: myosin heavy chain kinase activity (GO:0016905);;	--	[R]	PREDICTED: myosin heavy chain kinase B-like [Solanum lycopersicum]
Solyc07g026650.3	[R]	Biological Process: ethylene biosynthetic process (GO:0009693);; Molecular Function: 1-aminocyclopropane-1-carboxylate oxidase activity (GO:0009815);; Biological Process: xylem development (GO:0010089);; Molecular Function: oxidoreductase activity, acting on paired donors, with incorporation or reduction of molecular oxygen, 2-oxoglutarate as one donor, and incorporation of one atom each of oxyge…	K05933|0|sly:543800|K05933 aminocyclopropanecarboxylate oxidase [EC:1.14.17.4] | (RefSeq) aco5; 1-aminocyclopropane-1-carboxylate oxidase	[QR]	1-aminocyclopropane-1-carboxylate oxidase [Solanum lycopersicum]
Solyc07g032740.3	[E]	Molecular Function: L-aspartate:2-oxoglutarate aminotransferase activity (GO:0004069);; Molecular Function: copper ion binding (GO:0005507);; Cellular Component: cell wall (GO:0005618);; Cellular Component: cytosol (GO:0005829);; Cellular Component: plasma membrane (GO:0005886);; Biological Process: cellular amino acid metabolic process (GO:0006520);; Biological Process: biosynthetic process (GO:…	K14454|0|sly:101244012|K14454 aspartate aminotransferase, cytoplasmic [EC:2.6.1.1] | (RefSeq) aspartate aminotransferase, cytoplasmic	[E]	PREDICTED: aspartate aminotransferase, cytoplasmic [Solanum lycopersicum]
Solyc07g039310.1	--	Molecular Function: oxidoreductase activity (GO:0016491);; Biological Process: single-organism cellular process (GO:0044763);;	K12259|0|sly:101244015|K12259 spermine oxidase [EC:1.5.3.16 1.5.3.-] | (RefSeq) probable polyamine oxidase 5	[H]	PREDICTED: probable polyamine oxidase 5 [Solanum lycopersicum]
Solyc07g042100.3	--	--	--	--	PREDICTED: uncharacterized protein LOC101261934 isoform X1 [Solanum lycopersicum]
Solyc07g042430.1	--	Molecular Function: N,N-dimethylaniline monooxygenase activity (GO:0004499);; Molecular Function: flavin adenine dinucleotide binding (GO:0050660);; Molecular Function: NADP binding (GO:0050661);; Biological Process: oxidation-reduction process (GO:0055114);;	K00485|0|sly:101258974|K00485 dimethylaniline monooxygenase (N-oxide forming) [EC:1.14.13.8] | (RefSeq) probable flavin-containing monooxygenase 1	[Q]	PREDICTED: probable flavin-containing monooxygenase 1 [Solanum lycopersicum]
Solyc07g042500.3	--	--	K07052|0|sly:101258082|K07052 uncharacterized protein | (RefSeq) uncharacterized LOC101258082	--	PREDICTED: uncharacterized protein LOC101258082 [Solanum lycopersicum]
Solyc07g042880.1	[Q]	Molecular Function: iron ion binding (GO:0005506);; Molecular Function: electron carrier activity (GO:0009055);; Molecular Function: heme binding (GO:0020037);; Molecular Function: taxane 13-alpha-hydroxylase activity (GO:0050598);; Biological Process: oxidation-reduction process (GO:0055114);;	K20667|0|sly:101252702|K20667 beta-amyrin 28-monooxygenase [EC:1.14.13.201] | (RefSeq) beta-amyrin 28-oxidase-like	[QI]	PREDICTED: beta-amyrin 28-oxidase-like [Solanum lycopersicum]
Solyc07g043000.3	--	Molecular Function: structural constituent of cell wall (GO:0005199);;	--	--	PREDICTED: 36.4 kDa proline-rich protein-like [Solanum tuberosum]
Solyc07g043170.3	--	Biological Process: metabolic process (GO:0008152);; Molecular Function: transferase activity, transferring hexosyl groups (GO:0016758);;	--	[GC]	PREDICTED: UDP-glucose flavonoid 3-O-glucosyltransferase 6-like [Solanum lycopersicum]
Solyc07g043250.1	--	--	--	--	PREDICTED: uncharacterized protein LOC104648424 [Solanum lycopersicum]
Solyc07g043390.3	[M]	Molecular Function: transferase activity (GO:0016740);;	--	--	PREDICTED: cellulose synthase-like protein G2 [Solanum lycopersicum]
Solyc07g043420.3	[R]	Molecular Function: glutamate decarboxylase activity (GO:0004351);; Biological Process: glutamate metabolic process (GO:0006536);; Molecular Function: oxidoreductase activity, acting on single donors with incorporation of molecular oxygen, incorporation of two atoms of oxygen (GO:0016702);; Molecular Function: oxidoreductase activity, acting on paired donors, with incorporation or reduction of mo…	--	[QR]	uncharacterized protein LOC544002 [Solanum lycopersicum]
Solyc07g043460.3	[Q]	Molecular Function: oxidoreductase activity (GO:0016491);; Molecular Function: metal ion binding (GO:0046872);;	--	[QI]	PREDICTED: cytochrome P450 CYP72A219-like [Solanum lycopersicum]
Solyc07g043480.1	--	--	K13495|0|sly:101254402|K13495 cis-zeatin O-glucosyltransferase [EC:2.4.1.215] | (RefSeq) zeatin O-xylosyltransferase-like	[GC]	PREDICTED: zeatin O-xylosyltransferase-like [Solanum lycopersicum]
Solyc07g043490.1	[GC]	Biological Process: metabolic process (GO:0008152);; Molecular Function: transferase activity, transferring hexosyl groups (GO:0016758);;	--	[GC]	glycoalkaloid metabolism 1 precursor [Solanum lycopersicum]
Solyc07g043500.1	[GC]	Molecular Function: transferase activity, transferring glycosyl groups (GO:0016757);;	--	[GC]	PREDICTED: crocetin glucoside glucosyltransferase-like [Solanum lycopersicum]
Solyc07g043640.3	[IQ]	--	--	[I]	PREDICTED: probable acyl-activating enzyme 1, peroxisomal [Solanum lycopersicum]
Solyc07g043690.2	[I]	--	K05605|2.37592e-112|sly:101250233|K05605 3-hydroxyisobutyryl-CoA hydrolase [EC:3.1.2.4] | (RefSeq) 3-hydroxyisobutyryl-CoA hydrolase-like protein 5	--	PREDICTED: 3-hydroxyisobutyryl-CoA hydrolase-like protein 5 isoform X1 [Solanum lycopersicum]
Solyc07g045440.1	--	--	--	--	PREDICTED: fasciclin-like arabinogalactan protein 2 [Solanum lycopersicum]
Solyc07g045460.3	--	--	K07199|0|sly:101055581|K07199 5'-AMP-activated protein kinase, regulatory beta subunit | (RefSeq) Tau1	[G]	PREDICTED: tau1 isoform X2 [Solanum lycopersicum]
Solyc07g045540.3	--	Molecular Function: glucose-6-phosphate dehydrogenase activity (GO:0004345);; Biological Process: pentose-phosphate shunt, oxidative branch (GO:0009051);; Cellular Component: chloroplast stroma (GO:0009570);; Biological Process: response to blue light (GO:0009637);; Biological Process: regulation of proton transport (GO:0010155);; Biological Process: photosynthesis (GO:0015979);; Biological Proce…	K00036|0|sly:101258470|K00036 glucose-6-phosphate 1-dehydrogenase [EC:1.1.1.49 1.1.1.363] | (RefSeq) glucose-6-phosphate 1-dehydrogenase, chloroplastic	[G]	PREDICTED: glucose-6-phosphate 1-dehydrogenase, chloroplastic [Solanum lycopersicum]
Solyc07g047740.3	--	Molecular Function: peroxidase activity (GO:0004601);; Biological Process: response to oxidative stress (GO:0006979);; Molecular Function: heme binding (GO:0020037);; Molecular Function: metal ion binding (GO:0046872);; Biological Process: oxidation-reduction process (GO:0055114);;	K00430|0|sly:543959|K00430 peroxidase [EC:1.11.1.7] | (RefSeq) TPX2; peroxidase	--	peroxidase precursor [Solanum lycopersicum]
Solyc07g049240.3	--	Molecular Function: peroxidase activity (GO:0004601);; Biological Process: response to oxidative stress (GO:0006979);; Molecular Function: heme binding (GO:0020037);; Molecular Function: metal ion binding (GO:0046872);; Biological Process: oxidation-reduction process (GO:0055114);;	K00430|0|sly:101246070|K00430 peroxidase [EC:1.11.1.7] | (RefSeq) peroxidase 3-like	--	PREDICTED: peroxidase 3-like [Solanum lycopersicum]
Solyc07g049460.3	[Q]	Molecular Function: copper ion binding (GO:0005507);; Biological Process: vegetative to reproductive phase transition of meristem (GO:0010228);; Biological Process: lignin catabolic process (GO:0046274);; Biological Process: response to copper ion (GO:0046688);; Cellular Component: apoplast (GO:0048046);; Molecular Function: hydroquinone:oxygen oxidoreductase activity (GO:0052716);; Biological Pr…	K05909|0|sly:100147721|K05909 laccase [EC:1.10.3.2] | (RefSeq) laccase	[Q]	laccase precursor [Solanum lycopersicum]
Solyc07g052230.3	[Q]	Molecular Function: copper ion binding (GO:0005507);; Molecular Function: L-ascorbate oxidase activity (GO:0008447);; Cellular Component: plant-type cell wall (GO:0009505);; Cellular Component: membrane (GO:0016020);; Biological Process: oxidation-reduction process (GO:0055114);;	--	[Q]	PREDICTED: L-ascorbate oxidase homolog [Solanum lycopersicum]
Solyc07g052530.3	--	--	K00430|0|sly:101250232|K00430 peroxidase [EC:1.11.1.7] | (RefSeq) peroxidase 3-like	--	PREDICTED: peroxidase 3-like [Solanum lycopersicum]
Solyc07g052540.3	--	--	K00430|0|sly:101249936|K00430 peroxidase [EC:1.11.1.7] | (RefSeq) peroxidase 3-like	--	PREDICTED: peroxidase 3-like [Solanum lycopersicum]
Solyc07g052550.2	--	--	K00430|0|sly:101248408|K00430 peroxidase [EC:1.11.1.7] | (RefSeq) peroxidase 3-like	--	PREDICTED: peroxidase 3-like [Solanum lycopersicum]
Solyc07g052960.2	--	Biological Process: regulation of transcription, DNA-templated (GO:0006355);;	--	--	PREDICTED: scarecrow-like protein 32 [Solanum lycopersicum]
Solyc07g053360.3	--	--	--	--	PREDICTED: seed biotin-containing protein SBP65-like [Solanum lycopersicum]
Solyc07g053630.3	--	Molecular Function: DNA binding (GO:0003677);; Molecular Function: chromatin binding (GO:0003682);;	--	--	golden1-like protein [Solanum lycopersicum]
Solyc07g053890.3	--	--	--	--	PREDICTED: O-acyltransferase WSD1 [Solanum lycopersicum]
Solyc07g054220.1	--	--	--	--	PREDICTED: ethylene-responsive transcription factor ERF054 [Solanum lycopersicum]
Solyc07g054270.3	--	--	--	--	PREDICTED: uncharacterized protein LOC101263727 [Solanum lycopersicum]
Solyc07g054430.3	[E]	Molecular Function: folic acid binding (GO:0005542);; Biological Process: metabolic process (GO:0008152);; Molecular Function: transferase activity (GO:0016740);;	--	--	PREDICTED: formimidoyltransferase-cyclodeaminase [Solanum lycopersicum]
Solyc07g055550.2	[Q]	Molecular Function: monooxygenase activity (GO:0004497);; Molecular Function: iron ion binding (GO:0005506);; Molecular Function: electron carrier activity (GO:0009055);; Molecular Function: oxidoreductase activity, acting on paired donors, with incorporation or reduction of molecular oxygen (GO:0016705);; Molecular Function: heme binding (GO:0020037);; Biological Process: oxidation-reduction pro…	--	[QI]	PREDICTED: cytochrome P450 CYP72A219-like [Solanum lycopersicum]
Solyc07g055710.3	--	--	K09419|0|sly:101259859|K09419 heat shock transcription factor, other eukaryote | (RefSeq) heat stress transcription factor A-4c-like	[K]	PREDICTED: heat stress transcription factor A-4c-like [Solanum lycopersicum]
Solyc07g055970.1	[Q]	Molecular Function: monooxygenase activity (GO:0004497);; Molecular Function: iron ion binding (GO:0005506);; Molecular Function: electron carrier activity (GO:0009055);; Molecular Function: oxidoreductase activity, acting on paired donors, with incorporation or reduction of molecular oxygen (GO:0016705);; Molecular Function: oxygen binding (GO:0019825);; Molecular Function: heme binding (GO:0020…	K12664|0|sot:102588032|K12664 cytochrome P450 family 26 subfamily B | (RefSeq) taxadiene 5-alpha hydroxylase	[QI]	PREDICTED: taxadiene 5-alpha hydroxylase [Solanum lycopersicum]
Solyc07g056090.1	--	--	--	--	--
Solyc07g056480.3	[O]	Molecular Function: glutathione transferase activity (GO:0004364);; Molecular Function: peroxidase activity (GO:0004601);; Biological Process: auxin-activated signaling pathway (GO:0009734);;	K00799|7.06962e-160|sly:543628|K00799 glutathione S-transferase [EC:2.5.1.18] | (RefSeq) BI-GST/GPX; glutathione S-transferase/peroxidase	[O]	glutathione S-transferase/peroxidase [Solanum lycopersicum]
Solyc07g056500.3	[O]	Molecular Function: glutathione transferase activity (GO:0004364);; Biological Process: auxin-activated signaling pathway (GO:0009734);;	K00799|7.37204e-162|sly:543817|K00799 glutathione S-transferase [EC:2.5.1.18] | (RefSeq) uncharacterized LOC543817	[O]	uncharacterized protein LOC543817 [Solanum lycopersicum]
Solyc07g056540.3	[C]	Molecular Function: FMN binding (GO:0010181);; Molecular Function: oxidoreductase activity (GO:0016491);; Biological Process: oxidation-reduction process (GO:0055114);;	K11517|0|sly:544106|K11517 (S)-2-hydroxy-acid oxidase [EC:1.1.3.15] | (RefSeq) peroxisomal (S)-2-hydroxy-acid oxidase GLO1	[C]	PREDICTED: peroxisomal (S)-2-hydroxy-acid oxidase GLO1 [Solanum lycopersicum]
Solyc07g062490.1	--	--	--	--	PREDICTED: epidermis-specific secreted glycoprotein EP1-like [Solanum lycopersicum]
Solyc07g062630.1	[V]	Molecular Function: ATP binding (GO:0005524);; Biological Process: obsolete ATP catabolic process (GO:0006200);; Cellular Component: membrane (GO:0016020);; Molecular Function: ATPase activity, coupled to transmembrane movement of substances (GO:0042626);;	--	[Q]	PREDICTED: ABC transporter G family member 10 [Solanum lycopersicum]
Solyc07g062810.3	[EH]	Biological Process: metabolic process (GO:0008152);; Molecular Function: D-alanine:2-oxoglutarate aminotransferase activity (GO:0047810);;	K18482|0|sly:101261729|K18482 4-amino-4-deoxychorismate lyase [EC:4.1.3.38] | (RefSeq) D-amino-acid transaminase, chloroplastic-like	[E]	PREDICTED: D-amino-acid transaminase, chloroplastic-like isoform X1 [Solanum lycopersicum]
Solyc07g064120.2	[V]	--	K05658|0|sly:101268778|K05658 ATP-binding cassette, subfamily B (MDR/TAP), member 1 [EC:3.6.3.44] | (RefSeq) putative multidrug resistance protein	[Q]	PREDICTED: putative multidrug resistance protein [Solanum lycopersicum]
Solyc07g065300.2	[P]	Molecular Function: catalytic activity (GO:0003824);;	--	[P]	PREDICTED: calcium-transporting ATPase 12, plasma membrane-type-like [Nicotiana tomentosiformis]
Solyc07g065320.3	[V]	Molecular Function: ATP binding (GO:0005524);; Biological Process: obsolete ATP catabolic process (GO:0006200);; Cellular Component: integral component of membrane (GO:0016021);; Molecular Function: ATPase activity, coupled to transmembrane movement of substances (GO:0042626);; Biological Process: transmembrane transport (GO:0055085);;	--	[Q]	PREDICTED: ABC transporter C family member 3 [Solanum lycopersicum]
Solyc07g065590.3	--	Biological Process: NAD biosynthetic process (GO:0009435);; Molecular Function: nucleotidyltransferase activity (GO:0016779);;	K06210|0|sly:101254613|K06210 nicotinamide mononucleotide adenylyltransferase [EC:2.7.7.1 2.7.7.18] | (RefSeq) nicotinamide/nicotinic acid mononucleotide adenylyltransferase	[H]	PREDICTED: nicotinamide mononucleotide adenylyltransferase isoform X1 [Solanum lycopersicum]
Solyc07g065810.2	--	Molecular Function: metal ion binding (GO:0046872);;	--	[O]	PREDICTED: E3 ubiquitin-protein ligase At1g63170-like [Solanum lycopersicum]
Solyc07g065930.3	--	--	K10523|0|sly:101268294|K10523 speckle-type POZ protein | (RefSeq) BTB/POZ domain-containing protein At1g55760	[DR]	PREDICTED: BTB/POZ domain-containing protein At1g55760 [Solanum lycopersicum]
Solyc07g066360.1	--	--	--	--	PREDICTED: pre-mRNA polyadenylation factor FIP1-like [Nicotiana sylvestris]
Solyc08g005560.3	--	--	--	--	PREDICTED: uncharacterized protein LOC101248222 isoform X2 [Solanum lycopersicum]
Solyc08g005960.2	--	Biological Process: very long-chain fatty acid metabolic process (GO:0000038);; Cellular Component: extracellular region (GO:0005576);; Biological Process: lipid transport (GO:0006869);; Molecular Function: lipid binding (GO:0008289);; Cellular Component: chloroplast thylakoid membrane (GO:0009535);; Biological Process: cuticle development (GO:0042335);;	--	--	PREDICTED: 14 kDa proline-rich protein DC2.15-like [Solanum lycopersicum]
Solyc08g006020.3	--	Molecular Function: DNA binding (GO:0003677);; Molecular Function: transcription factor activity, sequence-specific DNA binding (GO:0003700);; Biological Process: regulation of transcription, DNA-templated (GO:0006355);; Biological Process: multicellular organism development (GO:0007275);;	--	--	PREDICTED: NAC domain-containing protein 100-like isoform X2 [Solanum lycopersicum]
Solyc08g006025.1	--	--	--	--	PREDICTED: protein CUP-SHAPED COTYLEDON 3-like [Nicotiana tomentosiformis]
Solyc08g006310.3	[M]	Cellular Component: nucleus (GO:0005634);; Molecular Function: transferase activity (GO:0016740);;	--	--	PREDICTED: probable xyloglucan glycosyltransferase 5 [Solanum lycopersicum]
Solyc08g006740.3	[E]	Molecular Function: carboxy-lyase activity (GO:0016831);; Biological Process: carboxylic acid metabolic process (GO:0019752);; Molecular Function: pyridoxal phosphate binding (GO:0030170);;	K01590|0|sly:778256|K01590 histidine decarboxylase [EC:4.1.1.22] | (RefSeq) AADC2; aromatic amino acid decarboxylase 2	[E]	aromatic amino acid decarboxylase 2 [Solanum lycopersicum]
Solyc08g006860.3	[R]	Cellular Component: vacuole (GO:0005773);; Biological Process: defense response (GO:0006952);; Biological Process: lipid catabolic process (GO:0016042);; Molecular Function: hydrolase activity (GO:0016787);; Molecular Function: nutrient reservoir activity (GO:0045735);;	--	[I]	PREDICTED: patatin-02-like [Solanum lycopersicum]
Solyc08g007060.3	[E]	Molecular Function: transporter activity (GO:0005215);; Biological Process: transport (GO:0006810);; Cellular Component: membrane (GO:0016020);;	--	[E]	PREDICTED: protein NRT1/ PTR FAMILY 7.3 [Solanum lycopersicum]
Solyc08g007160.3	--	Molecular Function: calcium ion binding (GO:0005509);; Cellular Component: cytoplasm (GO:0005737);; Cellular Component: plasma membrane (GO:0005886);; Biological Process: response to cold (GO:0009409);; Biological Process: response to water deprivation (GO:0009414);; Biological Process: response to salt stress (GO:0009651);; Biological Process: potassium ion import (GO:0010107);; Biological Proce…	K06268|1.33311e-155|sly:101260068|K06268 serine/threonine-protein phosphatase 2B regulatory subunit | (RefSeq) calcineurin B-like protein 1	[T]	PREDICTED: calcineurin B-like protein 1 [Solanum lycopersicum]
Solyc08g007430.2	[E]	Molecular Function: transporter activity (GO:0005215);; Biological Process: oligopeptide transport (GO:0006857);; Cellular Component: integral component of membrane (GO:0016021);;	K14638|0|sly:101265846|K14638 solute carrier family 15 (peptide/histidine transporter), member 3/4 | (RefSeq) NIT2; protein NRT1/ PTR FAMILY 6.3-like	[E]	PREDICTED: protein NRT1/ PTR FAMILY 6.3-like [Solanum lycopersicum]
Solyc08g007600.1	[O]	Molecular Function: serine-type endopeptidase activity (GO:0004252);; Biological Process: proteolysis (GO:0006508);; Molecular Function: identical protein binding (GO:0042802);; Biological Process: negative regulation of catalytic activity (GO:0043086);;	--	--	PREDICTED: subtilisin-like protease [Solanum lycopersicum]
Solyc08g008610.3	[R]	Molecular Function: hydrolase activity (GO:0016787);;	--	[R]	PREDICTED: uncharacterized protein LOC101266242 [Solanum lycopersicum]
Solyc08g013900.3	--	--	--	--	PREDICTED: protein NLP9-like [Solanum lycopersicum]
Solyc08g014010.3	--	--	--	--	PREDICTED: uncharacterized protein LOC101249108 [Solanum lycopersicum]
Solyc08g014080.3	[A]	--	--	[A]	PREDICTED: uncharacterized protein LOC101251013 [Solanum lycopersicum]
Solyc08g014110.1	--	--	--	--	--
Solyc08g014330.3	[Q]	Molecular Function: copper ion binding (GO:0005507);; Molecular Function: primary amine oxidase activity (GO:0008131);; Biological Process: amine metabolic process (GO:0009308);; Molecular Function: quinone binding (GO:0048038);; Biological Process: oxidation-reduction process (GO:0055114);;	K00276|0|sly:101254319|K00276 primary-amine oxidase [EC:1.4.3.21] | (RefSeq) copper methylamine oxidase-like	[Q]	PREDICTED: copper amine oxidase 1-like [Solanum lycopersicum]
Solyc08g014490.1	--	Molecular Function: transferase activity (GO:0016740);;	K13065|0|sly:101249389|K13065 shikimate O-hydroxycinnamoyltransferase [EC:2.3.1.133] | (RefSeq) acylsugar acyltransferase 3-like	--	PREDICTED: deacetylvindoline O-acetyltransferase-like [Solanum lycopersicum]
Solyc08g016150.1	--	--	--	--	Avr9/Cf-9 rapidly elicited protein 180 [Nicotiana tabacum]
Solyc08g022240.1	--	--	--	[I]	PREDICTED: phospholipase A1-Igamma1, chloroplastic [Solanum lycopersicum]
Solyc08g023440.3	[S]	Cellular Component: vacuolar membrane (GO:0005774);; Cellular Component: plasma membrane (GO:0005886);; Cellular Component: plasmodesma (GO:0009506);; Cellular Component: chloroplast envelope (GO:0009941);;	--	[R]	PREDICTED: CSC1-like protein ERD4 [Solanum lycopersicum]
Solyc08g028690.3	[IQR]	--	--	[R]	PREDICTED: secoisolariciresinol dehydrogenase-like isoform X2 [Solanum lycopersicum]
Solyc08g044270.3	[E]	--	K00264|2.25361e-92|sot:102580516|K00264 glutamate synthase (NADPH/NADH) [EC:1.4.1.13 1.4.1.14] | (RefSeq) glutamate synthase 1 [NADH], chloroplastic	[E]	glutamate synthase NADH-GOGAT, partial [Vitis labrusca x Vitis vinifera]
Solyc08g060920.3	[P]	--	--	[P]	IDS4-like protein [Solanum lycopersicum]
Solyc08g061060.2	--	--	--	--	PREDICTED: EG45-like domain containing protein [Solanum lycopersicum]
Solyc08g061270.1	--	--	--	--	PREDICTED: uncharacterized protein LOC101264141 [Solanum lycopersicum]
Solyc08g062210.3	--	Molecular Function: transcription factor activity, sequence-specific DNA binding (GO:0003700);; Biological Process: regulation of transcription, DNA-templated (GO:0006355);;	K08064|0|sly:101246742|K08064 nuclear transcription factor Y, alpha | (RefSeq) nuclear transcription factor Y subunit A-8	[K]	PREDICTED: nuclear transcription factor Y subunit A-8-like [Solanum lycopersicum]
Solyc08g062940.3	--	--	--	--	PREDICTED: protein IQ-DOMAIN 1 isoform X1 [Solanum lycopersicum]
Solyc08g062950.3	[Q]	Molecular Function: iron ion binding (GO:0005506);; Molecular Function: electron carrier activity (GO:0009055);; Molecular Function: heme binding (GO:0020037);; Biological Process: oxidation-reduction process (GO:0055114);; Molecular Function: aromatase activity (GO:0070330);;	K20771|0|sly:101254924|K20771 carlactone C-19 oxidase [EC:1.14.-.-] | (RefSeq) cytochrome P450 711A1	[Q]	PREDICTED: cytochrome P450 711A1 [Solanum lycopersicum]
Solyc08g062970.1	[O]	Molecular Function: electron carrier activity (GO:0009055);; Molecular Function: protein disulfide oxidoreductase activity (GO:0015035);; Biological Process: cell redox homeostasis (GO:0045454);;	K03676|1.53127e-95|sly:101255815|K03676 glutaredoxin 3 | (RefSeq) glutaredoxin-C6	[O]	PREDICTED: glutaredoxin-C6-like [Solanum lycopersicum]
Solyc08g063130.3	[HC]	Biological Process: metabolic process (GO:0008152);; Molecular Function: oxidoreductase activity (GO:0016491);;	--	[CR]	PREDICTED: zeaxanthin epoxidase, chloroplastic-like [Solanum lycopersicum]
Solyc08g065140.1	--	--	--	--	PREDICTED: uncharacterized protein LOC101258680 [Solanum lycopersicum]
Solyc08g065220.3	[E]	Molecular Function: glycine dehydrogenase (decarboxylating) activity (GO:0004375);; Molecular Function: ATP binding (GO:0005524);; Cellular Component: mitochondrion (GO:0005739);; Biological Process: glycine catabolic process (GO:0006546);; Cellular Component: chloroplast envelope (GO:0009941);; Molecular Function: pyridoxal phosphate binding (GO:0030170);; Biological Process: response to cadmium…	K00281|0|sly:101260070|K00281 glycine dehydrogenase [EC:1.4.4.2] | (RefSeq) glycine dehydrogenase (decarboxylating), mitochondrial	[E]	PREDICTED: glycine dehydrogenase (decarboxylating), mitochondrial [Solanum lycopersicum]
Solyc08g065430.3	--	Biological Process: cell differentiation (GO:0030154);;	--	[S]	PREDICTED: pollen-specific protein SF21-like [Solanum lycopersicum]
Solyc08g065500.2	[T]	--	--	[T]	PREDICTED: probable protein phosphatase 2C 72 [Solanum lycopersicum]
Solyc08g065610.3	--	Molecular Function: cysteine-type endopeptidase activity (GO:0004197);; Biological Process: proteolysis (GO:0006508);;	K01369|0|sly:101263441|K01369 legumain [EC:3.4.22.34] | (RefSeq) vacuolar-processing enzyme	[O]	PREDICTED: vacuolar-processing enzyme-like [Solanum lycopersicum]
Solyc08g065670.3	[T]	--	--	[T]	PREDICTED: probable protein phosphatase 2C 72 [Solanum lycopersicum]
Solyc08g066590.3	--	--	--	--	PREDICTED: uncharacterized protein LOC101250532 [Solanum lycopersicum]
Solyc08g066650.3	[Q]	Cellular Component: chloroplast stroma (GO:0009570);; Biological Process: response to auxin (GO:0009733);; Biological Process: cell wall modification involved in abscission (GO:0009830);; Biological Process: auxin polar transport (GO:0009926);; Biological Process: leaf morphogenesis (GO:0009965);; Biological Process: secondary shoot formation (GO:0010223);; Biological Process: carotene catabolic …	K17913|0|sly:101254620|K17913 carlactone synthase / all-trans-10'-apo-beta-carotenal 13,14-cleaving dioxygenase [EC:1.13.11.69 1.13.11.70] | (RefSeq) carotenoid cleavage dioxygenase 8, chloroplastic-like	[Q]	carotenoid cleavage dioxygenase 8, chloroplastic-like [Solanum lycopersicum]
Solyc08g066720.2	[Q]	--	--	[Q]	PREDICTED: carotenoid 9,10(9&apos;,10&apos;)-cleavage dioxygenase 1-like [Solanum lycopersicum]
Solyc08g066800.3	[I]	Molecular Function: phospholipase D activity (GO:0004630);; Molecular Function: calcium ion binding (GO:0005509);; Cellular Component: vacuole (GO:0005773);; Cellular Component: endoplasmic reticulum (GO:0005783);; Cellular Component: plasma membrane (GO:0005886);; Cellular Component: plastid (GO:0009536);; Biological Process: lipid catabolic process (GO:0016042);; Biological Process: phosphatidy…	K01115|0|sly:101257989|K01115 phospholipase D1/2 [EC:3.1.4.4] | (RefSeq) TPLD, PLDa3; phospholipase D alpha	[I]	PREDICTED: phospholipase D alpha 1-like isoform X1 [Solanum lycopersicum]
Solyc08g066840.3	[G]	Molecular Function: transporter activity (GO:0005215);; Biological Process: transport (GO:0006810);; Cellular Component: integral component of membrane (GO:0016021);;	K09873|8.34511e-178|sly:101259178|K09873 aquaporin TIP | (RefSeq) aquaporin TIP4-1	[G]	aquaporin TIP4-1 [Solanum lycopersicum]
Solyc08g067260.3	--	Biological Process: very long-chain fatty acid metabolic process (GO:0000038);; Cellular Component: endoplasmic reticulum (GO:0005783);; Biological Process: fatty acid biosynthetic process (GO:0006633);; Biological Process: epidermal cell differentiation (GO:0009913);; Cellular Component: membrane (GO:0016020);; Molecular Function: transferase activity, transferring acyl groups other than amino-a…	K15397|0|sly:101266659|K15397 3-ketoacyl-CoA synthase [EC:2.3.1.199] | (RefSeq) 3-ketoacyl-CoA synthase 10	--	PREDICTED: 3-ketoacyl-CoA synthase 10 [Solanum lycopersicum]
Solyc08g067510.1	--	Biological Process: transport (GO:0006810);;	--	--	PREDICTED: non-specific lipid-transfer protein 1-like [Solanum lycopersicum]
Solyc08g067610.3	[V]	Molecular Function: ATP binding (GO:0005524);; Biological Process: obsolete ATP catabolic process (GO:0006200);; Molecular Function: ATPase-coupled organic phosphonate transmembrane transporter activity (GO:0015416);; Molecular Function: polyamine-transporting ATPase activity (GO:0015417);; Cellular Component: membrane (GO:0016020);;	--	[Q]	PREDICTED: pleiotropic drug resistance protein 1-like [Solanum lycopersicum]
Solyc08g067620.2	[V]	Molecular Function: ATP binding (GO:0005524);; Biological Process: obsolete ATP catabolic process (GO:0006200);; Cellular Component: membrane (GO:0016020);; Molecular Function: ATPase activity (GO:0016887);;	--	[Q]	PREDICTED: pleiotropic drug resistance protein 1-like [Solanum lycopersicum]
Solyc08g067700.1	--	--	--	--	hypothetical protein PRUPE_ppa016703mg [Prunus persica]
Solyc08g068150.3	--	Cellular Component: endosome (GO:0005768);; Cellular Component: Golgi apparatus (GO:0005794);; Cellular Component: trans-Golgi network (GO:0005802);; Biological Process: response to cold (GO:0009409);; Biological Process: response to salt stress (GO:0009651);; Molecular Function: nutrient reservoir activity (GO:0045735);;	--	--	BURP domain-containing protein precursor [Solanum lycopersicum]
Solyc08g068160.2	[P]	Molecular Function: N,N-dimethylaniline monooxygenase activity (GO:0004499);; Biological Process: auxin biosynthetic process (GO:0009851);; Molecular Function: flavin adenine dinucleotide binding (GO:0050660);; Molecular Function: NADP binding (GO:0050661);; Biological Process: oxidation-reduction process (GO:0055114);;	K11816|0|sly:101256506|K11816 indole-3-pyruvate monooxygenase [EC:1.14.13.168] | (RefSeq) FZY2; flavin monooxygenase-like protein	[Q]	PREDICTED: indole-3-pyruvate monooxygenase YUCCA6 [Solanum lycopersicum]
Solyc08g068700.1	[KR]	Molecular Function: N-acetyltransferase activity (GO:0008080);; Biological Process: sulfate transport (GO:0008272);; Molecular Function: sulfate transmembrane transporter activity (GO:0015116);; Cellular Component: plasma membrane part (GO:0044459);;	--	[E]	N-hydroxycinnamoyl-CoA:tyramine N-hydroxycinnamoyl transferase THT7-1 [Solanum lycopersicum]
Solyc08g068710.1	[KR]	Molecular Function: N-acetyltransferase activity (GO:0008080);; Biological Process: sulfate transport (GO:0008272);; Molecular Function: sulfate transmembrane transporter activity (GO:0015116);; Cellular Component: plasma membrane part (GO:0044459);;	--	[E]	PREDICTED: tyramine N-feruloyltransferase 4/11-like [Solanum lycopersicum]
Solyc08g069065.1	--	Cellular Component: Golgi apparatus (GO:0005794);; Biological Process: protein glycosylation (GO:0006486);; Cellular Component: integral component of membrane (GO:0016021);; Molecular Function: galactosylxylosylprotein 3-beta-galactosyltransferase activity (GO:0047220);;	K20855|0|sly:101247643|K20855 beta-1,3-galactosyltransferase 1/2/3/4/5/7/8 [EC:2.4.1.-] | (RefSeq) beta-1,3-galactosyltransferase 7	[G]	PREDICTED: beta-1,3-galactosyltransferase 7-like [Solanum lycopersicum]
Solyc08g075570.3	[ER]	Cellular Component: plasma membrane (GO:0005886);; Molecular Function: urea transmembrane transporter activity (GO:0015204);; Molecular Function: solute:sodium symporter activity (GO:0015370);; Cellular Component: integral component of membrane (GO:0016021);; Biological Process: sodium ion transmembrane transport (GO:0035725);; Biological Process: urea transmembrane transport (GO:0071918);;	K20989|0|sly:101248998|K20989 urea-proton symporter | (RefSeq) urea-proton symporter DUR3	[E]	PREDICTED: urea-proton symporter DUR3 [Solanum lycopersicum]
Solyc08g075760.3	--	--	--	--	uncharacterized protein LOC101267922 [Solanum lycopersicum]
Solyc08g075830.3	--	Molecular Function: peroxidase activity (GO:0004601);; Biological Process: response to oxidative stress (GO:0006979);; Molecular Function: heme binding (GO:0020037);; Molecular Function: metal ion binding (GO:0046872);; Biological Process: oxidation-reduction process (GO:0055114);;	K00430|0|sly:101266746|K00430 peroxidase [EC:1.11.1.7] | (RefSeq) peroxidase 27-like	--	PREDICTED: peroxidase 27-like [Solanum lycopersicum]
Solyc08g076025.1	--	--	--	--	PREDICTED: uncharacterized protein LOC101257099 [Solanum lycopersicum]
Solyc08g076630.2	--	--	--	[O]	PREDICTED: basic 7S globulin-like [Solanum lycopersicum]
Solyc08g076640.1	--	--	--	[O]	PREDICTED: basic 7S globulin-like [Solanum lycopersicum]
Solyc08g076650.3	[G]	Biological Process: maltose metabolic process (GO:0000023);; Molecular Function: trehalose-phosphatase activity (GO:0004805);; Biological Process: trehalose biosynthetic process (GO:0005992);; Molecular Function: transferase activity, transferring glycosyl groups (GO:0016757);; Biological Process: starch biosynthetic process (GO:0019252);; Biological Process: positive regulation of catalytic acti…	K16055|0|sly:101250326|K16055 trehalose 6-phosphate synthase/phosphatase [EC:2.4.1.15 3.1.3.12] | (RefSeq) alpha,alpha-trehalose-phosphate synthase [UDP-forming] 5	[G]	PREDICTED: alpha,alpha-trehalose-phosphate synthase [UDP-forming] 5 [Solanum lycopersicum]
Solyc08g076700.1	[KAD]	Molecular Function: binding (GO:0005488);; Biological Process: response to abscisic acid (GO:0009737);;	K09422|0|sly:101261353|K09422 myb proto-oncogene protein, plant | (RefSeq) transcription factor MYB39	[K]	PREDICTED: transcription factor MYB39 [Solanum lycopersicum]
Solyc08g076885.1	--	--	--	--	--
Solyc08g077210.3	--	Biological Process: phosphatidylinositol dephosphorylation (GO:0046856);;	--	[U]	inositol-1,4,5-triphosphate-5-phosphatase [Solanum lycopersicum]
Solyc08g077370.3	--	--	--	--	PREDICTED: probable purine permease 11 [Solanum lycopersicum]
Solyc08g077823.1	[E]	--	--	[E]	PREDICTED: cationic amino acid transporter 6, chloroplastic-like [Solanum tuberosum]
Solyc08g077910.3	--	Cellular Component: extracellular region (GO:0005576);;	--	--	PREDICTED: expansin-like B1 [Solanum lycopersicum]
Solyc08g078030.3	--	--	--	--	PREDICTED: spermidine hydroxycinnamoyl transferase-like [Solanum lycopersicum]
Solyc08g078870.2	--	--	--	--	PREDICTED: 14 kDa proline-rich protein DC2.15-like [Solanum lycopersicum]
Solyc08g078910.1	--	--	--	--	PREDICTED: 14 kDa proline-rich protein DC2.15-like [Solanum lycopersicum]
Solyc08g079080.4	[G]	Molecular Function: sucrose alpha-glucosidase activity (GO:0004575);; Biological Process: carbohydrate metabolic process (GO:0005975);;	K01193|0|sly:778304|K01193 beta-fructofuranosidase [EC:3.2.1.26] | (RefSeq) lin9; invertase	[G]	invertase [Solanum lycopersicum]
Solyc08g079160.3	--	Molecular Function: cysteine-type endopeptidase activity (GO:0004197);; Biological Process: proteolysis (GO:0006508);; Biological Process: vacuolar protein processing (GO:0006624);;	K01369|0|sly:101245974|K01369 legumain [EC:3.4.22.34] | (RefSeq) vacuolar-processing enzyme beta-isozyme	[O]	PREDICTED: vacuolar-processing enzyme beta-isozyme [Solanum lycopersicum]
Solyc08g079200.1	--	--	--	--	PREDICTED: 14 kDa proline-rich protein DC2.15-like [Solanum lycopersicum]
Solyc08g079270.3	[KAD]	Molecular Function: binding (GO:0005488);; Biological Process: transcription, DNA-templated (GO:0006351);;	K09422|7.40859e-172|sly:101268127|K09422 myb proto-oncogene protein, plant | (RefSeq) protein ODORANT1	[K]	PREDICTED: protein ODORANT1 [Solanum lycopersicum]
Solyc08g079300.3	[Q]	--	--	[Q]	PREDICTED: geraniol 8-hydroxylase-like [Solanum lycopersicum]
Solyc08g079430.3	[Q]	Molecular Function: copper ion binding (GO:0005507);; Molecular Function: primary amine oxidase activity (GO:0008131);; Biological Process: amine metabolic process (GO:0009308);; Molecular Function: quinone binding (GO:0048038);; Biological Process: oxidation-reduction process (GO:0055114);;	K00276|0|sly:543808|K00276 primary-amine oxidase [EC:1.4.3.21] | (RefSeq) cuAO; amine oxidase, copper containing	[Q]	PREDICTED: primary amine oxidase [Solanum lycopersicum]
Solyc08g079490.3	[J]	--	K15033|6.36093e-172|sly:101264657|K15033 peptidyl-tRNA hydrolase ICT1 [EC:3.1.1.29] | (RefSeq) peptidyl-tRNA hydrolase ICT1, mitochondrial	[J]	PREDICTED: peptidyl-tRNA hydrolase ICT1, mitochondrial isoform X1 [Solanum lycopersicum]
Solyc08g079590.2	--	--	--	[R]	PREDICTED: uncharacterized protein At4g22758 isoform X1 [Solanum lycopersicum]
Solyc08g079900.3	[O]	Molecular Function: serine-type endopeptidase activity (GO:0004252);; Biological Process: proteolysis (GO:0006508);; Molecular Function: identical protein binding (GO:0042802);; Biological Process: negative regulation of catalytic activity (GO:0043086);;	--	--	PREDICTED: subtilisin-like protease [Solanum lycopersicum]
Solyc08g080090.3	--	--	--	--	senescence-inducible chloroplast stay-green protein 1 [Solanum lycopersicum]
Solyc08g080290.3	--	Biological Process: regulation of transcription, DNA-templated (GO:0006355);;	--	--	PREDICTED: ethylene-responsive transcription factor ERF027-like [Solanum lycopersicum]
Solyc08g080310.1	[V]	Biological Process: drug transmembrane transport (GO:0006855);; Molecular Function: drug transmembrane transporter activity (GO:0015238);; Molecular Function: antiporter activity (GO:0015297);; Cellular Component: membrane (GO:0016020);;	K03327|0|sly:101265948|K03327 multidrug resistance protein, MATE family | (RefSeq) protein DETOXIFICATION 49-like	[R]	PREDICTED: MATE efflux family protein 6-like [Solanum lycopersicum]
Solyc08g080630.3	--	Molecular Function: serine-type endopeptidase inhibitor activity (GO:0004867);; Cellular Component: extracellular region (GO:0005576);; Biological Process: response to wounding (GO:0009611);; Biological Process: negative regulation of peptidase activity (GO:0010466);;	--	--	ethylene-responsive proteinase inhibitor 1 precursor [Solanum lycopersicum]
Solyc08g081457.1	--	--	--	--	PREDICTED: uncharacterized protein LOC101248125 [Solanum lycopersicum]
Solyc08g081470.3	--	--	K18635|5.89178e-37|sot:102585225|K18635 protein SPIRAL1 and related proteins | (RefSeq) protein SPIRAL1-like 5	--	PREDICTED: protein SPIRAL1-like 5 [Solanum lycopersicum]
Solyc08g081530.3	[R]	Molecular Function: DNA-(apurinic or apyrimidinic site) lyase activity (GO:0003906);; Molecular Function: ATP binding (GO:0005524);; Cellular Component: mitochondrion (GO:0005739);; Molecular Function: electron carrier activity (GO:0009055);; Cellular Component: chloroplast stroma (GO:0009570);; Cellular Component: stromule (GO:0010319);; Molecular Function: monodehydroascorbate reductase (NADH) …	K08232|0|sly:778288|K08232 monodehydroascorbate reductase (NADH) [EC:1.6.5.4] | (RefSeq) MDHAR, MDAR; monodehydroascorbate reductase	[R]	PREDICTED: monodehydroascorbate reductase isoform X1 [Solanum lycopersicum]
Solyc08g081540.3	[E]	Molecular Function: 1-aminocyclopropane-1-carboxylate synthase activity (GO:0016847);; Molecular Function: pyridoxal phosphate binding (GO:0030170);; Biological Process: 1-aminocyclopropane-1-carboxylate biosynthetic process (GO:0042218);;	K20772|0|sly:101246650|K20772 1-aminocyclopropane-1-carboxylate synthase 1/2/6 [EC:4.4.1.14] | (RefSeq) LE-ACS1B; 1-aminocyclopropane-1-carboxylate synthase-like	[T]	1-amino-cyclopropane-1-carboxylate synthase [Solanum lycopersicum]
Solyc08g081700.1	--	--	--	--	PREDICTED: uncharacterized protein LOC102579067 [Solanum tuberosum]
Solyc08g081770.3	[S]	Cellular Component: membrane (GO:0016020);; Biological Process: cellular response to water deprivation (GO:0042631);;	--	[S]	PREDICTED: GDT1-like protein 1, chloroplastic [Solanum lycopersicum]
Solyc08g081780.1	--	--	--	--	PREDICTED: disease resistance response protein 206-like [Solanum lycopersicum]
Solyc08g081810.3	[P]	--	--	[P]	PREDICTED: cation/H(+) antiporter 18-like isoform X1 [Solanum lycopersicum]
Solyc08g082130.3	--	--	--	--	PREDICTED: uncharacterized protein LOC101259961 [Solanum lycopersicum]
Solyc08g082860.3	[G]	Molecular Function: alpha,alpha-trehalase activity (GO:0004555);; Biological Process: trehalose metabolic process (GO:0005991);;	K01194|0|sly:101244979|K01194 alpha,alpha-trehalase [EC:3.2.1.28] | (RefSeq) probable trehalase	[G]	PREDICTED: probable trehalase [Solanum lycopersicum]
Solyc08g082870.3	[IQR]	Molecular Function: oxidoreductase activity (GO:0016491);; Biological Process: oxidation-reduction process (GO:0055114);;	--	[Q]	PREDICTED: short-chain dehydrogenase TIC 32, chloroplastic [Solanum lycopersicum]
Solyc08g082990.3	--	Biological Process: oligopeptide transport (GO:0006857);; Molecular Function: oligopeptide transporter activity (GO:0015198);; Cellular Component: membrane (GO:0016020);; Biological Process: transmembrane transport (GO:0055085);;	--	[T]	PREDICTED: oligopeptide transporter 7-like [Solanum lycopersicum]
Solyc08g083280.3	[C]	Molecular Function: nucleotide binding (GO:0000166);; Molecular Function: zinc ion binding (GO:0008270);; Molecular Function: oxidoreductase activity (GO:0016491);; Biological Process: oxidation-reduction process (GO:0055114);;	K00001|0|sly:101260960|K00001 alcohol dehydrogenase [EC:1.1.1.1] | (RefSeq) alcohol dehydrogenase-like 4	[Q]	PREDICTED: alcohol dehydrogenase-like 4 [Solanum lycopersicum]
Solyc09g005210.3	--	--	--	--	PREDICTED: protein LURP-one-related 5-like [Solanum lycopersicum]
Solyc09g005970.1	[V]	Molecular Function: ATP binding (GO:0005524);; Biological Process: obsolete ATP catabolic process (GO:0006200);; Molecular Function: ATPase-coupled organic phosphonate transmembrane transporter activity (GO:0015416);; Cellular Component: membrane (GO:0016020);;	--	[Q]	PREDICTED: ABC transporter G family member 20 [Solanum lycopersicum]
Solyc09g007020.1	[S]	Cellular Component: extracellular region (GO:0005576);; Biological Process: killing of cells of other organism (GO:0031640);; Biological Process: defense response to fungus (GO:0050832);;	K13449|1.2094e-116|sly:101266151|K13449 pathogenesis-related protein 1 | (RefSeq) PR1a2, PR1d; pathogenesis-related protein	[S]	PREDICTED: pathogenesis-related leaf protein 4 [Solanum lycopersicum]
Solyc09g007420.3	--	Molecular Function: galactosylgalactosylxylosylprotein 3-beta-glucuronosyltransferase activity (GO:0015018);; Cellular Component: membrane (GO:0016020);; Biological Process: cell wall organization or biogenesis (GO:0071554);;	K20869|0|sly:101254230|K20869 putative beta-1,4-xylosyltransferase IRX9 [EC:2.4.2.-] | (RefSeq) probable beta-1,4-xylosyltransferase IRX9	[O]	PREDICTED: probable beta-1,4-xylosyltransferase IRX9 [Solanum lycopersicum]
Solyc09g008270.3	--	Cellular Component: plasma membrane (GO:0005886);;	--	--	PREDICTED: uncharacterized protein LOC101260668 [Solanum lycopersicum]
Solyc09g008280.2	[H]	Molecular Function: methionine adenosyltransferase activity (GO:0004478);; Molecular Function: iron ion binding (GO:0005506);; Molecular Function: copper ion binding (GO:0005507);; Molecular Function: ATP binding (GO:0005524);; Cellular Component: cytosol (GO:0005829);; Cellular Component: plasma membrane (GO:0005886);; Biological Process: S-adenosylmethionine biosynthetic process (GO:0006556);; …	K00789|0|sly:544302|K00789 S-adenosylmethionine synthetase [EC:2.5.1.6] | (RefSeq) SAM3, MAT_3; S-adenosyl-L-methionine synthetase	[H]	S-adenosylmethionine synthase 3 [Solanum lycopersicum]
Solyc09g008320.3	[G]	Molecular Function: hydrolase activity, hydrolyzing O-glycosyl compounds (GO:0004553);; Cellular Component: cell wall (GO:0005618);; Biological Process: cellular glucan metabolic process (GO:0006073);; Molecular Function: xyloglucan:xyloglucosyl transferase activity (GO:0016762);; Biological Process: cell wall macromolecule catabolic process (GO:0016998);; Biological Process: cell wall biogenesis…	K08235|0|sly:101259187|K08235 xyloglucan:xyloglucosyl transferase [EC:2.4.1.207] | (RefSeq) probable xyloglucan endotransglucosylase/hydrolase protein 32	--	PREDICTED: probable xyloglucan endotransglucosylase/hydrolase protein 32 [Solanum lycopersicum]
Solyc09g008430.3	--	Molecular Function: zinc ion binding (GO:0008270);;	K10144|7.9677e-105|sly:101256801|K10144 RING finger and CHY zinc finger domain-containing protein 1 [EC:2.3.2.27] | (RefSeq) RING finger and CHY zinc finger domain-containing protein	[R]	PREDICTED: RING finger and CHY zinc finger domain-containing protein 1 [Solanum lycopersicum]
Solyc09g008760.1	--	--	--	--	PREDICTED: probable cytochrome P450 556A1 [Solanum lycopersicum]
Solyc09g008780.3	--	Cellular Component: integral component of membrane (GO:0016021);;	--	--	PREDICTED: uncharacterized protein LOC101249675 [Solanum lycopersicum]
Solyc09g009010.3	[M]	--	K13680|0|sly:101244896|K13680 beta-mannan synthase [EC:2.4.1.32] | (RefSeq) glucomannan 4-beta-mannosyltransferase 9-like	--	PREDICTED: glucomannan 4-beta-mannosyltransferase 9-like isoform X1 [Solanum lycopersicum]
Solyc09g009610.2	[R]	Molecular Function: acid phosphatase activity (GO:0003993);; Molecular Function: protein serine/threonine phosphatase activity (GO:0004722);; Molecular Function: metal ion binding (GO:0046872);;	--	[G]	PREDICTED: probable purple acid phosphatase 20 [Solanum lycopersicum]
Solyc09g010940.3	[R]	Biological Process: metabolic process (GO:0008152);; Molecular Function: hydrolase activity (GO:0016787);;	K07025|0|sly:101251913|K07025 putative hydrolase of the HAD superfamily | (RefSeq) uncharacterized LOC101251913	[R]	PREDICTED: uncharacterized protein LOC101251913 [Solanum lycopersicum]
Solyc09g010970.3	[P]	--	K01673|1.32133e-176|sly:101257401|K01673 carbonic anhydrase [EC:4.2.1.1] | (RefSeq) beta carbonic anhydrase 5, chloroplastic	[P]	PREDICTED: beta carbonic anhydrase 5, chloroplastic isoform X5 [Solanum lycopersicum]
Solyc09g011140.3	[IQR]	Biological Process: tropane alkaloid biosynthetic process (GO:0009710);; Molecular Function: tropine dehydrogenase activity (GO:0050356);; Biological Process: oxidation-reduction process (GO:0055114);;	K08081|0|sly:101254516|K08081 tropinone reductase I [EC:1.1.1.206] | (RefSeq) tropinone reductase homolog	[R]	PREDICTED: tropinone reductase homolog isoform X1 [Solanum lycopersicum]
Solyc09g011240.3	[R]	Molecular Function: oxidoreductase activity (GO:0016491);; Biological Process: oxidation-reduction process (GO:0055114);;	--	[R]	PREDICTED: aldo-keto reductase family 4 member C10-like [Solanum lycopersicum]
Solyc09g011480.3	--	--	--	--	PREDICTED: rop guanine nucleotide exchange factor 7-like [Solanum lycopersicum]
Solyc09g011770.3	--	--	--	[A]	PREDICTED: uncharacterized protein LOC101262037 [Solanum lycopersicum]
Solyc09g014350.3	--	Molecular Function: 1-acylglycerol-3-phosphate O-acyltransferase activity (GO:0003841);; Biological Process: phosphatidylglycerol biosynthetic process (GO:0006655);; Biological Process: flower development (GO:0009908);; Biological Process: cutin biosynthetic process (GO:0010143);; Biological Process: dephosphorylation (GO:0016311);; Molecular Function: phosphatase activity (GO:0016791);; Molecula…	K13508|0|sly:101251501|K13508 glycerol-3-phosphate acyltransferase [EC:2.3.1.15] | (RefSeq) SlGPAT6; glycerol-3-phosphate 2-O-acyltransferase 6	--	PREDICTED: glycerol-3-phosphate 2-O-acyltransferase 6 [Solanum lycopersicum]
Solyc09g014540.2	--	--	--	--	PREDICTED: MLP-like protein 43 [Solanum lycopersicum]
Solyc09g018080.3	--	--	--	--	PREDICTED: MATE efflux family protein 5 [Solanum lycopersicum]
Solyc09g018280.1	[RTKL]	Molecular Function: protein serine/threonine kinase activity (GO:0004674);; Molecular Function: ATP binding (GO:0005524);; Biological Process: protein phosphorylation (GO:0006468);; Biological Process: signal transduction (GO:0007165);;	--	[T]	PREDICTED: CBL-interacting serine/threonine-protein kinase 14 [Solanum lycopersicum]
Solyc09g018460.1	--	Biological Process: regulation of transcription, DNA-templated (GO:0006355);;	--	--	PREDICTED: LOW QUALITY PROTEIN: nodulation-signaling pathway 2 protein [Solanum lycopersicum]
Solyc09g018500.2	--	Molecular Function: protein dimerization activity (GO:0046983);;	--	--	PREDICTED: transcription factor bHLH61-like isoform X3 [Solanum lycopersicum]
Solyc09g030450.3	[RTKL]	Molecular Function: nucleotide binding (GO:0000166);; Cellular Component: membrane (GO:0016020);; Molecular Function: transferase activity, transferring phosphorus-containing groups (GO:0016772);;	--	--	PREDICTED: probable inactive receptor kinase At5g58300 [Solanum lycopersicum]
Solyc09g057630.3	--	Molecular Function: hydrolase activity, hydrolyzing O-glycosyl compounds (GO:0004553);; Biological Process: carbohydrate metabolic process (GO:0005975);;	--	--	PREDICTED: probable glucan endo-1,3-beta-glucosidase A6 [Solanum lycopersicum]
Solyc09g059473.1	--	--	--	--	PREDICTED: S-norcoclaurine synthase-like [Solanum lycopersicum]
Solyc09g061730.2	--	--	--	--	PREDICTED: uncharacterized protein LOC101261061 [Solanum lycopersicum]
Solyc09g064820.1	--	--	--	[O]	PREDICTED: EID1-like F-box protein 3 [Solanum lycopersicum]
Solyc09g065200.3	--	Biological Process: regulation of cyclin-dependent protein serine/threonine kinase activity (GO:0000079);; Molecular Function: kinase activity (GO:0016301);; Molecular Function: protein kinase binding (GO:0019901);;	--	[R]	PREDICTED: cyclin-P3-1 [Solanum lycopersicum]
Solyc09g065410.3	--	--	--	--	PREDICTED: protein YLS3-like [Solanum lycopersicum]
Solyc09g065420.3	--	--	--	--	PREDICTED: non-specific lipid-transfer protein-like protein At2g13820 [Solanum lycopersicum]
Solyc09g065430.3	--	--	--	--	PREDICTED: protein YLS3 [Solanum lycopersicum]
Solyc09g065440.3	--	--	--	--	PREDICTED: leucine-rich repeat extensin-like protein 5 [Solanum lycopersicum]
Solyc09g065740.2	[P]	Molecular Function: ammonium transmembrane transporter activity (GO:0008519);; Cellular Component: integral component of membrane (GO:0016021);; Biological Process: ammonium transmembrane transport (GO:0072488);;	K03320|0|sly:101266264|K03320 ammonium transporter, Amt family | (RefSeq) ammonium transporter 3 member 1-like	[P]	PREDICTED: ammonium transporter 3 member 1-like [Solanum lycopersicum]
Solyc09g065750.3	--	--	K17911|0|sly:101266560|K17911 beta-carotene isomerase [EC:5.2.1.14] | (RefSeq) beta-carotene isomerase D27, chloroplastic	--	PREDICTED: beta-carotene isomerase D27, chloroplastic [Solanum lycopersicum]
Solyc09g066310.3	[R]	Molecular Function: oxidoreductase activity (GO:0016491);;	--	[QR]	PREDICTED: hyoscyamine 6-dioxygenase-like [Solanum lycopersicum]
Solyc09g074760.1	[B]	Cellular Component: nucleus (GO:0005634);; Biological Process: regulation of transcription, DNA-templated (GO:0006355);; Molecular Function: sequence-specific DNA binding (GO:0043565);; Molecular Function: protein heterodimerization activity (GO:0046982);;	K08065|7.24761e-99|sly:101254635|K08065 nuclear transcription Y subunit beta | (RefSeq) nuclear transcription factor Y subunit B-5	[K]	PREDICTED: nuclear transcription factor Y subunit B-5 [Solanum lycopersicum]
Solyc09g074810.3	--	--	--	--	PREDICTED: transcription factor bHLH125-like [Solanum lycopersicum]
Solyc09g074850.3	[O]	Molecular Function: glutathione transferase activity (GO:0004364);; Biological Process: response to stress (GO:0006950);; Biological Process: auxin-activated signaling pathway (GO:0009734);;	K00799|1.13748e-137|sot:102601652|K00799 glutathione S-transferase [EC:2.5.1.18] | (RefSeq) glutathione S-transferase APIC-like	[O]	PREDICTED: glutathione S-transferase PARB-like [Solanum lycopersicum]
Solyc09g074930.3	--	Biological Process: response to stress (GO:0006950);; Biological Process: fatty acid catabolic process (GO:0009062);;	--	--	PREDICTED: stress-related protein [Solanum lycopersicum]
Solyc09g075020.3	[V]	Molecular Function: ATP binding (GO:0005524);; Biological Process: obsolete ATP catabolic process (GO:0006200);; Cellular Component: integral component of membrane (GO:0016021);; Molecular Function: 2-alkenal reductase [NAD(P)] activity (GO:0032440);; Molecular Function: ATPase activity, coupled to transmembrane movement of substances (GO:0042626);; Biological Process: transmembrane transport (GO…	--	[Q]	PREDICTED: ABC transporter C family member 4 [Solanum lycopersicum]
Solyc09g075140.3	[I]	--	K01054|0|sly:101246087|K01054 acylglycerol lipase [EC:3.1.1.23] | (RefSeq) caffeoylshikimate esterase	[I]	PREDICTED: caffeoylshikimate esterase isoform X2 [Solanum lycopersicum]
Solyc09g075210.3	--	Biological Process: response to stress (GO:0006950);;	--	--	PREDICTED: indole-3-acetic acid-induced protein ARG2 [Solanum lycopersicum]
Solyc09g075420.3	--	Molecular Function: DNA binding (GO:0003677);; Molecular Function: transcription factor activity, sequence-specific DNA binding (GO:0003700);; Molecular Function: phosphatidylinositol phospholipase C activity (GO:0004435);; Cellular Component: nucleus (GO:0005634);; Biological Process: regulation of transcription, DNA-templated (GO:0006355);; Biological Process: lipid metabolic process (GO:000662…	K09286|5.66168e-172|sly:543866|K09286 EREBP-like factor | (RefSeq) ERF2, LeERF2; ethylene response factor 2	--	ethylene-binding protein [Solanum lycopersicum]
Solyc09g075900.3	[E]	Molecular Function: spermidine synthase activity (GO:0004766);; Biological Process: metabolic process (GO:0008152);;	K18787|0|sly:101255533|K18787 thermospermine synthase [EC:2.5.1.79] | (RefSeq) thermospermine synthase ACAULIS5-like	[E]	PREDICTED: thermospermine synthase ACAULIS5-like [Solanum lycopersicum]
Solyc09g082290.3	--	--	--	--	PREDICTED: vegetative cell wall protein gp1-like [Solanum lycopersicum]
Solyc09g082300.3	--	Biological Process: single-organism process (GO:0044699);;	--	--	PREDICTED: non-specific lipid-transfer protein-like protein At2g13820 [Solanum lycopersicum]
Solyc09g082340.2	--	Molecular Function: nutrient reservoir activity (GO:0045735);;	--	--	PREDICTED: vicilin GC72-A [Solanum lycopersicum]
Solyc09g082550.3	[P]	Molecular Function: secondary active sulfate transmembrane transporter activity (GO:0008271);; Biological Process: sulfate transport (GO:0008272);; Cellular Component: integral component of membrane (GO:0016021);; Biological Process: transmembrane transport (GO:0055085);;	K17471|0|sly:101253320|K17471 sulfate transporter 3 | (RefSeq) sulfate transporter 3.1-like	[P]	PREDICTED: sulfate transporter 3.1-like [Solanum lycopersicum]
Solyc09g082720.3	[C]	Molecular Function: pyridoxine:NADP 4-dehydrogenase activity (GO:0050236);; Biological Process: oxidation-reduction process (GO:0055114);;	--	[C]	PREDICTED: perakine reductase [Solanum lycopersicum]
Solyc09g083030.1	--	--	--	--	PREDICTED: inactive protein RESTRICTED TEV MOVEMENT 1-like [Solanum lycopersicum]
Solyc09g083050.3	--	Biological Process: fatty acid biosynthetic process (GO:0006633);; Biological Process: response to osmotic stress (GO:0006970);; Biological Process: response to cold (GO:0009409);; Biological Process: response to light stimulus (GO:0009416);; Biological Process: response to wounding (GO:0009611);; Molecular Function: fatty acid elongase activity (GO:0009922);; Biological Process: suberin biosynth…	K15397|0|sly:101262858|K15397 3-ketoacyl-CoA synthase [EC:2.3.1.199] | (RefSeq) 3-ketoacyl-CoA synthase 20-like	--	PREDICTED: 3-ketoacyl-CoA synthase 19-like [Solanum lycopersicum]
Solyc09g083290.3	--	Cellular Component: nucleus (GO:0005634);; Biological Process: regulation of transcription, DNA-templated (GO:0006355);; Biological Process: regulation of translation (GO:0006417);; Biological Process: response to water deprivation (GO:0009414);; Biological Process: response to light stimulus (GO:0009416);; Cellular Component: plastid (GO:0009536);; Biological Process: response to wounding (GO:00…	K14484|2.16766e-155|sly:101055547|K14484 auxin-responsive protein IAA | (RefSeq) IAA14	--	IAA14 [Solanum lycopersicum]
Solyc09g083330.3	[I]	Molecular Function: phosphatidate cytidylyltransferase activity (GO:0004605);; Cellular Component: integral component of membrane (GO:0016021);; Biological Process: CDP-diacylglycerol biosynthetic process (GO:0016024);;	K00981|0|sly:101244032|K00981 phosphatidate cytidylyltransferase [EC:2.7.7.41] | (RefSeq) phosphatidate cytidylyltransferase 1-like	[I]	PREDICTED: phosphatidate cytidylyltransferase-like [Solanum lycopersicum]
Solyc09g083400.3	--	Biological Process: single-organism cellular process (GO:0044763);;	--	--	PREDICTED: protein WVD2-like 1 [Solanum lycopersicum]
Solyc09g090470.3	[E]	Biological Process: response to wounding (GO:0009611);; Biological Process: response to nematode (GO:0009624);; Biological Process: response to abscisic acid (GO:0009737);; Biological Process: response to salicylic acid (GO:0009751);; Biological Process: response to jasmonic acid (GO:0009753);; Cellular Component: membrane (GO:0016020);; Biological Process: hyperosmotic salinity response (GO:0042…	--	[E]	PREDICTED: protein NRT1/ PTR FAMILY 5.2-like [Solanum lycopersicum]
Solyc09g090730.2	[P]	Molecular Function: ammonium transmembrane transporter activity (GO:0008519);; Cellular Component: integral component of membrane (GO:0016021);; Biological Process: ammonium transmembrane transport (GO:0072488);;	K03320|0|sly:101265282|K03320 ammonium transporter, Amt family | (RefSeq) LeAMT1;1, AMT1; ammonium transporter 1 member 1	[P]	PREDICTED: ammonium transporter 1 member 1 [Solanum lycopersicum]
Solyc09g090790.3	[KAD]	Molecular Function: binding (GO:0005488);;	K09422|1.25943e-146|sly:101266761|K09422 myb proto-oncogene protein, plant | (RefSeq) myb-related protein 305	[K]	PREDICTED: myb-related protein 305 [Solanum lycopersicum]
Solyc09g091140.3	[O]	Molecular Function: lyase activity (GO:0016829);;	K00799|5.18126e-149|sly:101250053|K00799 glutathione S-transferase [EC:2.5.1.18] | (RefSeq) probable glutathione S-transferase	[O]	PREDICTED: probable glutathione S-transferase [Solanum lycopersicum]
Solyc09g091550.3	--	Molecular Function: methyltransferase activity (GO:0008168);; Biological Process: methylation (GO:0032259);;	--	--	S-adenosyl-L-methionine: salicylic acid carboxyl methyltransferase [Solanum lycopersicum]
Solyc09g091670.3	[V]	Molecular Function: ATP binding (GO:0005524);; Cellular Component: plasma membrane (GO:0005886);; Biological Process: obsolete ATP catabolic process (GO:0006200);; Biological Process: transport (GO:0006810);; Biological Process: defense response (GO:0006952);; Cellular Component: integral component of membrane (GO:0016021);; Molecular Function: ATPase activity (GO:0016887);;	--	[Q]	PREDICTED: pleiotropic drug resistance protein 1 [Solanum lycopersicum]
Solyc09g091700.3	[R]	Molecular Function: zinc ion binding (GO:0008270);; Molecular Function: 2-alkenal reductase [NAD(P)] activity (GO:0032440);; Biological Process: oxidation-reduction process (GO:0055114);;	--	[R]	PREDICTED: NADP-dependent alkenal double bond reductase P2-like [Solanum lycopersicum]
Solyc09g091960.3	[B]	--	--	[K]	PREDICTED: high mobility group B protein 15 [Solanum lycopersicum]
Solyc09g092470.2	--	Molecular Function: magnesium ion binding (GO:0000287);; Biological Process: metabolic process (GO:0008152);; Molecular Function: terpene synthase activity (GO:0010333);;	--	--	TPS14 [Solanum lycopersicum]
Solyc09g092500.1	--	Molecular Function: transferase activity, transferring hexosyl groups (GO:0016758);; Biological Process: lipid glycosylation (GO:0030259);;	--	[GC]	PREDICTED: crocetin glucosyltransferase, chloroplastic-like [Solanum lycopersicum]
Solyc09g097850.1	--	Molecular Function: peptidase inhibitor activity (GO:0030414);;	--	--	PREDICTED: cysteine proteinase inhibitor B [Solanum lycopersicum]
Solyc09g098380.2	--	Biological Process: amino acid transmembrane transport (GO:0003333);; Molecular Function: amino acid transmembrane transporter activity (GO:0015171);; Cellular Component: integral component of membrane (GO:0016021);;	--	[E]	PREDICTED: vacuolar amino acid transporter 1 [Solanum lycopersicum]
Solyc09g098620.2	[Q]	Molecular Function: iron ion binding (GO:0005506);; Molecular Function: electron carrier activity (GO:0009055);; Molecular Function: heme binding (GO:0020037);; Molecular Function: N-methylcoclaurine 3'-monooxygenase activity (GO:0050593);; Biological Process: oxidation-reduction process (GO:0055114);;	--	[Q]	PREDICTED: cytochrome P450 76A1-like [Solanum lycopersicum]
Solyc10g005240.3	[KAD]	--	K09422|0|sly:101245994|K09422 myb proto-oncogene protein, plant | (RefSeq) transcription factor MYB86-like	[K]	PREDICTED: transcription factor MYB86-like [Solanum lycopersicum]
Solyc10g005330.3	[K]	Molecular Function: transcription factor activity, sequence-specific DNA binding (GO:0003700);; Cellular Component: nucleus (GO:0005634);; Biological Process: regulation of transcription, DNA-templated (GO:0006355);; Molecular Function: sequence-specific DNA binding (GO:0043565);;	K09338|0|sly:101256132|K09338 homeobox-leucine zipper protein | (RefSeq) homeobox-leucine zipper protein MERISTEM L1	--	PREDICTED: homeobox-leucine zipper protein MERISTEM L1 [Solanum lycopersicum]
Solyc10g006040.1	[E]	Cellular Component: nucleus (GO:0005634);; Cellular Component: mitochondrion (GO:0005739);; Biological Process: cysteine biosynthetic process from serine (GO:0006535);; Molecular Function: zinc ion binding (GO:0008270);; Molecular Function: serine O-acetyltransferase activity (GO:0009001);; Biological Process: response to cold (GO:0009409);; Cellular Component: chloroplast (GO:0009507);; Biologic…	K00640|0|sly:101245503|K00640 serine O-acetyltransferase [EC:2.3.1.30] | (RefSeq) serine acetyltransferase 1, chloroplastic-like	[E]	PREDICTED: serine acetyltransferase 1, chloroplastic-like [Solanum lycopersicum]
Solyc10g006120.2	--	--	--	--	PREDICTED: uncharacterized protein LOC101267356 [Solanum lycopersicum]
Solyc10g006720.3	[RTKL]	--	--	--	PREDICTED: uncharacterized protein LOC101244232 [Solanum lycopersicum]
Solyc10g007110.3	[E]	Molecular Function: L-tyrosine:2-oxoglutarate aminotransferase activity (GO:0004838);; Biological Process: cellular amino acid metabolic process (GO:0006520);; Biological Process: iron ion transport (GO:0006826);; Cellular Component: plastid (GO:0009536);; Biological Process: vitamin E biosynthetic process (GO:0010189);; Molecular Function: pyridoxal phosphate binding (GO:0030170);; Molecular Fun…	K00815|0|sly:101264863|K00815 tyrosine aminotransferase [EC:2.6.1.5] | (RefSeq) probable aminotransferase TAT2	[E]	PREDICTED: probable aminotransferase TAT2 [Solanum lycopersicum]
Solyc10g007570.3	[R]	Molecular Function: iron ion binding (GO:0005506);; Molecular Function: oxidoreductase activity, acting on paired donors, with incorporation or reduction of molecular oxygen, 2-oxoglutarate as one donor, and incorporation of one atom each of oxygen into both donors (GO:0016706);; Biological Process: oxidation-reduction process (GO:0055114);;	--	[QR]	PREDICTED: gibberellin 2-beta-dioxygenase 1-like [Solanum tuberosum]
Solyc10g008400.1	[O]	Molecular Function: ubiquitin-protein transferase activity (GO:0004842);; Molecular Function: protein binding (GO:0005515);; Cellular Component: endoplasmic reticulum membrane (GO:0005789);; Biological Process: response to osmotic stress (GO:0006970);; Biological Process: response to cold (GO:0009409);; Biological Process: response to water deprivation (GO:0009414);; Biological Process: response …	K10666|1.95729e-154|sly:101262152|K10666 E3 ubiquitin-protein ligase RNF5 [EC:2.3.2.27] | (RefSeq) E3 ubiquitin-protein ligase RMA1H1	[O]	PREDICTED: E3 ubiquitin-protein ligase RMA1H1 [Solanum lycopersicum]
Solyc10g008410.1	[O]	Molecular Function: binding (GO:0005488);; Cellular Component: endoplasmic reticulum (GO:0005783);; Biological Process: response to stress (GO:0006950);; Biological Process: response to abiotic stimulus (GO:0009628);; Molecular Function: ligase activity (GO:0016874);; Biological Process: response to chemical (GO:0042221);; Biological Process: cellular protein metabolic process (GO:0044267);; Cell…	K10666|7.38486e-114|sly:101262459|K10666 E3 ubiquitin-protein ligase RNF5 [EC:2.3.2.27] | (RefSeq) E3 ubiquitin-protein ligase RMA1H1-like	[O]	PREDICTED: E3 ubiquitin-protein ligase RMA1H1-like [Solanum lycopersicum]
Solyc10g008480.3	--	--	--	--	PREDICTED: uncharacterized protein LOC101260180 [Solanum lycopersicum]
Solyc10g009240.3	--	Biological Process: very long-chain fatty acid metabolic process (GO:0000038);; Cellular Component: endoplasmic reticulum (GO:0005783);; Biological Process: response to wounding (GO:0009611);; Biological Process: coumarin biosynthetic process (GO:0009805);; Molecular Function: fatty acid elongase activity (GO:0009922);; Biological Process: wax biosynthetic process (GO:0010025);; Cellular Componen…	K15397|0|sly:101268230|K15397 3-ketoacyl-CoA synthase [EC:2.3.1.199] | (RefSeq) 3-ketoacyl-CoA synthase 1	--	PREDICTED: 3-ketoacyl-CoA synthase 1 [Solanum lycopersicum]
Solyc10g011730.3	--	Cellular Component: plasma membrane (GO:0005886);; Biological Process: tryptophan catabolic process (GO:0006569);; Biological Process: response to mechanical stimulus (GO:0009612);; Biological Process: indoleacetic acid biosynthetic process (GO:0009684);; Cellular Component: anchored component of membrane (GO:0031225);;	--	--	PREDICTED: arabinogalactan peptide 20-like [Solanum lycopersicum]
Solyc10g011940.1	[KL]	--	K11642|0|sly:101246671|K11642 chromodomain-helicase-DNA-binding protein 3 [EC:3.6.4.12] | (RefSeq) chromodomain-helicase-DNA-binding protein 5-like	[R]	PREDICTED: chromodomain-helicase-DNA-binding protein 5-like [Solanum lycopersicum]
Solyc10g018150.2	[Q]	Molecular Function: binding (GO:0005488);; Molecular Function: oxidoreductase activity (GO:0016491);;	--	[Q]	PREDICTED: 3,9-dihydroxypterocarpan 6A-monooxygenase [Solanum lycopersicum]
Solyc10g018390.2	[E]	Biological Process: tryptophan biosynthetic process (GO:0000162);; Molecular Function: tryptophan synthase activity (GO:0004834);; Molecular Function: pyridoxal phosphate binding (GO:0030170);; Molecular Function: 2-alkenal reductase [NAD(P)] activity (GO:0032440);; Biological Process: oxidation-reduction process (GO:0055114);;	K01696|0|sly:101249965|K01696 tryptophan synthase beta chain [EC:4.2.1.20] | (RefSeq) tryptophan synthase beta chain 1-like	[E]	PREDICTED: tryptophan synthase beta chain 1-like [Solanum lycopersicum]
Solyc10g018560.2	--	Molecular Function: binding (GO:0005488);; Biological Process: response to light stimulus (GO:0009416);;	--	[K]	PREDICTED: GATA transcription factor 4-like [Solanum lycopersicum]
Solyc10g024360.2	[R]	Molecular Function: voltage-gated potassium channel activity (GO:0005249);; Biological Process: potassium ion transport (GO:0006813);; Cellular Component: integral component of membrane (GO:0016021);; Biological Process: transmembrane transport (GO:0055085);;	--	[PT]	PREDICTED: potassium channel AKT2/3-like [Solanum lycopersicum]
Solyc10g037880.2	--	--	--	--	PREDICTED: mavicyanin-like [Solanum lycopersicum]
Solyc10g039290.2	[E]	--	K14638|0|sly:101255839|K14638 solute carrier family 15 (peptide/histidine transporter), member 3/4 | (RefSeq) protein NRT1/ PTR FAMILY 4.5	[E]	PREDICTED: protein NRT1/ PTR FAMILY 4.5 [Solanum lycopersicum]
Solyc10g039390.1	--	--	--	[P]	PREDICTED: uncharacterized protein LOC101253630 [Solanum lycopersicum]
Solyc10g045100.2	--	Molecular Function: catalytic activity (GO:0003824);; Cellular Component: nucleus (GO:0005634);; Biological Process: metabolic process (GO:0008152);;	--	--	PREDICTED: phosphoglycerate mutase-like protein AT74 [Solanum lycopersicum]
Solyc10g045240.2	[G]	Molecular Function: hydrolase activity, hydrolyzing O-glycosyl compounds (GO:0004553);; Biological Process: carbohydrate metabolic process (GO:0005975);;	K01188|0|sly:101254849|K01188 beta-glucosidase [EC:3.2.1.21] | (RefSeq) vicianin hydrolase	[G]	PREDICTED: vicianin hydrolase-like [Solanum lycopersicum]
Solyc10g049420.2	--	--	--	--	--
Solyc10g050510.1	--	--	--	--	PREDICTED: uncharacterized protein LOC104114180 [Nicotiana tomentosiformis]
Solyc10g050890.2	[P]	Cellular Component: mitochondrion (GO:0005739);; Cellular Component: chloroplast stroma (GO:0009570);; Biological Process: response to nitrate (GO:0010167);; Cellular Component: membrane (GO:0016020);; Molecular Function: heme binding (GO:0020037);; Cellular Component: apoplast (GO:0048046);; Molecular Function: ferredoxin-nitrite reductase activity (GO:0048307);; Molecular Function: iron-sulfur …	K00366|0|sly:778326|K00366 ferredoxin-nitrite reductase [EC:1.7.7.1] | (RefSeq) NIR, nii2; ferredoxin--nitrite reductase, chloroplastic	[P]	PREDICTED: ferredoxin--nitrite reductase, chloroplastic [Solanum lycopersicum]
Solyc10g050990.1	--	--	--	--	--
Solyc10g054780.2	--	--	--	[V]	PREDICTED: probable carboxylesterase 18 [Solanum lycopersicum]
Solyc10g055720.2	[RTKL]	Molecular Function: protein serine/threonine kinase activity (GO:0004674);; Molecular Function: protein serine/threonine/tyrosine kinase activity (GO:0004712);; Molecular Function: protein tyrosine kinase activity (GO:0004713);; Molecular Function: ATP binding (GO:0005524);; Cellular Component: cytosol (GO:0005829);; Biological Process: protein phosphorylation (GO:0006468);; Biological Process: a…	--	[T]	PREDICTED: serine/threonine-protein kinase HT1-like [Solanum lycopersicum]
Solyc10g055800.2	[R]	Biological Process: polysaccharide catabolic process (GO:0000272);; Molecular Function: chitinase activity (GO:0004568);; Cellular Component: extracellular region (GO:0005576);; Cellular Component: cell wall (GO:0005618);; Cellular Component: vacuole (GO:0005773);; Biological Process: chitin catabolic process (GO:0006032);; Molecular Function: chitin binding (GO:0008061);; Biological Process: res…	K20547|0|sly:101267358|K20547 basic endochitinase B [EC:3.2.1.14] | (RefSeq) endochitinase 4	[R]	PREDICTED: endochitinase 4 [Solanum lycopersicum]
Solyc10g055810.2	[R]	Biological Process: polysaccharide catabolic process (GO:0000272);; Molecular Function: chitinase activity (GO:0004568);; Cellular Component: extracellular region (GO:0005576);; Cellular Component: cell wall (GO:0005618);; Cellular Component: vacuole (GO:0005773);; Biological Process: chitin catabolic process (GO:0006032);; Molecular Function: chitin binding (GO:0008061);; Biological Process: res…	K20547|0|sly:544148|K20547 basic endochitinase B [EC:3.2.1.14] | (RefSeq) CHI9; chitinase	[R]	basic 30 kDa endochitinase precursor [Solanum lycopersicum]
Solyc10g074790.2	--	Cellular Component: integral component of membrane (GO:0016021);; Biological Process: transmembrane transport (GO:0055085);;	--	[S]	PREDICTED: uncharacterized protein LOC101257817 isoform X1 [Solanum lycopersicum]
Solyc10g074800.2	--	--	--	--	PREDICTED: uncharacterized protein LOC101258800 [Solanum lycopersicum]
Solyc10g075100.2	--	Biological Process: lipid transport (GO:0006869);; Biological Process: response to stress (GO:0006950);; Molecular Function: lipid binding (GO:0008289);;	--	--	non-specific lipid transfer protein precursor [Solanum lycopersicum]
Solyc10g076250.2	[E]	Biological Process: metabolic process (GO:0008152);; Molecular Function: transaminase activity (GO:0008483);; Molecular Function: pyridoxal phosphate binding (GO:0030170);;	K00827|0|sly:101268729|K00827 alanine-glyoxylate transaminase / (R)-3-amino-2-methylpropionate-pyruvate transaminase [EC:2.6.1.44 2.6.1.40] | (RefSeq) alanine--glyoxylate aminotransferase 2 homolog 2, mitochondrial-like	[E]	PREDICTED: alanine--glyoxylate aminotransferase 2 homolog 2, mitochondrial-like [Solanum lycopersicum]
Solyc10g076710.2	--	Molecular Function: phosphatidylinositol phospholipase C activity (GO:0004435);; Molecular Function: signal transducer activity (GO:0004871);; Molecular Function: calcium ion binding (GO:0005509);; Biological Process: lipid metabolic process (GO:0006629);; Biological Process: intracellular signal transduction (GO:0035556);;	K05857|0|sly:100301923|K05857 phosphatidylinositol phospholipase C, delta [EC:3.1.4.11] | (RefSeq) PI-phospholipase C PLC1	[T]	PI-phospholipase C PLC1 [Solanum lycopersicum]
Solyc10g076820.2	--	Molecular Function: DNA binding (GO:0003677);; Molecular Function: chromatin binding (GO:0003682);; Cellular Component: nucleus (GO:0005634);;	--	[O]	PREDICTED: transcription factor DIVARICATA-like [Solanum lycopersicum]
Solyc10g076940.2	[GEPR]	--	--	[R]	PREDICTED: protein ZINC INDUCED FACILITATOR 1-like [Solanum lycopersicum]
Solyc10g078270.2	--	Cellular Component: membrane (GO:0016020);;	--	--	PREDICTED: WAT1-related protein At5g07050 [Solanum lycopersicum]
Solyc10g078470.2	[E]	Biological Process: cell fate specification (GO:0001708);; Biological Process: amino acid transmembrane transport (GO:0003333);; Molecular Function: L-tyrosine transmembrane transporter activity (GO:0005302);; Biological Process: purine nucleobase transport (GO:0006863);; Biological Process: tyrosine transport (GO:0015828);; Cellular Component: membrane (GO:0016020);;	--	--	PREDICTED: uncharacterized protein LOC101268525 [Solanum lycopersicum]
Solyc10g078610.1	--	--	K09286|0|sly:101248529|K09286 EREBP-like factor | (RefSeq) ethylene-responsive transcription factor RAP2-11-like	--	PREDICTED: ethylene-responsive transcription factor RAP2-11-like [Solanum lycopersicum]
Solyc10g078700.2	--	--	--	--	PREDICTED: squamosa promoter-binding-like protein 9 [Solanum lycopersicum]
Solyc10g078720.2	--	--	--	--	PREDICTED: uncharacterized protein LOC101251632 [Solanum lycopersicum]
Solyc10g079660.2	--	--	--	--	PREDICTED: importin subunit alpha-1-like [Solanum tuberosum]
Solyc10g079750.2	[R]	Molecular Function: protein binding (GO:0005515);; Cellular Component: nucleus (GO:0005634);; Cellular Component: cytoplasm (GO:0005737);; Biological Process: induced systemic resistance, jasmonic acid mediated signaling pathway (GO:0009864);; Biological Process: polarity specification of adaxial/abaxial axis (GO:0009944);; Biological Process: proximal/distal pattern formation (GO:0009954);; Biol…	K14508|0|sly:101245709|K14508 regulatory protein NPR1 | (RefSeq) SlBOP2; BLADE-ON-PETIOLE protein BOP2	[R]	PREDICTED: regulatory protein NPR5 [Solanum lycopersicum]
Solyc10g079810.1	--	--	--	--	--
Solyc10g080100.2	--	--	--	[Z]	PREDICTED: villin-2-like [Solanum lycopersicum]
Solyc10g080430.1	--	--	--	--	PREDICTED: multiple C2 and transmembrane domain-containing protein 1-like [Solanum lycopersicum]
Solyc10g080500.2	[Z]	Molecular Function: ATP binding (GO:0005524);; Cellular Component: cytoplasm (GO:0005737);; Cellular Component: cytoskeleton (GO:0005856);;	K10355|0|sot:102597225|K10355 actin, other eukaryote | (RefSeq) Actin-79, Pot79, actin; actin-66	[Z]	PREDICTED: actin-58-like [Solanum tuberosum]
Solyc10g081550.2	[Q]	Molecular Function: monooxygenase activity (GO:0004497);; Molecular Function: iron ion binding (GO:0005506);; Molecular Function: electron carrier activity (GO:0009055);; Molecular Function: oxidoreductase activity, acting on paired donors, with incorporation or reduction of molecular oxygen (GO:0016705);; Molecular Function: heme binding (GO:0020037);; Biological Process: oxidation-reduction pro…	--	[Q]	PREDICTED: cytochrome P450 82C4-like [Solanum lycopersicum]
Solyc10g081720.2	[M]	--	--	[MW]	PREDICTED: fasciclin-like arabinogalactan protein 17 [Solanum lycopersicum]
Solyc10g081730.2	--	--	--	--	PREDICTED: cell wall protein RBR3 [Solanum lycopersicum]
Solyc10g083220.2	--	Biological Process: embryo development ending in seed dormancy (GO:0009793);;	--	--	PREDICTED: uncharacterized protein LOC101254437 [Solanum lycopersicum]
Solyc10g083230.1	--	--	--	--	PREDICTED: probable F-box protein At1g60180 [Solanum lycopersicum]
Solyc10g083380.2	--	--	--	--	PREDICTED: uncharacterized protein LOC101259007 isoform X1 [Solanum lycopersicum]
Solyc10g083450.2	--	--	--	--	PREDICTED: NAC transcription factor 29-like [Solanum lycopersicum]
Solyc10g084280.2	--	--	--	--	PREDICTED: protein IQ-DOMAIN 1-like [Solanum lycopersicum]
Solyc10g084680.1	--	--	--	--	PREDICTED: molybdate transporter 1 [Solanum lycopersicum]
Solyc10g085120.2	[RTKL]	--	--	--	PREDICTED: putative receptor-like protein kinase At3g47110 [Solanum lycopersicum]
Solyc10g085500.2	[Q]	Molecular Function: iron ion binding (GO:0005506);; Molecular Function: electron carrier activity (GO:0009055);; Molecular Function: heme binding (GO:0020037);; Molecular Function: flavonoid 3',5'-hydroxylase activity (GO:0033772);; Biological Process: oxidation-reduction process (GO:0055114);;	K20618|0|sly:101265084|K20618 cytochrome P450 family 76 subfamily A | (RefSeq) cytochrome P450 76A2-like	[Q]	PREDICTED: cytochrome P450 76A2-like [Solanum lycopersicum]
Solyc10g085800.2	--	--	--	--	PREDICTED: uncharacterized protein LOC101253847 [Solanum lycopersicum]
Solyc10g085850.1	--	--	--	--	TPSI1 protein [Solanum lycopersicum]
Solyc10g085950.2	[R]	Biological Process: response to aluminum ion (GO:0010044);;	K02069|0|sly:101249226|K02069 putative ABC transport system permease protein | (RefSeq) protein ALUMINUM SENSITIVE 3	--	PREDICTED: protein ALUMINUM SENSITIVE 3 [Solanum lycopersicum]
Solyc10g086090.2	--	Molecular Function: serine-type endopeptidase inhibitor activity (GO:0004867);; Cellular Component: extracellular region (GO:0005576);; Cellular Component: vacuole (GO:0005773);; Biological Process: response to wounding (GO:0009611);; Biological Process: negative regulation of peptidase activity (GO:0010466);;	--	--	PREDICTED: trypsin inhibitor 1-like [Solanum lycopersicum]
Solyc10g086570.3	--	Cellular Component: chloroplast thylakoid membrane (GO:0009535);; Biological Process: leaf morphogenesis (GO:0009965);; Biological Process: cellular cation homeostasis (GO:0030003);; Biological Process: cell differentiation (GO:0030154);; Molecular Function: heat shock protein binding (GO:0031072);; Biological Process: positive regulation of catalytic activity (GO:0043085);; Biological Process: p…	--	--	uncharacterized protein LOC778362 [Solanum lycopersicum]
Solyc10g086650.1	--	--	K20929|0|sly:101268530|K20929 glyoxal/methylglyoxal oxidase [EC:1.2.3.15] | (RefSeq) aldehyde oxidase GLOX	--	PREDICTED: galactose oxidase [Solanum lycopersicum]
Solyc10g086700.2	--	--	--	[A]	PREDICTED: uncharacterized protein LOC101251531 [Solanum lycopersicum]
Solyc10g086710.2	--	--	--	--	PREDICTED: uncharacterized protein LOC101253546 [Solanum lycopersicum]
Solyc11g005310.1	--	--	K19040|2.06464e-114|sot:102599929|K19040 E3 ubiquitin-protein ligase ATL10/75/76/77/78 [EC:2.3.2.27] | (RefSeq) RING-H2 finger protein ATL78-like	[O]	PREDICTED: RING-H2 finger protein ATL78-like [Solanum lycopersicum]
Solyc11g005610.1	--	--	--	--	PREDICTED: nodulation-signaling pathway 2 protein-like [Solanum lycopersicum]
Solyc11g005710.2	[R]	--	K20241|0|sly:101263074|K20241 WD repeat-containing protein 44 | (RefSeq) uncharacterized WD repeat-containing protein C18H10.05	[S]	PREDICTED: uncharacterized WD repeat-containing protein C18H10.05 [Solanum lycopersicum]
Solyc11g005840.2	[E]	Molecular Function: catalytic activity (GO:0003824);; Biological Process: metabolic process (GO:0008152);; Molecular Function: pyridoxal phosphate binding (GO:0030170);;	--	[R]	PREDICTED: uncharacterized protein LOC101247180 [Solanum lycopersicum]
Solyc11g006040.2	[RTKL]	Molecular Function: transmembrane receptor protein serine/threonine kinase activity (GO:0004675);; Molecular Function: ATP binding (GO:0005524);; Cellular Component: plasma membrane (GO:0005886);; Biological Process: protein phosphorylation (GO:0006468);; Biological Process: transmembrane receptor protein serine/threonine kinase signaling pathway (GO:0007178);; Cellular Component: integral compon…	--	--	PREDICTED: probable receptor protein kinase TMK1 [Solanum lycopersicum]
Solyc11g006290.2	--	--	--	[I]	PREDICTED: 3-oxo-5-alpha-steroid 4-dehydrogenase 1-like [Solanum lycopersicum]
Solyc11g006410.2	--	--	--	--	PREDICTED: uncharacterized protein LOC101257721 [Solanum lycopersicum]
Solyc11g006730.1	--	--	--	--	PREDICTED: putative germin-like protein 9-2 [Solanum lycopersicum]
Solyc11g006830.2	--	--	--	--	PREDICTED: uncharacterized protein LOC101245816 [Solanum lycopersicum]
Solyc11g006910.2	[C]	Molecular Function: iron-sulfur cluster binding (GO:0051536);;	K02639|6.28769e-99|sly:101266472|K02639 ferredoxin | (RefSeq) ferredoxin, root R-B2-like	--	PREDICTED: ferredoxin, root R-B2-like [Solanum lycopersicum]
Solyc11g007180.2	--	--	--	--	PREDICTED: GDSL esterase/lipase At5g03610-like isoform X1 [Solanum lycopersicum]
Solyc11g007200.2	[P]	Biological Process: response to reactive oxygen species (GO:0000302);; Cellular Component: mitochondrion (GO:0005739);; Biological Process: polyamine catabolic process (GO:0006598);; Biological Process: protein targeting to membrane (GO:0006612);; Biological Process: calcium ion transport (GO:0006816);; Biological Process: high-affinity iron ion transmembrane transport (GO:0006827);; Biological P…	K07213|1.13008e-41|sly:101247578|K07213 copper chaperone | (RefSeq) copper transport protein ATX1	[P]	PREDICTED: copper transport protein CCH-like [Solanum lycopersicum]
Solyc11g007250.2	[RTKL]	Molecular Function: protein kinase activity (GO:0004672);;	--	[R]	PREDICTED: serine/threonine-protein kinase D6PKL2-like [Solanum lycopersicum]
Solyc11g007690.2	[G]	Molecular Function: magnesium ion binding (GO:0000287);; Molecular Function: pyruvate kinase activity (GO:0004743);; Biological Process: glycolytic process (GO:0006096);; Biological Process: phosphorylation (GO:0016310);; Molecular Function: potassium ion binding (GO:0030955);;	K00873|0|sly:101256147|K00873 pyruvate kinase [EC:2.7.1.40] | (RefSeq) pyruvate kinase 1, cytosolic-like	[G]	PREDICTED: pyruvate kinase, cytosolic isozyme-like [Solanum lycopersicum]
Solyc11g008530.2	[K]	Molecular Function: RNA binding (GO:0003723);; Molecular Function: ribonuclease III activity (GO:0004525);; Molecular Function: ATP binding (GO:0005524);; Biological Process: RNA processing (GO:0006396);; Molecular Function: ATP-dependent helicase activity (GO:0008026);;	K11592|0|sly:101247976|K11592 endoribonuclease Dicer [EC:3.1.26.-] | (RefSeq) DCL2d; endoribonuclease Dicer 2d	[A]	PREDICTED: endoribonuclease Dicer homolog 2-like isoform X3 [Solanum lycopersicum]
Solyc11g008630.2	--	Cellular Component: nucleus (GO:0005634);; Biological Process: double fertilization forming a zygote and endosperm (GO:0009567);; Molecular Function: anthranilate N-benzoyltransferase activity (GO:0047672);;	K15400|0|sly:101249696|K15400 omega-hydroxypalmitate O-feruloyl transferase [EC:2.3.1.188] | (RefSeq) omega-hydroxypalmitate O-feruloyl transferase	--	PREDICTED: omega-hydroxypalmitate O-feruloyl transferase [Solanum lycopersicum]
Solyc11g009100.2	[V]	Molecular Function: ATP binding (GO:0005524);; Biological Process: obsolete ATP catabolic process (GO:0006200);; Molecular Function: ATPase-coupled organic phosphonate transmembrane transporter activity (GO:0015416);; Cellular Component: membrane (GO:0016020);;	--	[Q]	PREDICTED: ABC transporter G family member 11-like [Solanum lycopersicum]
Solyc11g010380.2	[V]	Biological Process: drug transmembrane transport (GO:0006855);; Molecular Function: drug transmembrane transporter activity (GO:0015238);; Molecular Function: antiporter activity (GO:0015297);; Cellular Component: membrane (GO:0016020);;	K03327|0|sly:101265986|K03327 multidrug resistance protein, MATE family | (RefSeq) protein DETOXIFICATION 27	[R]	PREDICTED: protein TRANSPARENT TESTA 12-like [Solanum lycopersicum]
Solyc11g010400.2	--	Molecular Function: oxidoreductase activity (GO:0016491);;	--	[QR]	PREDICTED: hyoscyamine 6-dioxygenase [Solanum lycopersicum]
Solyc11g010410.2	[R]	Molecular Function: oxidoreductase activity (GO:0016491);;	--	[QR]	PREDICTED: hyoscyamine 6-dioxygenase-like [Solanum lycopersicum]
Solyc11g010600.2	--	--	--	--	putative auxin growth promotor protein [Solanum lycopersicum]
Solyc11g010630.3	--	--	--	--	PREDICTED: FK506-binding protein 5 [Solanum lycopersicum]
Solyc11g010670.1	--	--	--	--	PREDICTED: uncharacterized protein LOC104085197, partial [Nicotiana tomentosiformis]
Solyc11g010850.2	[HI]	Molecular Function: 1-deoxy-D-xylulose-5-phosphate synthase activity (GO:0008661);; Biological Process: terpenoid biosynthetic process (GO:0016114);;	K01662|0|sly:101251053|K01662 1-deoxy-D-xylulose-5-phosphate synthase [EC:2.2.1.7] | (RefSeq) dxs2; 1-deoxy-D-xylulose 5-phosphate synthase 2	[G]	PREDICTED: probable 1-deoxy-D-xylulose-5-phosphate synthase 2, chloroplastic [Solanum lycopersicum]
Solyc11g010990.2	[R]	Molecular Function: zinc ion binding (GO:0008270);; Molecular Function: geraniol dehydrogenase activity (GO:0047924);; Biological Process: oxidation-reduction process (GO:0055114);;	K00083|0|sly:101265396|K00083 cinnamyl-alcohol dehydrogenase [EC:1.1.1.195] | (RefSeq) 8-hydroxygeraniol dehydrogenase-like	[Q]	PREDICTED: 8-hydroxygeraniol dehydrogenase-like [Solanum tuberosum]
Solyc11g011020.2	[RTKL]	Molecular Function: nucleotide binding (GO:0000166);; Molecular Function: protein kinase activity (GO:0004672);; Biological Process: metabolic process (GO:0008152);; Cellular Component: membrane (GO:0016020);; Molecular Function: oxidoreductase activity (GO:0016491);;	K04733|0|sly:101254257|K04733 interleukin-1 receptor-associated kinase 4 [EC:2.7.11.1] | (RefSeq) probable inactive receptor kinase At1g48480	--	PREDICTED: probable inactive receptor kinase At1g48480 [Solanum lycopersicum]
Solyc11g011110.2	--	Biological Process: lipid metabolic process (GO:0006629);; Molecular Function: lipase activity (GO:0016298);;	--	--	PREDICTED: GDSL esterase/lipase At5g37690 [Solanum lycopersicum]
Solyc11g011500.2	[R]	Molecular Function: voltage-gated potassium channel activity (GO:0005249);; Biological Process: potassium ion transport (GO:0006813);; Cellular Component: integral component of membrane (GO:0016021);; Biological Process: transmembrane transport (GO:0055085);;	--	[PT]	PREDICTED: potassium channel SKOR-like [Solanum lycopersicum]
Solyc11g011580.2	--	--	--	--	PREDICTED: putative GEM-like protein 8 isoform X1 [Solanum lycopersicum]
Solyc11g011970.2	--	Molecular Function: protein tyrosine phosphatase activity (GO:0004725);; Cellular Component: cytoplasm (GO:0005737);; Biological Process: peptidyl-tyrosine dephosphorylation (GO:0035335);; Biological Process: negative regulation of MAP kinase activity (GO:0043407);; Biological Process: regulation of defense response to bacterium (GO:1900424);;	K18045|4.263e-134|sly:101249420|K18045 tyrosine-protein phosphatase SIW14 [EC:3.1.3.48] | (RefSeq) probable tyrosine-protein phosphatase At1g05000	[V]	PREDICTED: probable tyrosine-protein phosphatase At1g05000 isoform X2 [Solanum lycopersicum]
Solyc11g012705.1	--	--	--	--	PREDICTED: uncharacterized protein LOC101265501 [Solanum lycopersicum]
Solyc11g013150.1	--	Molecular Function: transcription factor activity, sequence-specific DNA binding (GO:0003700);; Biological Process: regulation of transcription, DNA-templated (GO:0006355);;	--	--	PREDICTED: nodulation-signaling pathway 2 protein [Solanum lycopersicum]
Solyc11g013270.2	--	--	--	--	PREDICTED: uncharacterized protein At1g04910-like [Solanum lycopersicum]
Solyc11g013810.2	[R]	Molecular Function: iron ion binding (GO:0005506);; Molecular Function: electron carrier activity (GO:0009055);; Molecular Function: nitrate reductase (NADH) activity (GO:0009703);; Molecular Function: heme binding (GO:0020037);; Molecular Function: molybdenum ion binding (GO:0030151);; Biological Process: nitrate assimilation (GO:0042128);; Molecular Function: molybdopterin cofactor binding (GO:…	K10534|0|sly:100736473|K10534 nitrate reductase (NAD(P)H) [EC:1.7.1.1 1.7.1.2 1.7.1.3] | (RefSeq) NR, NIA; nitrate reductase	[C]	PREDICTED: nitrate reductase [NADH]-like [Solanum lycopersicum]
Solyc11g017240.2	[E]	Molecular Function: chorismate mutase activity (GO:0004106);; Cellular Component: cytosol (GO:0005829);; Biological Process: aromatic amino acid family biosynthetic process (GO:0009073);; Cellular Component: chloroplast (GO:0009507);; Biological Process: chorismate metabolic process (GO:0046417);;	K01850|2.39896e-76|sly:543970|K01850 chorismate mutase [EC:5.4.99.5] | (RefSeq) chorimate mutase	[E]	chorimate mutase [Solanum lycopersicum]
Solyc11g017390.2	--	--	--	--	PREDICTED: uncharacterized protein LOC104644556 [Solanum lycopersicum]
Solyc11g018530.2	[P]	Molecular Function: transporter activity (GO:0005215);; Biological Process: transport (GO:0006810);; Cellular Component: membrane (GO:0016020);;	--	[P]	root-specific metal transporter [Solanum lycopersicum]
Solyc11g045520.2	[R]	Molecular Function: oxidoreductase activity, acting on paired donors, with incorporation or reduction of molecular oxygen, 2-oxoglutarate as one donor, and incorporation of one atom each of oxygen into both donors (GO:0016706);; Biological Process: oxidation-reduction process (GO:0055114);;	K06892|0|sly:101262174|K06892 feruloyl-CoA ortho-hydroxylase [EC:1.14.11.-] | (RefSeq) feruloyl CoA ortho-hydroxylase 1	[QR]	PREDICTED: feruloyl CoA ortho-hydroxylase 1 [Solanum lycopersicum]
Solyc11g051160.2	--	Biological Process: transport (GO:0006810);; Cellular Component: integral component of membrane (GO:0016021);;	--	[I]	PREDICTED: patellin-3-like [Solanum lycopersicum]
Solyc11g056650.2	--	--	--	--	PREDICTED: transcription factor bHLH81 [Solanum lycopersicum]
Solyc11g061960.2	[RTKL]	Molecular Function: protein serine/threonine kinase activity (GO:0004674);; Molecular Function: ATP binding (GO:0005524);; Biological Process: protein phosphorylation (GO:0006468);;	K08857|0|sly:101247187|K08857 NIMA (never in mitosis gene a)-related kinase 1/4/5 [EC:2.7.11.1] | (RefSeq) serine/threonine-protein kinase Nek6	[R]	PREDICTED: serine/threonine-protein kinase Nek6 isoform X1 [Solanum lycopersicum]
Solyc11g062350.2	--	Molecular Function: copper ion binding (GO:0005507);; Molecular Function: electron carrier activity (GO:0009055);;	--	--	PREDICTED: blue copper protein-like [Solanum lycopersicum]
Solyc11g063510.1	--	--	--	--	hypothetical protein L484_012699 [Morus notabilis]
Solyc11g065350.2	[V]	Molecular Function: ATP binding (GO:0005524);; Biological Process: obsolete ATP catabolic process (GO:0006200);; Biological Process: wax biosynthetic process (GO:0010025);; Molecular Function: ATPase-coupled organic phosphonate transmembrane transporter activity (GO:0015416);; Cellular Component: membrane (GO:0016020);; Biological Process: response to karrikin (GO:0080167);;	--	[Q]	PREDICTED: ABC transporter G family member 15-like [Solanum lycopersicum]
Solyc11g066330.1	--	--	--	--	PREDICTED: uncharacterized membrane protein YMR155W [Solanum lycopersicum]
Solyc11g066670.1	--	Molecular Function: transferase activity, transferring glycosyl groups (GO:0016757);;	K13495|0|sly:101268254|K13495 cis-zeatin O-glucosyltransferase [EC:2.4.1.215] | (RefSeq) zeatin O-glucosyltransferase-like	[GC]	PREDICTED: zeatin O-glucosyltransferase-like [Solanum lycopersicum]
Solyc11g066700.2	--	Biological Process: lipid metabolic process (GO:0006629);; Molecular Function: lipase activity (GO:0016298);;	--	--	PREDICTED: GDSL esterase/lipase At5g22810 [Solanum lycopersicum]
Solyc11g066820.2	[M]	Molecular Function: mannan synthase activity (GO:0051753);;	K13680|0|sly:101245618|K13680 beta-mannan synthase [EC:2.4.1.32] | (RefSeq) glucomannan 4-beta-mannosyltransferase 2	--	PREDICTED: glucomannan 4-beta-mannosyltransferase 2 [Solanum lycopersicum]
Solyc11g067180.2	--	--	--	[I]	PREDICTED: fatty acyl-CoA reductase 3-like isoform X1 [Solanum lycopersicum]
Solyc11g067190.2	[Q]	Molecular Function: fatty-acyl-CoA reductase (alcohol-forming) activity (GO:0080019);;	K13356|0|sly:101255461|K13356 alcohol-forming fatty acyl-CoA reductase [EC:1.2.1.84] | (RefSeq) alcohol-forming fatty acyl-CoA reductase-like	[I]	PREDICTED: alcohol-forming fatty acyl-CoA reductase-like [Solanum lycopersicum]
Solyc11g067310.2	[V]	Molecular Function: nucleotide binding (GO:0000166);; Biological Process: transport (GO:0006810);; Biological Process: cellular process (GO:0009987);; Molecular Function: ATPase activity (GO:0016887);;	K05658|0|sly:101268841|K05658 ATP-binding cassette, subfamily B (MDR/TAP), member 1 [EC:3.6.3.44] | (RefSeq) ABC transporter B family member 5-like	[Q]	PREDICTED: ABC transporter B family member 5-like isoform X1 [Solanum lycopersicum]
Solyc11g069450.1	--	--	--	--	PREDICTED: uncharacterized protein LOC101259309 [Solanum lycopersicum]
Solyc11g069750.2	[P]	Cellular Component: integral component of membrane (GO:0016021);; Biological Process: transmembrane transport (GO:0055085);;	K02575|0|sly:101250864|K02575 MFS transporter, NNP family, nitrate/nitrite transporter | (RefSeq) high affinity nitrate transporter 2.4-like	--	PREDICTED: high affinity nitrate transporter 2.4-like [Solanum lycopersicum]
Solyc11g069940.1	--	Molecular Function: electron carrier activity (GO:0009055);; Molecular Function: protein disulfide oxidoreductase activity (GO:0015035);; Biological Process: cell redox homeostasis (GO:0045454);;	--	[O]	PREDICTED: glutaredoxin-C6-like [Solanum lycopersicum]
Solyc11g071470.1	--	Molecular Function: transferase activity, transferring acyl groups other than amino-acyl groups (GO:0016747);;	K13065|0|sly:101253556|K13065 shikimate O-hydroxycinnamoyltransferase [EC:2.3.1.133] | (RefSeq) agmatine coumaroyltransferase-2-like	--	PREDICTED: agmatine coumaroyltransferase-2-like [Solanum lycopersicum]
Solyc11g071720.2	[I]	Biological Process: metabolic process (GO:0008152);; Molecular Function: hydrolase activity (GO:0016787);;	--	[V]	PREDICTED: probable carboxylesterase 15 [Solanum lycopersicum]
Solyc11g072030.2	--	--	--	--	PREDICTED: non-specific lipid transfer protein GPI-anchored 2-like [Solanum lycopersicum]
Solyc11g072200.2	[R]	Molecular Function: oxidoreductase activity, acting on single donors with incorporation of molecular oxygen, incorporation of two atoms of oxygen (GO:0016702);; Molecular Function: oxidoreductase activity, acting on paired donors, with incorporation or reduction of molecular oxygen, 2-oxoglutarate as one donor, and incorporation of one atom each of oxygen into both donors (GO:0016706);; Molecular…	--	[QR]	PREDICTED: hyoscyamine 6-dioxygenase-like [Solanum lycopersicum]
Solyc11g072310.2	[R]	Molecular Function: iron ion binding (GO:0005506);; Molecular Function: oxidoreductase activity, acting on paired donors, with incorporation or reduction of molecular oxygen, 2-oxoglutarate as one donor, and incorporation of one atom each of oxygen into both donors (GO:0016706);; Biological Process: oxidation-reduction process (GO:0055114);;	K05282|0|sly:544200|K05282 gibberellin 20-oxidase [EC:1.14.11.12] | (RefSeq) 20ox-3; gibberellin 20-oxidase-3	[QR]	gibberellin 20-oxidase-3 [Solanum lycopersicum]
Solyc11g072560.2	--	Molecular Function: transporter activity (GO:0005215);; Biological Process: oligopeptide transport (GO:0006857);; Cellular Component: integral component of membrane (GO:0016021);;	K14638|0|sly:101264290|K14638 solute carrier family 15 (peptide/histidine transporter), member 3/4 | (RefSeq) protein NRT1/ PTR FAMILY 2.7-like	[E]	PREDICTED: protein NRT1/ PTR FAMILY 2.7-like [Solanum lycopersicum]
Solyc12g005130.2	--	--	--	--	PREDICTED: uncharacterized protein LOC101252754 [Solanum lycopersicum]
Solyc12g005670.2	[P]	Molecular Function: potassium ion transmembrane transporter activity (GO:0015079);; Cellular Component: membrane (GO:0016020);; Biological Process: potassium ion transmembrane transport (GO:0071805);;	K03549|0|sly:100037514|K03549 KUP system potassium uptake protein | (RefSeq) HAK5	--	HAK5 [Solanum lycopersicum]
Solyc12g005790.2	--	Molecular Function: binding (GO:0005488);; Molecular Function: oxidoreductase activity (GO:0016491);;	K00430|0|sly:101246796|K00430 peroxidase [EC:1.11.1.7] | (RefSeq) peroxidase 27-like	--	PREDICTED: peroxidase 27-like [Solanum lycopersicum]
Solyc12g005880.2	--	Cellular Component: Golgi apparatus (GO:0005794);; Biological Process: protein glycosylation (GO:0006486);; Molecular Function: galactosyltransferase activity (GO:0008378);; Cellular Component: integral component of membrane (GO:0016021);;	K20855|0|sly:101249433|K20855 beta-1,3-galactosyltransferase 1/2/3/4/5/7/8 [EC:2.4.1.-] | (RefSeq) probable beta-1,3-galactosyltransferase 2	[G]	PREDICTED: probable beta-1,3-galactosyltransferase 2 isoform X2 [Solanum lycopersicum]
Solyc12g006050.2	[E]	Molecular Function: transporter activity (GO:0005215);; Biological Process: transport (GO:0006810);; Cellular Component: membrane (GO:0016020);;	K14638|0|sly:101253972|K14638 solute carrier family 15 (peptide/histidine transporter), member 3/4 | (RefSeq) protein NRT1/ PTR FAMILY 6.4	[E]	PREDICTED: protein NRT1/ PTR FAMILY 6.4 [Solanum lycopersicum]
Solyc12g006380.2	[R]	Molecular Function: oxidoreductase activity, acting on single donors with incorporation of molecular oxygen, incorporation of two atoms of oxygen (GO:0016702);; Molecular Function: oxidoreductase activity, acting on paired donors, with incorporation or reduction of molecular oxygen, 2-oxoglutarate as one donor, and incorporation of one atom each of oxygen into both donors (GO:0016706);; Biologica…	--	[QR]	2-oxoglutarate-dependent dioxygenase [Solanum lycopersicum]
Solyc12g006470.2	[H]	Molecular Function: 4-aminobutyrate transaminase activity (GO:0003867);; Biological Process: gamma-aminobutyric acid metabolic process (GO:0009448);; Cellular Component: chloroplast (GO:0009507);; Molecular Function: pyridoxal phosphate binding (GO:0030170);;	K16871|0|sly:543874|K16871 4-aminobutyrate---pyruvate transaminase [EC:2.6.1.96] | (RefSeq) GABA-TP2, GABA-T2, LeGABA-TP2, SlGABA-T2, Virp2; gamma-aminobutyrate transaminase subunit precursor isozyme 2	[E]	gamma aminobutyrate transaminase 2 [Solanum lycopersicum]
Solyc12g008380.1	--	--	--	--	PREDICTED: uncharacterized protein LOC101257239 [Solanum lycopersicum]
Solyc12g009050.2	--	Molecular Function: transcription factor activity, sequence-specific DNA binding (GO:0003700);; Biological Process: regulation of transcription, DNA-templated (GO:0006355);;	K08064|0|sly:101247294|K08064 nuclear transcription factor Y, alpha | (RefSeq) nuclear transcription factor Y subunit A-7-like	[K]	PREDICTED: nuclear transcription factor Y subunit A-7-like isoform X1 [Solanum lycopersicum]
Solyc12g009270.1	--	Molecular Function: enzyme inhibitor activity (GO:0004857);;	--	--	PREDICTED: 21 kDa protein-like [Solanum lycopersicum]
Solyc12g009300.3	[M]	Biological Process: sucrose metabolic process (GO:0005985);; Biological Process: biosynthetic process (GO:0009058);; Molecular Function: sucrose synthase activity (GO:0016157);;	K00695|0|sly:543961|K00695 sucrose synthase [EC:2.4.1.13] | (RefSeq) SUS1, ssf, sus2; sucrose synthase	[M]	sucrose synthase [Solanum lycopersicum]
Solyc12g009680.2	[R]	--	--	[RT]	PREDICTED: ADIPOR-like receptor CG5315-like [Solanum tuberosum]
Solyc12g009800.2	[R]	Molecular Function: acid phosphatase activity (GO:0003993);; Molecular Function: metal ion binding (GO:0046872);;	--	[G]	PREDICTED: bifunctional purple acid phosphatase 26-like [Solanum lycopersicum]
Solyc12g009820.2	[M]	--	K03715|0|sly:101263085|K03715 1,2-diacylglycerol 3-beta-galactosyltransferase [EC:2.4.1.46] | (RefSeq) monogalactosyldiacylglycerol synthase 2, chloroplastic	--	PREDICTED: monogalactosyldiacylglycerol synthase 2, chloroplastic-like [Solanum lycopersicum]
Solyc12g009930.2	--	--	K13495|0|sly:101265706|K13495 cis-zeatin O-glucosyltransferase [EC:2.4.1.215] | (RefSeq) zeatin O-glucosyltransferase-like	[GC]	PREDICTED: zeatin O-glucosyltransferase-like [Solanum lycopersicum]
Solyc12g010110.2	--	--	--	--	PREDICTED: formin-like protein 13 [Solanum lycopersicum]
Solyc12g010170.2	--	--	--	--	PREDICTED: transcription factor bHLH66-like [Solanum lycopersicum]
Solyc12g010670.1	[O]	Molecular Function: ubiquitin-protein transferase activity (GO:0004842);; Molecular Function: protein binding (GO:0005515);; Cellular Component: endoplasmic reticulum membrane (GO:0005789);; Biological Process: response to osmotic stress (GO:0006970);; Biological Process: response to cold (GO:0009409);; Biological Process: response to water deprivation (GO:0009414);; Biological Process: response …	K10666|1.23808e-146|sly:101253976|K10666 E3 ubiquitin-protein ligase RNF5 [EC:2.3.2.27] | (RefSeq) E3 ubiquitin-protein ligase RMA1H1-like	[O]	PREDICTED: E3 ubiquitin-protein ligase RMA1H1-like [Solanum lycopersicum]
Solyc12g010710.1	--	--	--	--	hypothetical protein VITISV_031602 [Vitis vinifera]
Solyc12g010940.1	--	--	--	--	PREDICTED: uncharacterized protein LOC104241317 [Nicotiana sylvestris]
Solyc12g011030.2	[G]	Molecular Function: hydrolase activity, hydrolyzing O-glycosyl compounds (GO:0004553);; Cellular Component: cell wall (GO:0005618);; Biological Process: cellular glucan metabolic process (GO:0006073);; Molecular Function: xyloglucan:xyloglucosyl transferase activity (GO:0016762);; Cellular Component: apoplast (GO:0048046);;	K08235|1.35875e-152|sly:543916|K08235 xyloglucan:xyloglucosyl transferase [EC:2.4.1.207] | (RefSeq) XTH9, LeXTH9; xyloglucan endotransglucosylase-hydrolase XTH9	--	xyloglucan endotransglucosylase-hydrolase XTH9 precursor [Solanum lycopersicum]
Solyc12g011040.2	--	Molecular Function: iron ion binding (GO:0005506);; Cellular Component: chloroplast thylakoid (GO:0009534);; Cellular Component: chloroplast stroma (GO:0009570);; Molecular Function: linoleate 13S-lipoxygenase activity (GO:0016165);; Biological Process: oxylipin biosynthetic process (GO:0031408);; Biological Process: oxidation-reduction process (GO:0055114);;	K00454|0|sly:101262081|K00454 lipoxygenase [EC:1.13.11.12] | (RefSeq) linoleate 13S-lipoxygenase 2-1, chloroplastic	--	PREDICTED: linoleate 13S-lipoxygenase 2-1, chloroplastic-like [Solanum lycopersicum]
Solyc12g011300.2	[O]	Molecular Function: glutathione transferase activity (GO:0004364);; Molecular Function: peroxidase activity (GO:0004601);; Biological Process: auxin-activated signaling pathway (GO:0009734);;	K00799|8.34858e-140|sly:101265897|K00799 glutathione S-transferase [EC:2.5.1.18] | (RefSeq) probable glutathione S-transferase	[O]	PREDICTED: probable glutathione S-transferase [Solanum lycopersicum]
Solyc12g011370.2	[E]	Biological Process: amino acid transmembrane transport (GO:0003333);; Cellular Component: plasma membrane (GO:0005886);; Molecular Function: amino acid transmembrane transporter activity (GO:0015171);; Cellular Component: integral component of membrane (GO:0016021);; Cellular Component: intracellular membrane-bounded organelle (GO:0043231);;	--	[E]	PREDICTED: cationic amino acid transporter 8, vacuolar [Solanum lycopersicum]
Solyc12g011420.2	[R]	--	--	[R]	PREDICTED: C2 domain-containing protein At1g53590 [Solanum lycopersicum]
Solyc12g014130.2	--	--	--	--	PREDICTED: protein IQ-DOMAIN 1 [Solanum lycopersicum]
Solyc12g014310.2	--	--	--	--	PREDICTED: pathogen-related protein-like [Solanum lycopersicum]
Solyc12g014470.2	[O]	Molecular Function: protein binding (GO:0005515);; Cellular Component: mitochondrion (GO:0005739);;	K03687|0|sly:101266394|K03687 molecular chaperone GrpE | (RefSeq) protein GrpE	[O]	PREDICTED: grpE protein homolog, mitochondrial [Solanum lycopersicum]
Solyc12g017480.2	--	--	--	[R]	PREDICTED: plant intracellular Ras-group-related LRR protein 6 [Solanum lycopersicum]
Solyc12g019120.2	[M]	Molecular Function: polygalacturonase activity (GO:0004650);; Cellular Component: extracellular region (GO:0005576);; Biological Process: carbohydrate metabolic process (GO:0005975);;	K01184|0|sly:101264596|K01184 polygalacturonase [EC:3.2.1.15] | (RefSeq) polygalacturonase-like	--	PREDICTED: polygalacturonase-like [Solanum lycopersicum]
Solyc12g019230.2	[M]	Molecular Function: polygalacturonase activity (GO:0004650);; Cellular Component: extracellular region (GO:0005576);; Biological Process: carbohydrate metabolic process (GO:0005975);;	K01184|0|sly:101265207|K01184 polygalacturonase [EC:3.2.1.15] | (RefSeq) polygalacturonase-like	--	PREDICTED: polygalacturonase-like [Solanum lycopersicum]
Solyc12g019620.2	[V]	Molecular Function: ATP binding (GO:0005524);; Biological Process: obsolete ATP catabolic process (GO:0006200);; Molecular Function: ATPase-coupled organic phosphonate transmembrane transporter activity (GO:0015416);; Molecular Function: polyamine-transporting ATPase activity (GO:0015417);; Cellular Component: membrane (GO:0016020);;	--	[Q]	PREDICTED: pleiotropic drug resistance protein 1-like [Solanum lycopersicum]
Solyc12g035400.2	--	--	--	--	PREDICTED: WAT1-related protein At1g09380 [Solanum lycopersicum]
Solyc12g036480.2	--	Biological Process: developmental process (GO:0032502);; Biological Process: cellular macromolecule metabolic process (GO:0044260);; Biological Process: single-organism process (GO:0044699);;	--	--	PREDICTED: protein CUP-SHAPED COTYLEDON 1-like [Solanum lycopersicum]
Solyc12g036800.1	--	--	--	[R]	PREDICTED: receptor-like protein 12-like [Solanum tuberosum]
Solyc12g037930.2	--	--	--	--	--
Solyc12g038680.1	--	Biological Process: immune system process (GO:0002376);; Biological Process: anion transport (GO:0006820);; Biological Process: defense response (GO:0006952);; Biological Process: organic substance transport (GO:0071702);; Biological Process: nitrogen compound transport (GO:0071705);; Biological Process: response to nitrogen compound (GO:1901698);; Biological Process: response to oxygen-containin…	--	--	PREDICTED: uncharacterized protein LOC105170014 [Sesamum indicum]
Solyc12g042930.2	--	--	--	--	PREDICTED: uncharacterized protein LOC101250580 [Solanum lycopersicum]
Solyc12g042980.2	[R]	Molecular Function: oxidoreductase activity, acting on paired donors, with incorporation or reduction of molecular oxygen, 2-oxoglutarate as one donor, and incorporation of one atom each of oxygen into both donors (GO:0016706);; Biological Process: oxidation-reduction process (GO:0055114);;	--	[QR]	PREDICTED: 2-oxoglutarate-dependent dioxygenase AOP3 [Solanum lycopersicum]
Solyc12g044240.2	--	Molecular Function: microtubule motor activity (GO:0003777);; Cellular Component: microtubule associated complex (GO:0005875);; Biological Process: microtubule-based process (GO:0007017);;	K10418|2.4298e-64|sly:101244463|K10418 dynein light chain LC8-type | (RefSeq) dynein light chain LC6, flagellar outer arm	[Z]	PREDICTED: dynein light chain LC6, flagellar outer arm [Solanum lycopersicum]
Solyc12g049320.2	--	Biological Process: regulation of transcription, DNA-templated (GO:0006355);;	--	--	PREDICTED: nodulation-signaling pathway 1 protein-like [Solanum lycopersicum]
Solyc12g055960.1	--	Molecular Function: acetylglucosaminyltransferase activity (GO:0008375);; Cellular Component: membrane (GO:0016020);;	K20891|0|sly:101262092|K20891 beta-glucuronosyltransferase [EC:2.4.1.-] | (RefSeq) beta-glucuronosyltransferase GlcAT14B-like	[G]	PREDICTED: xylosyltransferase 1-like [Solanum lycopersicum]
Solyc12g055970.2	--	Biological Process: carbohydrate metabolic process (GO:0005975);; Molecular Function: cellulase activity (GO:0008810);; Molecular Function: carbohydrate binding (GO:0030246);;	--	--	PREDICTED: endoglucanase 6-like [Solanum lycopersicum]
Solyc12g056180.2	[E]	Molecular Function: 1-aminocyclopropane-1-carboxylate synthase activity (GO:0016847);; Molecular Function: pyridoxal phosphate binding (GO:0030170);; Biological Process: 1-aminocyclopropane-1-carboxylate biosynthetic process (GO:0042218);;	K01762|0|sly:101260914|K01762 1-aminocyclopropane-1-carboxylate synthase [EC:4.4.1.14] | (RefSeq) 1-aminocyclopropane-1-carboxylate synthase-like	[T]	PREDICTED: 1-aminocyclopropane-1-carboxylate synthase-like [Solanum lycopersicum]
Solyc12g056260.1	--	Molecular Function: transferase activity, transferring glycosyl groups (GO:0016757);;	K20888|0|sly:101260319|K20888 xyloglucan galactosyltransferase MUR3 [EC:2.4.1.-] | (RefSeq) xyloglucan-specific galacturonosyltransferase 1-like	[GMW]	PREDICTED: xyloglucan galactosyltransferase KATAMARI1-like [Solanum lycopersicum]
Solyc12g056450.2	[I]	Molecular Function: hydroxymethylglutaryl-CoA synthase activity (GO:0004421);; Biological Process: isoprenoid biosynthetic process (GO:0008299);;	K01641|0|sly:101260619|K01641 hydroxymethylglutaryl-CoA synthase [EC:2.3.3.10] | (RefSeq) hydroxymethylglutaryl-CoA synthase-like	[I]	PREDICTED: hydroxymethylglutaryl-CoA synthase-like [Solanum lycopersicum]
Solyc12g056940.2	[I]	Molecular Function: acetyl-CoA carboxylase activity (GO:0003989);; Molecular Function: biotin carboxylase activity (GO:0004075);; Molecular Function: ATP binding (GO:0005524);; Biological Process: fatty acid biosynthetic process (GO:0006633);; Molecular Function: metal ion binding (GO:0046872);;	K11262|0|sly:101250973|K11262 acetyl-CoA carboxylase / biotin carboxylase 1 [EC:6.4.1.2 6.3.4.14] | (RefSeq) acetyl-CoA carboxylase 1-like	[I]	PREDICTED: acetyl-CoA carboxylase 1-like [Solanum lycopersicum]
Solyc12g087855.1	--	Molecular Function: protein dimerization activity (GO:0046983);;	--	--	PREDICTED: transcription factor bHLH94-like [Solanum tuberosum]
Solyc12g087940.2	--	Molecular Function: aspartic-type endopeptidase activity (GO:0004190);; Biological Process: proteolysis (GO:0006508);; Cellular Component: plant-type cell wall (GO:0009505);; Cellular Component: apoplast (GO:0048046);;	--	[O]	PREDICTED: protein ASPARTIC PROTEASE IN GUARD CELL 2-like [Solanum lycopersicum]
Solyc12g088130.2	--	Molecular Function: protein dimerization activity (GO:0046983);;	--	--	PREDICTED: transcription factor bHLH93-like [Solanum lycopersicum]
Solyc12g088140.2	--	--	--	--	PREDICTED: uncharacterized protein At5g65660-like [Solanum lycopersicum]
Solyc12g088220.2	[EH]	Biological Process: branched-chain amino acid metabolic process (GO:0009081);; Molecular Function: L-leucine transaminase activity (GO:0052654);; Molecular Function: L-valine transaminase activity (GO:0052655);; Molecular Function: L-isoleucine transaminase activity (GO:0052656);;	K00826|0|sly:101253875|K00826 branched-chain amino acid aminotransferase [EC:2.6.1.42] | (RefSeq) branched-chain-amino-acid aminotransferase 2, chloroplastic	[E]	PREDICTED: branched-chain-amino-acid aminotransferase 2, chloroplastic-like [Solanum lycopersicum]
Solyc12g089350.2	--	--	--	--	PREDICTED: GDSL esterase/lipase EXL3-like isoform X1 [Solanum lycopersicum]
Solyc12g094660.2	--	--	--	[T]	PREDICTED: putative inactive disease susceptibility protein LOV1 [Solanum lycopersicum]
Solyc12g095810.2	[E]	--	K14638|0|sly:101245241|K14638 solute carrier family 15 (peptide/histidine transporter), member 3/4 | (RefSeq) protein NRT1/ PTR FAMILY 1.2-like	[E]	PREDICTED: protein NRT1/ PTR FAMILY 1.2-like isoform X1 [Solanum lycopersicum]
Solyc12g096310.2	--	--	--	--	PREDICTED: uncharacterized protein LOC101258542 [Solanum lycopersicum]
Solyc12g096500.2	--	Cellular Component: intracellular (GO:0005622);; Molecular Function: zinc ion binding (GO:0008270);;	--	[K]	PREDICTED: zinc finger protein CONSTANS-LIKE 4-like [Solanum lycopersicum]
Solyc12g096620.1	--	--	K21026|0|sly:101268666|K21026 acetylajmaline esterase [EC:3.1.1.80] | (RefSeq) acetylajmalan esterase-like	--	PREDICTED: acetylajmalan esterase-like [Solanum lycopersicum]
Solyc12g097080.2	[O]	--	K00799|2.4762e-161|sly:101266706|K00799 glutathione S-transferase [EC:2.5.1.18] | (RefSeq) probable glutathione S-transferase	[O]	PREDICTED: probable glutathione S-transferase [Solanum lycopersicum]
Solyc12g098800.2	--	--	--	--	--
Solyc12g099180.2	[A]	Biological Process: RNA processing (GO:0006396);; Molecular Function: transferase activity (GO:0016740);;	K14376|0|sly:101243972|K14376 poly(A) polymerase [EC:2.7.7.19] | (RefSeq) nuclear poly(A) polymerase 3-like	[A]	PREDICTED: poly(A) polymerase type 3-like [Solanum lycopersicum]
Solyc12g099600.2	[T]	Molecular Function: protein serine/threonine phosphatase activity (GO:0004722);; Biological Process: metabolic process (GO:0008152);;	--	[T]	PREDICTED: probable protein phosphatase 2C 40 [Solanum lycopersicum]
Solyc12g100140.2	--	Molecular Function: binding (GO:0005488);;	--	--	PREDICTED: transcription factor bHLH130-like [Solanum lycopersicum]
