# Supplementary material for: Effect of Nickel Ions on the Physiological and Transcriptional Responses to Carbon and Nitrogen Metabolism in Tomato Roots under Low Nitrogen Levels
Source: Int J Mol Sci. 2022 Sep 27;23(19):11398. doi: 10.3390/ijms231911398 (PMC9569439; doi:10.3390/ijms231911398)
Supplement: Supplementary file 1 [file ijms-23-11398-s001.zip › Table S1.xls]

#ID	gene_name	T1-G-1	T1-G-2	T1-G-3	T7-G-1	T7-G-2	T7-G-3	T9-G-1	T9-G-2	T9-G-3	T1-G-1_T1-G-2_T1-G-3_vs_T7-G-1_T7-G-2_T7-G-3_DESeq_FDR	T1-G-1_T1-G-2_T1-G-3_vs_T7-G-1_T7-G-2_T7-G-3_DESeq_log2FC	T1-G-1_T1-G-2_T1-G-3_vs_T7-G-1_T7-G-2_T7-G-3_DESeq_(FDR_0.01_FC_2)_regulated	T7-G-1_T7-G-2_T7-G-3_vs_T9-G-1_T9-G-2_T9-G-3_DESeq_FDR	T7-G-1_T7-G-2_T7-G-3_vs_T9-G-1_T9-G-2_T9-G-3_DESeq_log2FC	T7-G-1_T7-G-2_T7-G-3_vs_T9-G-1_T9-G-2_T9-G-3_DESeq_(FDR_0.01_FC_2)_regulated	COG_class	COG_class_annotation	GO_annotation	KEGG_annotation	KEGG_pathway_annotation	KOG_class	KOG_class_annotation	Pfam_annotation	Swiss_Prot_annotation	eggNOG_class	eggNOG_class_annotation	NR_annotation	GO_second_level_annotation
Solanum_lycopersicum_newGene_1000	--	31.24647	38.49986	25.431949	15.705029	12.703424	16.683513	13.939231	8.239536	8.982313	1.25943897991182e-05	-1.20703113927887	down	0.240308610497713	-0.405535307785048	normal	--	--	--	--	--	--	--	--	--	--	--	PREDICTED: uncharacterized protein LOC101253783 isoform X5 [Solanum lycopersicum]	--
Solanum_lycopersicum_newGene_1058	--	0.167775	0.134102	0.044623	0.609455	0.414188	0.304672	0.109303	0.055783	0.103926	0.0493616356213672	1.77241891859517	normal	0.00886413136697853	-2.10592217276055	down	--	--	--	--	--	--	--	--	--	--	--	PREDICTED: uncharacterized protein LOC107060607 [Solanum tuberosum]	--
Solanum_lycopersicum_newGene_113	--	17.270998	19.560476	18.330231	6.499581	6.496523	7.799819	11.704666	8.338325	9.870293	1.04098584130998e-06	-1.55383717989247	down	0.104634986566582	0.624667518648182	normal	--	--	--	--	--	--	--	--	--	--	--	hypothetical protein A4A49_31519 [Nicotiana attenuata]	--
Solanum_lycopersicum_newGene_1157	--	0.210236	0.104757	0.217618	1.59565	1.966127	1.256736	0.7105	0.756543	0.719254	1.32000418617092e-06	3.18131307805512	up	0.016710491680972	-1.27202636245412	normal	--	--	Molecular Function: binding (GO:0005488);;	--	--	[R]	General function prediction only	gag-polypeptide of LTR copia-type;; Zinc knuckle;; GAG-pre-integrase domain;; gag-polypeptide of LTR copia-type	Retrovirus-related Pol polyprotein from transposon TNT 1-94 OS=Nicotiana tabacum OX=4097 PE=2 SV=1	L	Replication, recombination and repair	Retrovirus-related Pol polyprotein from transposon TNT 1-94 [Cajanus cajan]	molecular function: binding (GO:0005488)
Solanum_lycopersicum_newGene_1169	--	5.96292	5.339145	6.062704	3.470733	3.680466	4.000511	14.478642	19.888852	21.321691	0.00151765796167767	-0.859262340568305	normal	8.2130255468163e-13	2.53727190787376	up	--	--	--	--	--	--	--	Plant mobile domain	--	--	--	hypothetical protein SDM1_29t00005 [Solanum demissum]	--
Solanum_lycopersicum_newGene_1192	--	6.374724	3.510618	4.463126	0.407751	0.939413	0.846501	6.996421	10.602091	9.466285	1.07544253759009e-08	-2.84945396683987	down	3.90435246068309e-22	3.7247379883084	up	--	--	Biological Process: defense response (GO:0006952);; Molecular Function: ADP binding (GO:0043531);;	--	--	[R]	General function prediction only	--	Retrovirus-related Pol polyprotein from transposon TNT 1-94 OS=Nicotiana tabacum OX=4097 PE=2 SV=1	S	Function unknown	PREDICTED: LOW QUALITY PROTEIN: putative late blight resistance protein homolog R1A-3 [Solanum lycopersicum]	biological process: response to stimulus (GO:0050896);; molecular function: binding (GO:0005488)
Solanum_lycopersicum_newGene_1329	--	0.821684	0.64956	0.95035	0.078325	0.152997	0.083251	0.342907	0.687961	0.39932	0.000214114161210175	-2.83363041105369	down	0.0051272249873824	2.29687561283276	up	--	--	--	--	--	[R]	General function prediction only	--	--	S	Function unknown	Retrovirus-related Pol polyprotein from transposon TNT 1-94 [Cajanus cajan]	--
Solanum_lycopersicum_newGene_1502	--	4.250806	1.574947	5.136279	0.041778	0.210537	0.014077	2.105236	2.66284	2.147374	6.87561036280888e-06	-5.56645353393121	down	1.03161510763372e-27	4.80613765173107	up	--	--	--	--	--	--	--	--	--	--	--	--	--
Solanum_lycopersicum_newGene_1746	--	0.275444	0.997254	0.322915	0	0	0	0	0	0	0.000153526887710886	-Inf	down	--	--	--	--	--	--	--	--	--	--	--	--	--	--	--	--
Solanum_lycopersicum_newGene_1777	--	0.437636	0.392896	0.37308	1.885172	1.721493	1.360671	0.659766	0.553849	0.94418	0.00203572240630043	1.83635166821618	up	0.0415675476160735	-1.04522153207983	normal	--	--	--	--	--	[R]	General function prediction only	--	Retrovirus-related Pol polyprotein from transposon RE1 OS=Arabidopsis thaliana OX=3702 GN=RE1 PE=2 SV=1	L	Replication, recombination and repair	PREDICTED: uncharacterized protein LOC107030215 [Solanum pennellii]	--
Solanum_lycopersicum_newGene_1841	--	16.116536	17.723161	16.810826	20.588183	19.463647	16.810526	7.731826	5.236559	4.170056	0.940587803193933	0.0325764391275292	normal	4.1452867788686e-10	-1.67838340663125	down	--	--	--	--	--	--	--	--	--	--	--	--	--
Solanum_lycopersicum_newGene_1858	--	0	0.709125	0.336819	1.504033	2.139539	2.202141	2.381452	2.540839	0	2.22948914378982e-05	2.19930937976084	up	0.655002272503745	-0.51200471976114	normal	--	--	--	--	--	--	--	--	--	--	--	hypothetical protein A4A49_09283 [Nicotiana attenuata]	--
Solanum_lycopersicum_newGene_1929	--	10.231654	12.0127	4.156167	2.001159	1.367861	1.461075	5.364045	4.03213	3.279187	0.00303701958456908	-2.20615697095452	down	0.00507223513145171	1.14979211217919	up	--	--	--	--	--	--	--	--	--	--	--	--	--
Solanum_lycopersicum_newGene_1956	--	3.108334	1.873291	3.983382	2.728199	3.225111	3.184016	7.394385	9.576534	12.699779	0.870998380220599	-0.115632710636211	normal	3.66891517474755e-05	1.79728225901065	up	--	--	--	--	--	--	--	Heavy-metal-associated domain	--	--	--	PREDICTED: uncharacterized protein LOC107025669 [Solanum pennellii]	--
Solanum_lycopersicum_newGene_2022	--	1.461424	0.462719	3.122606	0.392463	1.268931	0.560296	5.133725	2.816453	4.756671	--	--	--	0.000247387199210427	2.49238198402629	up	--	--	Biological Process: defense response (GO:0006952);;	--	--	--	--	--	--	--	--	PREDICTED: defensin-like protein 19 [Solanum pennellii]	biological process: response to stimulus (GO:0050896)
Solanum_lycopersicum_newGene_2114	--	2.441382	3.138206	2.731717	0.701934	0.586973	1.202593	0.521463	1.014681	0.663336	2.70370736045085e-08	-1.84258960495551	down	0.949087140152148	0.00849380586943528	normal	--	--	--	--	--	--	--	--	--	--	--	PREDICTED: uncharacterized protein LOC107062120 [Solanum tuberosum]	--
Solanum_lycopersicum_newGene_2463	--	0.591385	0.98335	0.341932	0.458525	0.420055	0.751472	1.900393	2.522043	3.361007	0.765449794775303	-0.393116255540174	normal	9.49829975570734e-06	2.32235664317782	up	--	--	--	--	--	[R]	General function prediction only	Reverse transcriptase (RNA-dependent DNA polymerase)	Retrovirus-related Pol polyprotein from transposon RE1 OS=Arabidopsis thaliana OX=3702 GN=RE1 PE=2 SV=1	S	Function unknown	PREDICTED: uncharacterized protein LOC109119982 [Solanum lycopersicum]	--
Solanum_lycopersicum_newGene_2518	--	1.369724	3.890934	1.209689	1.145835	1.067653	0.697772	2.049337	2.849498	2.046571	0.265641631576932	-1.42318026751364	normal	0.00125606701771049	1.48155764007041	up	--	--	--	--	--	--	--	--	--	S	Function unknown	PREDICTED: uncharacterized protein LOC102599758 [Solanum tuberosum]	--
Solanum_lycopersicum_newGene_267	--	0.115721	0.090224	0	0.048929	0.109409	0.126722	2.682678	1.127378	2.730928	--	--	--	3.3128117998645e-13	5.33266136707175	up	--	--	Molecular Function: metal ion binding (GO:0046872);;	--	--	--	--	Retroviral aspartyl protease	--	--	--	Putative retrotransposon protein, identical [Solanum demissum]	molecular function: binding (GO:0005488)
Solanum_lycopersicum_newGene_2780	--	3.889569	1.99816	1.33555	0.658487	0.811019	1.467921	3.11159	4.605515	2.922062	0.023240463104171	-1.61214754431815	normal	7.66481374526451e-05	1.87047422691165	up	--	--	--	--	--	[D]	Cell cycle control, cell division, chromosome partitioning	--	--	L	Replication, recombination and repair	PREDICTED: uncharacterized protein LOC107001974 [Solanum pennellii]	--
Solanum_lycopersicum_newGene_2840	--	0.275289	0.234484	0.220675	2.418914	3.427113	2.188935	0.534901	0.609352	0.881413	0.00427702599355867	3.14688150909052	up	0.0397145275334768	-1.88160816586112	normal	--	--	--	--	--	--	--	--	--	--	--	--	--
Solanum_lycopersicum_newGene_2922	--	0.731675	0.974085	1.056284	2.820794	2.581422	2.667487	1.270515	1.7122	1.533328	4.46238831532639e-05	1.17775780950054	up	0.0073690917361051	-0.692716652787008	normal	--	--	--	--	--	[R]	General function prediction only	--	--	--	--	PREDICTED: KRAB-A domain-containing protein 2-like [Solanum tuberosum]	--
Solanum_lycopersicum_newGene_3003	--	3.396336	4.922927	4.776037	0.555941	0.56625	0.790431	1.157577	0.751427	0.482438	2.92532099412001e-10	-2.90411800878947	down	0.687411292186076	0.417194055260523	normal	--	--	Molecular Function: nucleic acid binding (GO:0003676);; Molecular Function: zinc ion binding (GO:0008270);; Biological Process: DNA integration (GO:0015074);; Molecular Function: carboxy-lyase activity (GO:0016831);; Biological Process: carboxylic acid metabolic process (GO:0019752);; Molecular Function: pyridoxal phosphate binding (GO:0030170);;	K01590|1.60484e-75|sly:101263045|K01590 histidine decarboxylase [EC:4.1.1.22] | (RefSeq) histidine decarboxylase-like	Histidine metabolism (ko00340)	[R]	General function prediction only	--	Retrovirus-related Pol polyprotein from transposon TNT 1-94 OS=Nicotiana tabacum OX=4097 PE=2 SV=1	S	Function unknown	copia LTR rider [Solanum lycopersicum]	molecular function: binding (GO:0005488);; biological process: metabolic process (GO:0008152);; biological process: cellular process (GO:0009987);; molecular function: catalytic activity (GO:0003824);; biological process: single-organism process (GO:0044699)
Solanum_lycopersicum_newGene_3004	--	2.323346	2.522089	3.386497	0.985745	0.950341	0.845758	1.132562	0.895793	1.60497	9.98923185529553e-05	-1.70362948344734	down	0.48257706910829	0.486843396131372	normal	--	--	--	--	--	--	--	Transposase family tnp2;; Transposase-associated domain;; Transposase family tnp2	--	S	Function unknown	PREDICTED: uncharacterized protein LOC102583637 [Solanum tuberosum]	--
Solanum_lycopersicum_newGene_3111	--	0.81554	0.194489	0.781553	2.754055	5.334359	6.198113	5.484358	3.526072	3.315766	5.66916810719022e-05	2.83391683671232	up	0.925746313934945	-0.116486883743198	normal	--	--	--	--	--	--	--	Wall-associated receptor kinase galacturonan-binding;; Wall-associated kinase	Wall-associated receptor kinase 3 OS=Arabidopsis thaliana OX=3702 GN=WAK3 PE=2 SV=2	--	--	PREDICTED: wall-associated receptor kinase 2-like [Solanum tuberosum]	--
Solanum_lycopersicum_newGene_3318	--	0	0	0	0	0	0	1.864995	3.095007	0.709871	--	--	--	2.01473997391178e-06	Inf	up	--	--	--	--	--	--	--	--	--	--	--	--	--
Solanum_lycopersicum_newGene_3592	--	0.584624	0.340552	0.358178	5.504671	6.267048	3.885625	1.194576	1.685391	0.757716	7.89820592066839e-07	3.39645872303212	up	0.000391260987578876	-1.98639795819958	down	--	--	Cellular Component: integral component of membrane (GO:0016021);;	--	--	--	--	--	--	S	Function unknown	unnamed protein product [Coffea canephora]	cellular component: membrane (GO:0016020);; cellular component: membrane part (GO:0044425)
Solanum_lycopersicum_newGene_3604	--	6.033482	2.292395	3.186416	0.085688	0	0.17639	1.585277	0.607915	0.913525	7.32456185484259e-06	-5.20600713753884	down	0.00259044913393255	3.0916521564009	up	--	--	Molecular Function: zinc ion binding (GO:0008270);;	--	--	--	--	MULE transposase domain	--	S	Function unknown	PREDICTED: uncharacterized protein LOC107024758 [Solanum pennellii]	molecular function: binding (GO:0005488)
Solanum_lycopersicum_newGene_3642	--	0	0.022162	0.088236	0.346134	0.526951	0.384859	0.340281	0.601202	1.018262	0.00108949284101479	3.33623286758626	up	0.401187814373103	0.741554191756433	normal	--	--	--	--	--	--	--	--	--	--	--	--	--
Solanum_lycopersicum_newGene_3941	--	2.544666	3.408441	2.994632	1.079784	0.851892	1.024892	1.327335	1.303144	1.924764	0.000665326284627656	-1.73769033026594	down	0.297758100956165	0.726172788846954	normal	--	--	--	--	--	[R]	General function prediction only	--	--	L	Replication, recombination and repair	PREDICTED: uncharacterized protein LOC107058091 [Solanum tuberosum]	--
Solanum_lycopersicum_newGene_4009	--	0.069432	0.153235	0.091035	0.54848	0.639551	0.673179	0.019821	0.018951	0	0.0106662071809465	2.33894966588186	normal	6.66111435201782e-07	-4.92539899764041	down	--	--	--	--	--	[R]	General function prediction only	gag-polypeptide of LTR copia-type	Retrovirus-related Pol polyprotein from transposon TNT 1-94 OS=Nicotiana tabacum OX=4097 PE=2 SV=1	S	Function unknown	PREDICTED: uncharacterized protein LOC107844406 [Capsicum annuum]	--
Solanum_lycopersicum_newGene_4015	--	0.930835	1.399739	1.465619	1.401827	1.146114	2.426107	2.683603	3.219755	4.171129	0.853900862829285	0.228001360757696	normal	0.009925779964634	1.12142438679429	up	--	--	Molecular Function: binding (GO:0005488);;	--	--	[L]	Replication, recombination and repair	--	Putative AC transposase OS=Zea mays OX=4577 PE=2 SV=2	S	Function unknown	putative serine/threonine-protein kinase [Capsicum chinense]	molecular function: binding (GO:0005488)
Solanum_lycopersicum_newGene_4027	--	0.088813	0	0.044828	0.78893	0.548353	0.54055	0.097582	0.259478	0.087754	0.00495883565154972	3.61852291190332	up	0.067982545153893	-1.91500833164699	normal	--	--	--	--	--	[R]	General function prediction only	gag-polypeptide of LTR copia-type;; Retrotransposon gag protein	Retrovirus-related Pol polyprotein from transposon TNT 1-94 OS=Nicotiana tabacum OX=4097 PE=2 SV=1	L	Replication, recombination and repair	PREDICTED: uncharacterized protein LOC104649648 [Solanum lycopersicum]	--
Solanum_lycopersicum_newGene_4060	--	0.523737	0.845254	1.346582	0.546003	0.465633	0	1.121992	1.749505	1.502391	0.118549339727726	-1.57209597036747	normal	6.26287421344372e-06	2.21215332625092	up	--	--	--	--	--	[R]	General function prediction only	Domain of unknown function (DUF4283);; Zinc knuckle;; Reverse transcriptase-like	Putative ribonuclease H protein At1g65750 OS=Arabidopsis thaliana OX=3702 GN=At1g65750 PE=3 SV=1	S	Function unknown	PREDICTED: uncharacterized protein LOC107016627 [Solanum pennellii]	--
Solanum_lycopersicum_newGene_4127	--	3.269086	3.780487	4.44391	0.47108	0.402545	0.276013	1.855654	0.681746	2.874817	2.51964312485801e-10	-3.3351365836307	down	--	--	--	--	--	--	--	--	--	--	--	--	--	--	--	--
Solanum_lycopersicum_newGene_4150	--	3.322426	2.918136	2.559543	14.374542	13.872581	17.683527	9.755089	9.680593	6.016667	1.56863507984627e-12	2.23116101888944	up	0.0065042836469158	-0.754051020739845	normal	--	--	--	--	--	--	--	--	--	--	--	PREDICTED: uncharacterized protein LOC107063278 [Solanum tuberosum]	--
Solanum_lycopersicum_newGene_4158	--	1.459839	1.696931	3.784482	11.06041	14.943792	9.597583	5.145546	10.515272	7.259518	1.63092044482508e-06	2.20061442258571	up	0.255581820479669	-0.530021617666009	normal	--	--	--	--	--	--	--	--	--	--	--	--	--
Solanum_lycopersicum_newGene_4159	--	4.085662	2.209173	6.636693	19.771627	19.111302	18.62547	6.91086	11.905435	9.654993	1.48405462224301e-09	2.03294878382802	up	0.00228686701340609	-0.878777017668434	normal	--	--	--	--	--	--	--	--	--	--	--	--	--
Solanum_lycopersicum_newGene_4176	--	1.823298	1.584418	1.097384	0.900001	0.749657	0.720759	13.109967	15.271449	14.924476	0.0787792270833164	-1.06511564568472	normal	5.86507400546833e-72	4.28122090037889	up	--	--	--	--	--	--	--	--	--	--	--	--	--
Solanum_lycopersicum_newGene_4180	--	0.185438	0.13036	0	1.931125	1.416635	1.518149	0	0.346142	0	0.000183876416440535	3.78924202977803	up	4.86563206869952e-05	-3.69789215885633	down	--	--	--	--	--	--	--	--	--	S	Function unknown	hypothetical protein GLYMA_15G029500 [Glycine max]	--
Solanum_lycopersicum_newGene_4196	--	14.019843	10.510795	16.583729	13.444447	13.107455	15.33508	23.598309	35.20953	36.104362	0.783544441202554	-0.118863864699584	normal	5.51454063971792e-05	1.28239143446688	up	--	--	--	--	--	--	--	--	--	--	--	PREDICTED: uncharacterized protein LOC104093999 [Nicotiana tomentosiformis]	--
Solanum_lycopersicum_newGene_4255	--	0.627804	0.479481	0.470502	2.388618	1.808005	1.905505	0.192441	0.196828	0.414273	4.9574913927477e-05	1.79839445880229	up	1.62315155521294e-11	-2.80088278666568	down	--	--	--	--	--	--	--	--	--	--	--	PREDICTED: uncharacterized protein LOC109221506, partial [Nicotiana attenuata]	--
Solanum_lycopersicum_newGene_4560	--	15.697927	6.79106	8.730537	3.17339	2.983828	2.88712	3.627295	3.339869	2.166534	0.00671528083353998	-1.92084910348488	down	0.899073504717575	0.11445631971372	normal	--	--	--	--	--	--	--	--	--	--	--	--	--
Solanum_lycopersicum_newGene_46	--	1.080709	1.90184	1.411374	0.3276	0.334355	0.251207	0.611415	0.57112	0.538708	0.00389040031876101	-2.36948948650151	down	--	--	--	--	--	--	--	--	[R]	General function prediction only	--	Retrovirus-related Pol polyprotein from transposon RE1 OS=Arabidopsis thaliana OX=3702 GN=RE1 PE=2 SV=1	L	Replication, recombination and repair	PREDICTED: uncharacterized protein LOC107062507 [Solanum tuberosum]	--
Solanum_lycopersicum_newGene_4748	--	13.948394	12.285228	19.996425	9.058142	6.436157	10.356469	26.594061	22.675177	19.080434	0.123366828133532	-0.693610192557239	normal	2.03682941159161e-06	1.24594439633653	up	--	--	--	--	--	--	--	--	--	--	--	--	--
Solanum_lycopersicum_newGene_4753	--	0.745877	19.930576	5.034256	0.076915	0.025326	0.248951	1.150705	2.919488	4.914512	0.0608467816654802	-5.5108493473815	normal	0.0013576378980444	4.15556546819116	up	--	--	--	--	--	--	--	--	--	--	--	PREDICTED: uncharacterized protein LOC107019279 [Solanum pennellii]	--
Solanum_lycopersicum_newGene_4901	--	0	0	0	0.397604	0.933887	0.614486	0	0	0	4.44386348712593e-10	Inf	up	3.42546042315828e-10	-Inf	down	--	--	--	--	--	--	--	--	--	--	--	--	--
Solanum_lycopersicum_newGene_4989	--	4.220484	8.948377	3.898656	0	0	0.004677	5.306883	0.100785	0	2.30103211698118e-14	-11.2352934376415	down	--	--	--	--	--	--	--	--	--	--	--	--	--	--	PREDICTED: uncharacterized protein LOC107024752 [Solanum pennellii]	--
Solanum_lycopersicum_newGene_4993	--	0	0	0	1.301109	1.45854	1.496314	0.304841	0.264145	0.193652	9.58333259254242e-06	Inf	up	0.0282823174924985	-2.30778098499149	normal	--	--	--	--	--	--	--	--	Protein BIG GRAIN 1-like A OS=Arabidopsis thaliana OX=3702 GN=At3g13980 PE=3 SV=1	--	--	PREDICTED: protein BIG GRAIN 1-like A [Solanum lycopersicum]	--
Solanum_lycopersicum_newGene_5053	--	33.509151	37.556252	54.985229	114.654701	145.248215	100.139961	70.191956	113.103653	74.164192	5.2069549695851e-06	1.36495030055209	up	0.318479473645869	-0.383096298978794	normal	--	--	--	--	--	--	--	--	--	--	--	--	--
Solanum_lycopersicum_newGene_5089	--	0.259267	0.449245	0.165865	0.995034	1.646003	1.629326	0.376998	0.142592	0.131456	0.00575057314302754	2.11926633901723	up	0.000265549153252343	-2.5597265027824	down	--	--	Molecular Function: nucleic acid binding (GO:0003676);; Molecular Function: zinc ion binding (GO:0008270);; Biological Process: DNA integration (GO:0015074);;	--	--	--	--	--	--	L	Replication, recombination and repair	PREDICTED: uncharacterized protein LOC109212591 [Nicotiana attenuata]	molecular function: binding (GO:0005488);; biological process: metabolic process (GO:0008152);; biological process: cellular process (GO:0009987)
Solanum_lycopersicum_newGene_5092	--	80.310181	156.012146	70.309509	15.803381	14.980297	33.047779	9.817858	6.712323	15.374872	0.00411927422078521	-2.41550545863956	down	0.305925934760664	-0.893211059549642	normal	--	--	--	--	--	--	--	Extensin-like region	--	--	--	--	--
Solanum_lycopersicum_newGene_5094	--	0.627265	0.490964	0.975262	3.478939	2.745879	3.564624	0.898684	0.765071	1.011431	0.00561007683967879	2.05779486732758	up	0.00745404011450751	-1.74210918007028	down	[X]	--	--	--	--	[R]	General function prediction only	Integrase core domain;; GAG-pre-integrase domain	Retrovirus-related Pol polyprotein from transposon TNT 1-94 OS=Nicotiana tabacum OX=4097 PE=2 SV=1	S	Function unknown	PREDICTED: uncharacterized protein LOC104647531 [Solanum lycopersicum]	--
Solanum_lycopersicum_newGene_5097	--	4.017555	4.346931	2.469581	1.766951	1.764937	1.725359	3.018906	2.415577	2.883634	0.00199696910400367	-1.18842988990225	down	0.0150771594473796	0.761887260243193	normal	[I]	Lipid transport and metabolism	Biological Process: metabolic process (GO:0008152);; Molecular Function: hydrolase activity (GO:0016787);;	--	--	[V]	Defense mechanisms	alpha/beta hydrolase fold;; Carboxylesterase family	2-hydroxyisoflavanone dehydratase OS=Glycyrrhiza echinata OX=46348 GN=HIDM PE=1 SV=1	I	Lipid transport and metabolism	carboxylesterase 1 [Solanum chmielewskii]	biological process: metabolic process (GO:0008152);; molecular function: catalytic activity (GO:0003824)
Solanum_lycopersicum_newGene_5108	--	1.822951	1.773166	2.642486	1.729278	1.526735	2.223706	4.852126	5.380235	4.763821	0.724291607630854	-0.350658918527655	normal	0.000692683891918657	1.55409265483566	up	--	--	--	--	--	--	--	--	--	--	--	--	--
Solanum_lycopersicum_newGene_5468	--	1.054687	0	0	0.055743	0.143063	0	1.55764	2.195366	2.435207	--	--	--	3.32578981539916e-13	4.95578462627088	up	--	--	--	--	--	--	--	Late embryogenesis abundant protein;; Late embryogenesis abundant protein	Protein NDR1 OS=Arabidopsis thaliana OX=3702 GN=NDR1 PE=1 SV=1	--	--	hypothetical protein A4A49_27083 [Nicotiana attenuata]	--
Solanum_lycopersicum_newGene_554	--	35.751873	76.747818	33.448719	11.342764	12.432769	16.781689	3.84337	5.17195	5.86523	0.0249692120859217	-1.9994891501231	normal	4.5923995726256e-05	-1.3431362220025	down	--	--	--	--	--	--	--	Extensin-like region	--	--	--	--	--
Solanum_lycopersicum_newGene_564	--	2.809632	9.56127	2.319182	2.305778	1.58879	2.376482	4.488279	7.065911	7.769708	0.372086904186248	-1.36122676235985	normal	0.00343217027563192	1.65721608965972	up	--	--	--	--	--	--	--	--	--	--	--	PREDICTED: uncharacterized protein LOC101258587 isoform X2 [Solanum lycopersicum]	--
Solanum_lycopersicum_newGene_5642	--	2.715979	6.427114	1.721177	0.041436	0	0.157843	0	0	0	0.000600974814278967	-5.67187406318301	down	--	--	--	--	--	--	--	--	--	--	--	--	--	--	PREDICTED: uncharacterized protein LOC107063278 [Solanum tuberosum]	--
Solanum_lycopersicum_newGene_5968	--	1.516976	1.659466	0.968492	0.24469	0.257989	0.563135	0.577259	0.453167	0.760852	0.00714265035668576	-1.93103733948978	down	--	--	--	--	--	--	--	--	--	--	--	--	S	Function unknown	--	--
Solanum_lycopersicum_newGene_623	--	0.789096	14.187954	27.327021	0.573626	9.860906	11.781432	18.121794	16.02556	19.05599	0.568162674506392	-1.08618390456258	normal	0.00304469618818476	1.35765020321574	up	--	--	Cellular Component: integral component of membrane (GO:0016021);;	--	--	--	--	--	--	S	Function unknown	PREDICTED: uncharacterized protein LOC101252388 [Solanum lycopersicum]	cellular component: membrane (GO:0016020);; cellular component: membrane part (GO:0044425)
Solanum_lycopersicum_newGene_663	--	0.231208	0.202319	0.872766	0.010858	0.020447	0.060882	0.054981	0.056431	0.167692	0.000592251029255664	-3.18359858601711	down	--	--	--	--	--	--	--	--	--	--	--	--	--	--	--	--
Solanum_lycopersicum_newGene_689	--	0.54641	1.550094	0.768198	0.089536	0.074429	0.224	0.425244	0.776617	0.59985	0.0186570031182109	-3.25059623108711	normal	0.000181566751877565	2.77090987319738	up	--	--	Molecular Function: DNA binding (GO:0003677);; Cellular Component: nucleus (GO:0005634);; Biological Process: regulation of transcription, DNA-templated (GO:0006355);; Biological Process: auxin-activated signaling pathway (GO:0009734);;	--	--	--	--	--	--	--	--	auxin response factor 13 isoform 1 [Solanum lycopersicum]	molecular function: binding (GO:0005488);; cellular component: cell (GO:0005623);; cellular component: organelle (GO:0043226);; cellular component: cell part (GO:0044464);; biological process: biological regulation (GO:0065007);; biological process: cellular process (GO:0009987);; biological process: signaling (GO:0023052);; biological process: single-organism process (GO:0044699);; biological pr…
Solanum_lycopersicum_newGene_692	--	1.37931	1.329228	1.39463	0.446996	0.338742	0.345425	0.984555	1.070902	0.944982	0.000580920470681975	-1.99590875110369	down	0.0151189829488383	1.49786200137618	normal	--	--	--	--	--	--	--	Plant mobile domain	--	--	--	PREDICTED: uncharacterized protein LOC107013503 [Solanum pennellii]	--
Solanum_lycopersicum_newGene_738	--	0.964824	1.504124	1.060477	0.456624	0.102027	0.328526	0.148525	0.14189	0.307767	0.00377743329685489	-2.09594982654793	down	--	--	--	--	--	--	--	--	--	--	--	--	--	--	--	--
Solanum_lycopersicum_newGene_753	--	0.078251	0.038609	0.078962	0.643053	0.924892	0.72257	0.195735	0.143736	0.183548	0.00113837686754931	3.23947887192442	up	0.0170057125291926	-1.9748981314543	normal	--	--	Molecular Function: metal ion binding (GO:0046872);;	--	--	--	--	Retroviral aspartyl protease;; Retrotransposon gag protein	--	--	--	PREDICTED: uncharacterized protein LOC107006166 [Solanum pennellii]	molecular function: binding (GO:0005488)
Solanum_lycopersicum_newGene_791	--	0.227802	0	0.185976	1.315141	2.655769	1.833798	0.538691	0.263485	0.18214	1.55642578200246e-05	3.66311504298746	up	0.000384983799186397	-2.47885612239113	down	--	--	--	--	--	--	--	--	--	--	--	--	--
Solanum_lycopersicum_newGene_842	--	5.337377	14.76216	5.447202	1.013614	0.170981	0.446503	1.96924	1.52939	3.944784	0.00324335824405964	-3.39719874948461	down	0.0214421041738578	2.13309786303243	normal	--	--	--	--	--	--	--	--	--	--	--	--	--
Solyc00g006800.3	Solyc00g006800.3	265.489716	287.200684	258.234955	130.171753	136.791962	133.850342	225.975372	208.257263	229.926804	5.10250589787919e-12	-1.16376978549335	down	7.08852045982129e-09	0.82999778771062	normal	[G]	Carbohydrate transport and metabolism	Molecular Function: sedoheptulose-7-phosphate:D-glyceraldehyde-3-phosphate glyceronetransferase activity (GO:0004801);; Cellular Component: mitochondrion (GO:0005739);; Biological Process: glycolytic process (GO:0006096);; Biological Process: pentose-phosphate shunt (GO:0006098);; Biological Process: aerobic respiration (GO:0009060);; Cellular Component: chloroplast stroma (GO:0009570);; Biologic…	K00616|0|sly:543623|K00616 transaldolase [EC:2.2.1.2] | (RefSeq) TAL, ToTAL; transaldolase	Pentose phosphate pathway (ko00030);; Carbon metabolism (ko01200);; Biosynthesis of amino acids (ko01230)	[G]	Carbohydrate transport and metabolism	Transaldolase	Transaldolase {ECO:0000250|UniProtKB:P48983} (Fragments) OS=Capsicum annuum var. annuum (Red pepper) PE=1 SV=1	G	Carbohydrate transport and metabolism	transaldolase [Solanum lycopersicum]	biological process: metabolic process (GO:0008152);; molecular function: catalytic activity (GO:0003824);; cellular component: cell (GO:0005623);; cellular component: organelle (GO:0043226);; cellular component: cell part (GO:0044464);; biological process: cellular process (GO:0009987);; biological process: single-organism process (GO:0044699);; cellular component: organelle part (GO:0044422);; b…
Solyc00g006867.1	Solyc00g006867.1	3.739018	2.469454	3.528775	0.12298	0.239739	0.522359	0.292316	1.107659	1.337373	2.06162278817044e-05	-3.55766681558559	down	--	--	--	--	--	--	--	--	--	--	--	--	--	--	--	--
Solyc00g008580.1	Solyc00g008580.1	97.474785	72.448624	67.009552	18.745096	29.76774	33.133743	60.499699	55.101437	160.044495	7.81674818442091e-09	-1.67966766009841	down	0.126363670686553	1.8618454426837	normal	--	--	Biological Process: oxidation-reduction process (GO:0055114);; Molecular Function: aromatase activity (GO:0070330);;	--	--	--	--	--	--	S	Function unknown	hypothetical protein Csa_3G848246 [Cucumis sativus]	biological process: metabolic process (GO:0008152);; biological process: single-organism process (GO:0044699);; molecular function: catalytic activity (GO:0003824)
Solyc00g009120.3	Solyc00g009120.3	5.540424	7.912392	10.270887	17.775539	18.083206	17.38862	8.982884	15.490564	14.232057	0.00306653955119298	1.01340451322415	up	0.298781794412427	-0.354746742940733	normal	[IQR]	Lipid transport and metabolism;; Secondary metabolites biosynthesis, transport and catabolism;; General function prediction only	Molecular Function: nucleotide binding (GO:0000166);; Molecular Function: oxidoreductase activity (GO:0016491);; Biological Process: oxidation-reduction process (GO:0055114);;	K11168|2.6879e-126|sly:101264711|K11168 dehydrogenase/reductase SDR family member 12 [EC:1.1.-.-] | (RefSeq) dehydrogenase/reductase SDR family member 12-like	--	[Q]	Secondary metabolites biosynthesis, transport and catabolism	--	--	Q	Secondary metabolites biosynthesis, transport and catabolism	PREDICTED: dehydrogenase/reductase SDR family member 12-like, partial [Solanum lycopersicum]	molecular function: binding (GO:0005488);; biological process: metabolic process (GO:0008152);; molecular function: catalytic activity (GO:0003824);; biological process: single-organism process (GO:0044699)
Solyc00g009760.2	Solyc00g009760.2	9.105757	5.217765	5.992364	1.369648	1.782262	2.830036	5.155728	4.085786	11.551775	0.000982025532830235	-1.89231820643684	down	0.0802181024080333	1.88559445285461	normal	--	--	--	--	--	--	--	--	--	R	General function prediction only	predicted protein, partial [Micromonas pusilla CCMP1545]	--
Solyc00g013140.2	Solyc00g013140.2	3.292552	0.93362	2.361931	0.124566	0.206456	0.535845	0.475627	0.618672	1.233383	0.00259901156851697	-3.04890605390634	down	--	--	--	[CP]	Energy production and conversion;; Inorganic ion transport and metabolism	Cellular Component: mitochondrial inner membrane (GO:0005743);; Molecular Function: NADH dehydrogenase (ubiquinone) activity (GO:0008137);; Cellular Component: integral component of membrane (GO:0016021);; Biological Process: ATP synthesis coupled electron transport (GO:0042773);; Cellular Component: respiratory chain (GO:0070469);;	--	--	[C]	Energy production and conversion	NADH-Ubiquinone/plastoquinone (complex I), various chains	NADH-ubiquinone oxidoreductase chain 5 GN=ND5 OS=Triticum aestivum (Wheat) PE=3 SV=1	C	Energy production and conversion	NADH2 dehydrogenase (ubiquinone) (EC 1.6.5.3) chain 5, truncated - sugar beet mitochondrion	cellular component: cell (GO:0005623);; cellular component: membrane (GO:0016020);; cellular component: organelle (GO:0043226);; cellular component: organelle part (GO:0044422);; cellular component: cell part (GO:0044464);; biological process: metabolic process (GO:0008152);; biological process: single-organism process (GO:0044699);; molecular function: catalytic activity (GO:0003824);; cellular …
Solyc00g019730.2	Solyc00g019730.2	8.12309	1.469223	4.066798	0.937696	0.34955	1.509954	2.757236	4.03105	4.046414	--	--	--	0.00942153939918564	2.05084494327036	up	[C]	Energy production and conversion	Molecular Function: cytochrome-c oxidase activity (GO:0004129);; Cellular Component: mitochondrial inner membrane (GO:0005743);; Biological Process: ATP synthesis coupled proton transport (GO:0015986);; Cellular Component: integral component of membrane (GO:0016021);; Biological Process: aerobic electron transport chain (GO:0019646);; Cellular Component: proton-transporting ATP synthase complex, …	--	--	[C]	Energy production and conversion	Cytochrome c oxidase subunit III	Cytochrome c oxidase subunit 3 GN=COX3 OS=Helianthus annuus (Common sunflower) PE=3 SV=1	C	Energy production and conversion	cytochrome oxidase subunit 3 (mitochondrion) [Capsicum annuum]	biological process: metabolic process (GO:0008152);; biological process: cellular process (GO:0009987);; biological process: single-organism process (GO:0044699);; biological process: localization (GO:0051179);; molecular function: catalytic activity (GO:0003824);; molecular function: transporter activity (GO:0005215);; molecular function: electron carrier activity (GO:0009055);; cellular compone…
Solyc00g019740.1	Solyc00g019740.1	10.379119	1.667184	8.016658	1.134354	0.961866	1.019873	3.791435	3.62445	6.227497	--	--	--	0.00127675403706555	2.2088978411384	up	--	--	Cellular Component: mitochondrial proton-transporting ATP synthase complex, coupling factor F(o) (GO:0000276);; Molecular Function: cytochrome-c oxidase activity (GO:0004129);; Biological Process: ATP synthesis coupled proton transport (GO:0015986);; Cellular Component: integral component of membrane (GO:0016021);; Molecular Function: hydrolase activity, acting on acid anhydrides, catalyzing tran…	K02109|6.0732e-96|mdm:13630196|K02109 F-type H+-transporting ATPase subunit b | (RefSeq) atp8, C3258_p34; atp8	Oxidative phosphorylation (ko00190);; Photosynthesis (ko00195)	--	--	Mitochondrial domain of unknown function (DUF1082);; Plant ATP synthase F0	Putative ATP synthase protein YMF19 GN=YMF19 OS=Helianthus annuus (Common sunflower) PE=3 SV=1	C	Energy production and conversion	hypothetical protein (mitochondrion) [Capsicum annuum]	cellular component: cell (GO:0005623);; cellular component: membrane (GO:0016020);; cellular component: macromolecular complex (GO:0032991);; cellular component: organelle (GO:0043226);; cellular component: organelle part (GO:0044422);; cellular component: membrane part (GO:0044425);; cellular component: cell part (GO:0044464);; biological process: metabolic process (GO:0008152);; biological proc…
Solyc00g020545.1	Solyc00g020545.1	108.782852	84.49874	109.908634	8.289126	7.381877	10.653653	260.833288	168.842623	267.392608	4.45090720863572e-50	-3.66149999844531	down	1.30072393037757e-19	4.87139260312711	up	--	--	Cellular Component: integral component of membrane (GO:0016021);; Molecular Function: oxidoreductase activity (GO:0016491);; Biological Process: oxidation-reduction process (GO:0055114);;	--	--	[PQ]	Inorganic ion transport and metabolism;; Secondary metabolites biosynthesis, transport and catabolism	Ferric reductase like transmembrane component	Ferric reduction oxidase 4 GN=FRO4 OS=Arabidopsis thaliana (Mouse-ear cress) PE=2 SV=1	PQ	Inorganic ion transport and metabolism;; Secondary metabolites biosynthesis, transport and catabolism	PREDICTED: ferric reduction oxidase 4-like, partial [Solanum lycopersicum]	cellular component: membrane (GO:0016020);; cellular component: membrane part (GO:0044425);; biological process: metabolic process (GO:0008152);; molecular function: catalytic activity (GO:0003824);; biological process: single-organism process (GO:0044699)
Solyc00g022100.1	Solyc00g022100.1	5.297991	2.13069	5.109996	0.340551	0.171098	0.766391	1.201681	1.644115	2.667274	2.92822089483814e-05	-3.41785423700541	down	--	--	--	--	--	Cellular Component: mitochondrion (GO:0005739);; Cellular Component: ribosome (GO:0005840);;	--	--	--	--	--	Uncharacterized mitochondrial protein ymf1 GN=YMF1 OS=Marchantia polymorpha (Liverwort) PE=4 SV=1	J	Translation, ribosomal structure and biogenesis	ribosomal protein L10 (mitochondrion) [Capsicum annuum]	cellular component: cell (GO:0005623);; cellular component: organelle (GO:0043226);; cellular component: cell part (GO:0044464);; cellular component: macromolecular complex (GO:0032991)
Solyc00g022107.1	Solyc00g022107.1	6.691354	2.686898	5.027787	0.671998	1.153338	0.982125	1.501619	1.046442	2.864469	0.000397646519396078	-2.49558870684862	down	0.240917684722859	1.05442077250334	normal	[J]	Translation, ribosomal structure and biogenesis	Molecular Function: RNA binding (GO:0003723);; Molecular Function: structural constituent of ribosome (GO:0003735);; Cellular Component: mitochondrion (GO:0005739);; Biological Process: translation (GO:0006412);; Cellular Component: chloroplast (GO:0009507);; Cellular Component: large ribosomal subunit (GO:0015934);; Molecular Function: transferase activity (GO:0016740);;	--	--	[J]	Translation, ribosomal structure and biogenesis	Ribosomal Proteins L2, RNA binding domain	60S ribosomal protein L2, mitochondrial GN=RPL2 OS=Arabidopsis thaliana (Mouse-ear cress) PE=3 SV=1	J	Translation, ribosomal structure and biogenesis	PREDICTED: LOW QUALITY PROTEIN: 60S ribosomal protein L2, mitochondrial, partial [Solanum lycopersicum]	molecular function: binding (GO:0005488);; molecular function: structural molecule activity (GO:0005198);; cellular component: cell (GO:0005623);; cellular component: organelle (GO:0043226);; cellular component: cell part (GO:0044464);; biological process: metabolic process (GO:0008152);; biological process: cellular process (GO:0009987);; cellular component: macromolecular complex (GO:0032991);;…
Solyc00g023590.2	Solyc00g023590.2	1.084503	0.875122	2.140542	0.371753	0.116156	0.252797	0.894856	1.066351	0.678134	0.00866153548192318	-2.52683577542815	down	--	--	--	--	--	--	--	--	--	--	--	--	--	--	hypothetical protein (mitochondrion) [Capsicum annuum]	--
Solyc00g040290.2	Solyc00g040290.2	0.083003	0.201587	0.033773	1.434813	1.912378	3.926653	0	0.031638	0.033036	0.000347912655336485	4.28357409121417	up	5.41725513878321e-06	-6.3917297028217	down	--	--	--	--	--	--	--	Transferase family	--	S	Function unknown	PREDICTED: omega-hydroxypalmitate O-feruloyl transferase-like [Solanum lycopersicum]	--
Solyc00g048510.3	Solyc00g048510.3	5.25872	16.144159	7.54997	0.363607	0.165229	0.284721	4.463577	3.488658	4.074668	0.000178884967397157	-5.2485372575282	down	1.94768403677588e-10	3.94306243165688	up	--	--	--	--	--	--	--	Phloem protein 2	Protein PHLOEM PROTEIN 2-LIKE A9 GN=PP2A9 OS=Arabidopsis thaliana (Mouse-ear cress) PE=2 SV=1	R	General function prediction only	PREDICTED: protein PHLOEM PROTEIN 2-LIKE A9-like isoform X1 [Solanum lycopersicum]	--
Solyc00g049520.2	Solyc00g049520.2	147.664948	202.696608	140.272049	58.05619	86.481506	73.429039	88.936012	110.937219	134.246813	4.06946969587657e-05	-1.31850286829456	down	0.0250878346947987	0.717805373419453	normal	--	--	--	--	--	--	--	--	--	--	--	--	--
Solyc00g050430.3	Solyc00g050430.3	52.35321	45.484329	35.557968	2.406245	2.760082	4.910716	25.615227	30.786572	25.001429	5.07617572396988e-32	-3.86963529042138	down	7.43200962607254e-53	3.11162121188012	up	--	--	Molecular Function: protein dimerization activity (GO:0046983);;	--	--	--	--	Helix-loop-helix DNA-binding domain	Transcription factor bHLH93 GN=K21L13.16 OS=Arabidopsis thaliana (Mouse-ear cress) PE=1 SV=1	K	Transcription	PREDICTED: transcription factor bHLH93 [Solanum lycopersicum]	molecular function: binding (GO:0005488)
Solyc00g056680.1	Solyc00g056680.1	3.248473	4.892564	4.155518	0.884321	1.07364	0.906516	1.081359	1.392552	1.177734	1.16305158004167e-07	-2.2425943387025	down	0.559225408464065	0.450672720029907	normal	[I]	Lipid transport and metabolism	Molecular Function: triglyceride lipase activity (GO:0004806);; Biological Process: lipid metabolic process (GO:0006629);; Molecular Function: phosphatidylcholine 1-acylhydrolase activity (GO:0008970);; Biological Process: ethylene biosynthetic process (GO:0009693);; Molecular Function: galactolipase activity (GO:0047714);;	--	--	[I]	Lipid transport and metabolism	Lipase (class 3)	Phospholipase A1-Ibeta2, chloroplastic (Precursor) GN=At4g16820 OS=Arabidopsis thaliana (Mouse-ear cress) PE=1 SV=2	I	Lipid transport and metabolism	PREDICTED: phospholipase A1-Ibeta2, chloroplastic-like [Solanum lycopersicum]	biological process: metabolic process (GO:0008152);; molecular function: catalytic activity (GO:0003824);; biological process: single-organism process (GO:0044699);; biological process: cellular process (GO:0009987)
Solyc00g075035.1	Solyc00g075035.1	18.060362	24.258986	37.679546	92.136871	110.183296	71.517754	27.188719	48.968792	25.573658	3.74285902109909e-06	1.62472719026917	up	0.000258486928765318	-1.32822279591315	down	--	--	--	--	--	--	--	Pollen proteins Ole e I like;; Extensin-like region	--	R	General function prediction only	PREDICTED: extensin-2-like, partial [Solanum lycopersicum]	--
Solyc00g090860.2	Solyc00g090860.2	0.259776	1.486195	0.0583	17.250549	34.020962	30.417057	171.115494	152.744949	136.697647	8.81335761471805e-14	5.25699029623023	up	1.79467407493228e-48	2.59325955855917	up	[P]	Inorganic ion transport and metabolism	Biological Process: response to nitrate (GO:0010167);; Biological Process: nitrate transport (GO:0015706);; Cellular Component: integral component of membrane (GO:0016021);; Biological Process: lateral root development (GO:0048527);; Biological Process: transmembrane transport (GO:0055085);;	K02575|6.80272e-98|sot:102596700|K02575 MFS transporter, NNP family, nitrate/nitrite transporter | (RefSeq) high affinity nitrate transporter 2.4-like	Nitrogen metabolism (ko00910)	--	--	--	High-affinity nitrate transporter 2.1 GN=At1g08090 OS=Arabidopsis thaliana (Mouse-ear cress) PE=1 SV=1	G	Carbohydrate transport and metabolism	PREDICTED: high-affinity nitrate transporter 2.1-like [Solanum tuberosum]	biological process: response to stimulus (GO:0050896);; biological process: single-organism process (GO:0044699);; biological process: localization (GO:0051179);; cellular component: membrane (GO:0016020);; cellular component: membrane part (GO:0044425);; biological process: multicellular organismal process (GO:0032501);; biological process: developmental process (GO:0032502);; biological process…
Solyc00g090870.3	Solyc00g090870.3	5.27446	4.25656	4.787645	11.039734	9.454627	11.70236	6.485948	5.870413	5.273225	0.00863450731435789	1.01800734091676	up	0.0276258324964464	-0.765483625205129	normal	--	--	--	--	--	[G]	Carbohydrate transport and metabolism	5'-AMP-activated protein kinase beta subunit, interation domain	SNF1-related protein kinase regulatory subunit beta-3 GN=KINB3 OS=Arabidopsis thaliana (Mouse-ear cress) PE=1 SV=1	G	Carbohydrate transport and metabolism	PREDICTED: SNF1-related protein kinase regulatory subunit beta-3 [Solanum lycopersicum]	--
Solyc00g098560.3	Solyc00g098560.3	20.302273	20.565998	20.445129	8.072716	8.195449	8.586135	13.484215	15.914989	20.688522	4.22196479989424e-09	-1.4482854709421	down	0.000427386588050025	1.11361440748591	up	--	--	--	K21026|0|sly:101259426|K21026 acetylajmaline esterase [EC:3.1.1.80] | (RefSeq) GDSL esterase/lipase At5g03980-like	--	--	--	GDSL-like Lipase/Acylhydrolase	GDSL esterase/lipase At5g03980 (Precursor) GN=At5g03980 OS=Arabidopsis thaliana (Mouse-ear cress) PE=2 SV=1	R	General function prediction only	PREDICTED: acetylajmalan esterase-like [Solanum tuberosum]	--
Solyc00g156980.3	Solyc00g156980.3	0.477766	0.391488	0.910505	3.289837	3.090031	5.539154	0.808403	0.724421	0.944644	0.00123333446410819	2.56140292945575	up	0.00204197041888699	-2.13810826481306	down	[E]	Amino acid transport and metabolism	Biological Process: alcohol metabolic process (GO:0006066);; Molecular Function: choline dehydrogenase activity (GO:0008812);; Molecular Function: flavin adenine dinucleotide binding (GO:0050660);; Biological Process: oxidation-reduction process (GO:0055114);;	--	--	[R]	General function prediction only	GMC oxidoreductase	Protein HOTHEAD (Precursor) GN=F3N23.17 OS=Arabidopsis thaliana (Mouse-ear cress) PE=1 SV=1	R	General function prediction only	PREDICTED: protein HOTHEAD-like [Solanum lycopersicum]	biological process: metabolic process (GO:0008152);; biological process: single-organism process (GO:0044699);; molecular function: catalytic activity (GO:0003824);; molecular function: binding (GO:0005488)
Solyc00g174330.3	Solyc00g174330.3	12.122312	18.32494	9.045165	0	0	0	0.221089	0	0.114663	1.32932063589879e-18	-Inf	down	--	--	--	--	--	Cellular Component: extracellular region (GO:0005576);; Biological Process: killing of cells of other organism (GO:0031640);; Biological Process: defense response to fungus (GO:0050832);;	K13449|3.44472e-31|sot:102577780|K13449 pathogenesis-related protein 1 | (RefSeq) PR1B, pr1-1; pathogenesis-related protein 1b precursor	Plant hormone signal transduction (ko04075);; Plant-pathogen interaction (ko04626)	[S]	Function unknown	--	Pathogenesis-related leaf protein 4 (Precursor) OS=Solanum lycopersicum (Tomato) PE=2 SV=1	S	Function unknown	pathogenesis related protein isoform b1 [Solanum phureja]	cellular component: extracellular region (GO:0005576);; biological process: cell killing (GO:0001906);; biological process: multi-organism process (GO:0051704);; biological process: biological regulation (GO:0065007);; biological process: response to stimulus (GO:0050896)
Solyc00g174340.2	Solyc00g174340.2	3192.359375	4304.125977	1940.765259	0.237484	0	2.374855	5.336799	0.874481	12.820183	9.01359854114454e-30	-11.9571893353757	down	0.174278691744712	2.9636743074864	normal	[S]	Function unknown	Cellular Component: extracellular region (GO:0005576);; Biological Process: killing of cells of other organism (GO:0031640);; Biological Process: defense response to fungus (GO:0050832);;	K13449|4.40386e-106|sly:544123|K13449 pathogenesis-related protein 1 | (RefSeq) PR1b1, P14, P14A, P6; PR protein	Plant hormone signal transduction (ko04075);; Plant-pathogen interaction (ko04626)	[S]	Function unknown	Cysteine-rich secretory protein family	Pathogenesis-related leaf protein 6 (Precursor) GN=PR1B1 OS=Solanum lycopersicum (Tomato) PE=1 SV=2	S	Function unknown	pathogenesis-related leaf protein 6 precursor [Solanum lycopersicum]	cellular component: extracellular region (GO:0005576);; biological process: cell killing (GO:0001906);; biological process: multi-organism process (GO:0051704);; biological process: biological regulation (GO:0065007);; biological process: response to stimulus (GO:0050896)
Solyc00g201160.3	Solyc00g201160.3	3.666658	4.416253	3.579856	1.222888	0.486704	1.45322	1.31954	1.750229	2.086965	9.8538044194351e-07	-1.89308614286228	down	0.109765056469218	0.795270739479209	normal	[RTKL]	General function prediction only;; Signal transduction mechanisms;; Transcription;; Replication, recombination and repair	--	--	--	--	--	Protein tyrosine kinase;; Protein kinase domain	G-type lectin S-receptor-like serine/threonine-protein kinase At4g27290 (Precursor) GN=At4g27290 OS=Arabidopsis thaliana (Mouse-ear cress) PE=3 SV=4	T	Signal transduction mechanisms	PREDICTED: G-type lectin S-receptor-like serine/threonine-protein kinase At4g27290 [Solanum lycopersicum]	--
Solyc00g233480.1	Solyc00g233480.1	19.693916	21.978167	23.972839	2.066882	2.950557	3.551378	12.762622	13.897851	18.7141	1.93134386507312e-19	-3.07081499616099	down	1.95588696677571e-11	2.49385088126559	up	[O]	Posttranslational modification, protein turnover, chaperones	Molecular Function: ATP binding (GO:0005524);; Biological Process: obsolete ATP catabolic process (GO:0006200);; Molecular Function: ATPase activity (GO:0016887);;	--	--	[Q]	Secondary metabolites biosynthesis, transport and catabolism	ABC transporter	ABC transporter G family member 12 GN=F5D21.6 OS=Arabidopsis thaliana (Mouse-ear cress) PE=1 SV=1	Q	Secondary metabolites biosynthesis, transport and catabolism	PREDICTED: ABC transporter G family member 11-like [Solanum tuberosum]	molecular function: binding (GO:0005488);; biological process: metabolic process (GO:0008152);; biological process: cellular process (GO:0009987);; biological process: single-organism process (GO:0044699);; molecular function: catalytic activity (GO:0003824)
Solyc00g247300.3	Solyc00g247300.3	40.01207	39.80555	43.256382	15.715944	20.435377	21.762531	42.746487	42.18367	45.784924	1.17514285821934e-10	-1.23427681221636	down	2.05464361251423e-15	1.27538455432374	up	[Q]	Secondary metabolites biosynthesis, transport and catabolism	--	K20562|0|sly:101247602|K20562 biphenyl-4-hydroxylase | (RefSeq) cytochrome P450 CYP736A12-like	--	[Q]	Secondary metabolites biosynthesis, transport and catabolism	Cytochrome P450	Cytochrome P450 CYP736A12 OS=Panax ginseng (Korean ginseng) PE=2 SV=1	Q	Secondary metabolites biosynthesis, transport and catabolism	PREDICTED: cytochrome P450 CYP736A12-like [Solanum lycopersicum]	--
Solyc00g272810.1	Solyc00g272810.1	13.543715	10.599866	16.670506	3.683444	3.40004	5.045504	4.044426	0.983516	3.812847	3.47779705918486e-08	-1.88975963677587	down	0.665678933774138	-0.346916528009593	normal	[KR]	Transcription;; General function prediction only	Molecular Function: transferase activity, transferring acyl groups (GO:0016746);;	--	--	[E]	Amino acid transport and metabolism	Acetyltransferase (GNAT) family	Probable acetyltransferase NATA1-like GN=At2g39020 OS=Arabidopsis thaliana (Mouse-ear cress) PE=2 SV=1	E	Amino acid transport and metabolism	PREDICTED: probable acetyltransferase NATA1-like [Solanum lycopersicum]	biological process: metabolic process (GO:0008152);; molecular function: catalytic activity (GO:0003824)
Solyc00g289230.2	Solyc00g289230.2	21.705193	31.943035	23.178615	7.140104	8.591207	10.202964	12.097331	12.193685	15.764076	3.72767027620094e-07	-1.71524615651395	down	0.00308669448512015	0.744443738534561	normal	[RTKL]	General function prediction only;; Signal transduction mechanisms;; Transcription;; Replication, recombination and repair	--	--	--	--	--	Protein tyrosine kinase;; Protein kinase domain;; PAN-like domain;; S-locus glycoprotein family	G-type lectin S-receptor-like serine/threonine-protein kinase At4g03230 (Precursor) GN=At4g03230 OS=Arabidopsis thaliana (Mouse-ear cress) PE=3 SV=3	T	Signal transduction mechanisms	PREDICTED: receptor-like serine/threonine-protein kinase SD1-8-like [Solanum tuberosum]	--
Solyc01g005000.3	Solyc01g005000.3	5.472796	3.099354	6.505028	14.588667	16.422218	11.035553	7.24831	8.957827	6.52904	4.40222059330791e-05	1.33136041078076	up	0.00359027219195559	-0.776327449881115	normal	[E]	Amino acid transport and metabolism	Molecular Function: glutamate decarboxylase activity (GO:0004351);; Molecular Function: calmodulin binding (GO:0005516);; Biological Process: glutamate metabolic process (GO:0006536);; Molecular Function: oxidoreductase activity (GO:0016491);; Molecular Function: pyridoxal phosphate binding (GO:0030170);; Biological Process: response to cadmium ion (GO:0046686);; Biological Process: oxidation-red…	K01580|0|sly:100147723|K01580 glutamate decarboxylase [EC:4.1.1.15] | (RefSeq) GAD3, LeGAD3, SlGAD3; glutamate decarboxylase isoform3	Alanine, aspartate and glutamate metabolism (ko00250);; beta-Alanine metabolism (ko00410);; Taurine and hypotaurine metabolism (ko00430);; Butanoate metabolism (ko00650)	[E]	Amino acid transport and metabolism	Pyridoxal-dependent decarboxylase conserved domain	Glutamate decarboxylase 4 GN=GAD4 OS=Arabidopsis thaliana (Mouse-ear cress) PE=1 SV=1	E	Amino acid transport and metabolism	glutamate decarboxylase isoform3 [Solanum lycopersicum]	biological process: metabolic process (GO:0008152);; molecular function: catalytic activity (GO:0003824);; molecular function: binding (GO:0005488);; biological process: cellular process (GO:0009987);; biological process: single-organism process (GO:0044699);; biological process: response to stimulus (GO:0050896)
Solyc01g005010.3	Solyc01g005010.3	11.497693	7.996914	7.62594	4.504776	3.942832	5.268378	4.898844	3.9702	4.227147	0.000603300222175229	-1.12616892048356	down	0.943402840957508	0.0361822639417349	normal	--	--	--	--	--	--	--	--	Protein XRI1 GN=XRI1 OS=Arabidopsis thaliana (Mouse-ear cress) PE=1 SV=2	S	Function unknown	PREDICTED: protein XRI1-like [Solanum lycopersicum]	--
Solyc01g005080.3	Solyc01g005080.3	14.344476	9.981581	13.556023	28.585308	31.669744	27.617466	18.017249	21.213368	20.021725	1.77402834746892e-07	1.02443192146553	up	0.00995561694838725	-0.458909644369	normal	--	--	Biological Process: microtubule cytoskeleton organization (GO:0000226);; Biological Process: cytokinesis (GO:0000910);; Molecular Function: microtubule binding (GO:0008017);;	K16732|0|sly:101261948|K16732 protein regulator of cytokinesis 1 | (RefSeq) 65-kDa microtubule-associated protein 6-like	--	[DZ]	Cell cycle control, cell division, chromosome partitioning;; Cytoskeleton	Microtubule associated protein (MAP65/ASE1 family)	65-kDa microtubule-associated protein 6 GN=MAP65-6 OS=Arabidopsis thaliana (Mouse-ear cress) PE=1 SV=1	Z	Cytoskeleton	PREDICTED: 65-kDa microtubule-associated protein 6-like isoform X1 [Solanum lycopersicum]	biological process: cellular process (GO:0009987);; biological process: single-organism process (GO:0044699);; biological process: cellular component organization or biogenesis (GO:0071840);; molecular function: binding (GO:0005488)
Solyc01g005090.3	Solyc01g005090.3	2.393254	1.926345	3.75481	6.980806	11.021464	8.966913	9.916463	12.645028	9.999853	3.22452131658641e-06	1.57829487159034	up	0.121568926758523	0.386302954730475	normal	--	--	Molecular Function: inositol-polyphosphate 5-phosphatase activity (GO:0004445);; Molecular Function: endonuclease activity (GO:0004519);; Molecular Function: exonuclease activity (GO:0004527);; Cellular Component: nucleus (GO:0005634);; Biological Process: glucuronoxylan metabolic process (GO:0010413);; Biological Process: xylan biosynthetic process (GO:0045492);; Biological Process: phosphatidyl…	--	--	[U]	Intracellular trafficking, secretion, and vesicular transport	Endonuclease/Exonuclease/phosphatase family	Type I inositol 1,4,5-trisphosphate 5-phosphatase CVP2 GN=CVP2 OS=Arabidopsis thaliana (Mouse-ear cress) PE=1 SV=2	U	Intracellular trafficking, secretion, and vesicular transport	PREDICTED: type I inositol 1,4,5-trisphosphate 5-phosphatase CVP2 isoform X1 [Solanum lycopersicum]	biological process: metabolic process (GO:0008152);; biological process: cellular process (GO:0009987);; molecular function: catalytic activity (GO:0003824);; cellular component: cell (GO:0005623);; cellular component: organelle (GO:0043226);; cellular component: cell part (GO:0044464);; biological process: single-organism process (GO:0044699);; biological process: cellular component organization…
Solyc01g005140.3	Solyc01g005140.3	1.794182	3.025834	1.955908	8.591715	9.508278	8.18886	2.676541	3.581078	3.029838	2.49842250377978e-07	1.75543800401614	up	2.50649076577452e-06	-1.39204188469966	down	--	--	--	K08360|9.67171e-138|sly:101259871|K08360 cytochrome b-561 [EC:1.16.5.1] | (RefSeq) probable ascorbate-specific transmembrane electron transporter 1	--	[C]	Energy production and conversion	Eukaryotic cytochrome b561	Probable ascorbate-specific transmembrane electron transporter 1 OS=Oryza sativa subsp. japonica (Rice) PE=3 SV=1	C	Energy production and conversion	PREDICTED: probable ascorbate-specific transmembrane electron transporter 1 [Solanum lycopersicum]	--
Solyc01g005160.3	Solyc01g005160.3	3.690048	6.509294	6.842861	0.482131	0.138561	0.337115	1.122897	0.597886	2.740839	3.49699703961429e-11	-4.25764206106571	down	--	--	--	--	--	Cellular Component: ubiquitin ligase complex (GO:0000151);; Molecular Function: ubiquitin-protein transferase activity (GO:0004842);; Biological Process: protein ubiquitination (GO:0016567);; Biological Process: detection of molecule of fungal origin (GO:0032491);;	--	--	--	--	U-box domain;; Zinc-finger of the MIZ type in Nse subunit	U-box domain-containing protein 21 GN=PUB21 OS=Arabidopsis thaliana (Mouse-ear cress) PE=2 SV=1	R	General function prediction only	Avr9/Cf-9 rapidly elicited protein [Solanum lycopersicum]	cellular component: cell (GO:0005623);; cellular component: macromolecular complex (GO:0032991);; cellular component: cell part (GO:0044464);; biological process: metabolic process (GO:0008152);; molecular function: catalytic activity (GO:0003824);; biological process: cellular process (GO:0009987);; biological process: response to stimulus (GO:0050896);; biological process: multi-organism proces…
Solyc01g005230.3	Solyc01g005230.3	11.486496	9.058208	12.211904	10.453935	9.895508	10.975014	21.382978	25.191168	26.12135	0.616078092086763	-0.21103909736643	normal	5.01248287166763e-10	1.31477252758731	up	--	--	--	--	--	--	--	SAM dependent carboxyl methyltransferase	Probable S-adenosylmethionine-dependent methyltransferase At5g38780 GN=At5g38780 OS=Arabidopsis thaliana (Mouse-ear cress) PE=2 SV=1	S	Function unknown	PREDICTED: probable S-adenosylmethionine-dependent methyltransferase At5g38780 [Solanum lycopersicum]	--
Solyc01g005240.3	Solyc01g005240.3	26.635783	26.850864	23.884662	11.794134	13.745893	12.626373	31.45904	32.771596	30.859836	4.49345639737939e-09	-1.16588509587693	down	3.0589388578776e-18	1.41674612372651	up	[E]	Amino acid transport and metabolism	--	K00928|0|sly:101258399|K00928 aspartate kinase [EC:2.7.2.4] | (RefSeq) aspartokinase 2, chloroplastic	Glycine, serine and threonine metabolism (ko00260);; Monobactam biosynthesis (ko00261);; Cysteine and methionine metabolism (ko00270);; Lysine biosynthesis (ko00300);; 2-Oxocarboxylic acid metabolism (ko01210);; Biosynthesis of amino acids (ko01230)	[E]	Amino acid transport and metabolism	Amino acid kinase family;; ACT domain	Aspartokinase 2, chloroplastic (Precursor) GN=MUA22.6 OS=Arabidopsis thaliana (Mouse-ear cress) PE=1 SV=2	E	Amino acid transport and metabolism	PREDICTED: aspartokinase 2, chloroplastic-like isoform X1 [Solanum lycopersicum]	--
Solyc01g005370.3	Solyc01g005370.3	3.727403	4.681406	4.993948	5.569746	3.286946	3.051267	14.614467	10.841105	7.808723	0.748827616228977	-0.325110772472061	normal	0.00111225892943478	1.5819212584621	up	[TZDR]	Signal transduction mechanisms;; Cytoskeleton;; Cell cycle control, cell division, chromosome partitioning;; General function prediction only	--	K13448|1.06404e-118|sly:101247547|K13448 calcium-binding protein CML | (RefSeq) probable calcium-binding protein CML25	Plant-pathogen interaction (ko04626)	[T]	Signal transduction mechanisms	EF hand;; EF-hand domain pair;; EF-hand domain pair;; EF hand;; EF-hand domain;; Secreted protein acidic and rich in cysteine Ca binding region;; Cytoskeletal-regulatory complex EF hand	Probable calcium-binding protein CML25 GN=CML25 OS=Arabidopsis thaliana (Mouse-ear cress) PE=2 SV=1	T	Signal transduction mechanisms	PREDICTED: probable calcium-binding protein CML25 [Solanum lycopersicum]	--
Solyc01g005390.3	Solyc01g005390.3	18.910436	27.983866	24.279989	5.937666	5.456522	5.955589	10.782322	7.780528	16.027691	7.29183395493203e-15	-2.05263866201197	down	0.0618318843778247	1.11911663728251	normal	[LR]	Replication, recombination and repair;; General function prediction only	--	K07766|2.39679e-103|sly:101248702|K07766 diphosphoinositol-polyphosphate diphosphatase [EC:3.6.1.52] | (RefSeq) nudix hydrolase 18, mitochondrial	--	[T]	Signal transduction mechanisms	NUDIX domain	Nudix hydrolase 18, mitochondrial (Precursor) GN=F10B6.26 OS=Arabidopsis thaliana (Mouse-ear cress) PE=2 SV=1	L	Replication, recombination and repair	PREDICTED: nudix hydrolase 18, mitochondrial [Solanum lycopersicum]	--
Solyc01g005470.3	Solyc01g005470.3	87.590493	157.501	106.587854	5.744445	9.588573	13.181358	19.213702	12.185988	40.67786	2.71475263664265e-10	-3.77575305018592	down	0.154413896510903	1.45760118297403	normal	--	--	--	--	--	--	--	PLAC8 family	Protein PLANT CADMIUM RESISTANCE 2 GN=PCR2 OS=Arabidopsis thaliana (Mouse-ear cress) PE=1 SV=1	S	Function unknown	PREDICTED: protein PLANT CADMIUM RESISTANCE 2-like [Solanum lycopersicum]	--
Solyc01g005500.3	Solyc01g005500.3	24.102911	50.12994	24.264174	0.117438	0.204228	0.702091	2.381716	0.512205	5.002815	9.20394882991441e-10	-6.69710215793081	down	--	--	--	[IQR]	Lipid transport and metabolism;; Secondary metabolites biosynthesis, transport and catabolism;; General function prediction only	Biological Process: metabolic process (GO:0008152);; Molecular Function: oxidoreductase activity (GO:0016491);;	--	--	[R]	General function prediction only	short chain dehydrogenase;; Enoyl-(Acyl carrier protein) reductase;; KR domain	Secoisolariciresinol dehydrogenase (Fragment) OS=Podophyllum peltatum (Mayapple) PE=1 SV=1	IQ	Lipid transport and metabolism;; Secondary metabolites biosynthesis, transport and catabolism	PREDICTED: secoisolariciresinol dehydrogenase-like [Solanum lycopersicum]	biological process: metabolic process (GO:0008152);; molecular function: catalytic activity (GO:0003824)
Solyc01g005590.2	Solyc01g005590.2	27.494194	22.602732	25.23842	63.237846	64.551468	62.647865	31.221306	33.172554	28.409452	1.45385721207063e-06	1.19155926398507	up	1.25251160674219e-05	-0.935611941154315	normal	--	--	--	--	--	--	--	--	--	--	--	--	--
Solyc01g005680.3	Solyc01g005680.3	33.305467	32.791303	29.853302	9.076194	10.528032	16.143647	36.303699	35.042223	32.264943	9.21524603614797e-14	-1.58345650536668	down	8.21169020917002e-21	1.67464629577438	up	[R]	General function prediction only	--	K06966|1.17288e-145|sly:101244985|K06966 uncharacterized protein | (RefSeq) cytokinin riboside 5'-monophosphate phosphoribohydrolase LOG8	--	--	--	Possible lysine decarboxylase	Cytokinin riboside 5&apos;-monophosphate phosphoribohydrolase LOG8 GN=LOG8 OS=Arabidopsis thaliana (Mouse-ear cress) PE=1 SV=1	S	Function unknown	PREDICTED: cytokinin riboside 5&apos;-monophosphate phosphoribohydrolase LOG8 [Solanum lycopersicum]	--
Solyc01g005770.3	Solyc01g005770.3	0.635288	0.693531	0.682188	2.304216	2.306489	2.265808	1.932873	1.939151	0.826867	8.46657421336263e-06	1.61273043884344	up	0.269547446025314	-0.451662482493676	normal	--	--	--	--	--	--	--	--	--	R	General function prediction only	PREDICTED: putative pentatricopeptide repeat-containing protein At1g10330 [Nicotiana sylvestris]	--
Solyc01g005790.1	Solyc01g005790.1	2.773503	3.152536	3.217073	0.192703	0.033097	0.006003	0.00768	0.043661	3.500105	1.17010671536035e-15	-5.27125086883968	down	--	--	--	--	--	--	--	--	[R]	General function prediction only	PPR repeat family;; PPR repeat;; PPR repeat;; Pentatricopeptide repeat domain	Putative pentatricopeptide repeat-containing protein At1g10330 GN=PCMP-E71 OS=Arabidopsis thaliana (Mouse-ear cress) PE=3 SV=1	R	General function prediction only	PREDICTED: putative pentatricopeptide repeat-containing protein At1g10330 [Solanum lycopersicum]	--
Solyc01g005800.3	Solyc01g005800.3	8.928146	13.728488	15.316914	5.417487	3.599599	3.890586	3.083752	2.923938	2.853906	7.92614872500098e-05	-1.70664811985126	down	0.182301995311958	-0.423429443085987	normal	--	--	--	--	--	--	--	--	--	S	Function unknown	PREDICTED: uncharacterized protein LOC101245483 [Solanum lycopersicum]	--
Solyc01g005850.2	Solyc01g005850.2	1.452833	1.043723	2.58456	7.032946	5.82542	7.396734	1.03573	2.607136	2.440989	5.81825414608499e-05	1.83805973870048	up	5.27821801785399e-05	-1.62213080428166	down	--	--	--	--	--	--	--	--	--	R	General function prediction only	PREDICTED: extensin-3-like [Solanum lycopersicum]	--
Solyc01g005895.1	Solyc01g005895.1	0.27631	0.087151	0.032795	0.528932	0.091541	0.432578	1.86805	2.781077	2.228066	0.348586470223868	1.29315114847294	normal	2.03117468414009e-14	2.82574067147351	up	--	--	Biological Process: response to stress (GO:0006950);; Biological Process: cellular process (GO:0009987);; Molecular Function: transferase activity, transferring acyl groups other than amino-acyl groups (GO:0016747);; Biological Process: organic substance biosynthetic process (GO:1901576);;	--	--	--	--	Transferase family	3&apos;-N-debenzoyl-2&apos;-deoxytaxol N-benzoyltransferase GN=TAX10 OS=Taxus canadensis (Canadian yew) PE=1 SV=1	S	Function unknown	PREDICTED: taxadien-5-alpha-ol O-acetyltransferase-like [Solanum lycopersicum]	biological process: response to stimulus (GO:0050896);; biological process: cellular process (GO:0009987);; biological process: metabolic process (GO:0008152);; molecular function: catalytic activity (GO:0003824)
Solyc01g005940.3	Solyc01g005940.3	0	0	0	12.561122	20.75394	14.357046	0	0	0	1.70914983871608e-62	Inf	up	3.58893888590365e-63	-Inf	down	[I]	Lipid transport and metabolism	Biological Process: biosynthetic process (GO:0009058);; Molecular Function: transferase activity, transferring alkyl or aryl (other than methyl) groups (GO:0016765);;	K02291|0|sly:101267734|K02291 15-cis-phytoene/all-trans-phytoene synthase [EC:2.5.1.32 2.5.1.99] | (RefSeq) PSY3; phytoene synthase 3	Carotenoid biosynthesis (ko00906)	[I]	Lipid transport and metabolism	Squalene/phytoene synthase	Phytoene synthase 1, chloroplastic (Precursor) GN=PSY1 OS=Solanum lycopersicum (Tomato) PE=1 SV=2	I	Lipid transport and metabolism	PREDICTED: phytoene synthase, chloroplastic-like [Solanum tuberosum]	biological process: metabolic process (GO:0008152);; molecular function: catalytic activity (GO:0003824)
Solyc01g005990.3	Solyc01g005990.3	86.614426	39.619301	53.142181	16.282713	12.283368	16.907631	74.651741	36.621307	29.238512	0.000843446545854944	-2.11838927377494	down	0.0455063957149022	1.72191946739783	normal	--	--	Biological Process: lipid transport (GO:0006869);; Molecular Function: lipid binding (GO:0008289);;	--	--	--	--	Probable lipid transfer;; Protease inhibitor/seed storage/LTP family	Protein YLS3 (Precursor) GN=YLS3 OS=Arabidopsis thaliana (Mouse-ear cress) PE=2 SV=1	R	General function prediction only	PREDICTED: protein YLS3 [Solanum lycopersicum]	biological process: single-organism process (GO:0044699);; biological process: localization (GO:0051179);; molecular function: binding (GO:0005488)
Solyc01g006300.3	Solyc01g006300.3	77.536163	111.850784	100.024612	3.436363	3.048401	6.108643	4.681871	3.016222	8.464941	9.64908721628871e-34	-4.66833928846939	down	0.620975045491122	0.46328263067048	normal	--	--	Molecular Function: peroxidase activity (GO:0004601);; Cellular Component: extracellular region (GO:0005576);; Biological Process: response to virus (GO:0009615);; Biological Process: response to ethylene (GO:0009723);; Molecular Function: heme binding (GO:0020037);; Biological Process: hydrogen peroxide catabolic process (GO:0042744);; Molecular Function: metal ion binding (GO:0046872);; Biologi…	K00430|0|sly:544084|K00430 peroxidase [EC:1.11.1.7] | (RefSeq) CEVI-1; peroxidase	Phenylpropanoid biosynthesis (ko00940)	--	--	Peroxidase	Lignin-forming anionic peroxidase (Precursor) OS=Nicotiana tabacum (Common tobacco) PE=2 SV=1	G	Carbohydrate transport and metabolism	peroxidase precursor [Solanum lycopersicum]	biological process: metabolic process (GO:0008152);; biological process: single-organism process (GO:0044699);; molecular function: catalytic activity (GO:0003824);; molecular function: antioxidant activity (GO:0016209);; cellular component: extracellular region (GO:0005576);; biological process: response to stimulus (GO:0050896);; biological process: multi-organism process (GO:0051704);; molecul…
Solyc01g006310.3	Solyc01g006310.3	6.850107	2.61426	9.260628	17.086897	17.068095	16.481897	5.999535	3.626304	9.143326	5.62953607524943e-05	1.2537417553262	up	7.42324860516817e-09	-1.33820968826872	down	--	--	Molecular Function: peroxidase activity (GO:0004601);; Biological Process: response to oxidative stress (GO:0006979);; Molecular Function: heme binding (GO:0020037);; Molecular Function: metal ion binding (GO:0046872);; Biological Process: oxidation-reduction process (GO:0055114);;	K00430|0|sly:101268131|K00430 peroxidase [EC:1.11.1.7] | (RefSeq) peroxidase N-like	Phenylpropanoid biosynthesis (ko00940)	--	--	Peroxidase	Peroxidase N (Precursor) GN=HRPN OS=Armoracia rusticana (Horseradish) PE=2 SV=1	G	Carbohydrate transport and metabolism	PREDICTED: peroxidase N-like isoform X1 [Solanum lycopersicum]	biological process: metabolic process (GO:0008152);; biological process: single-organism process (GO:0044699);; molecular function: catalytic activity (GO:0003824);; molecular function: antioxidant activity (GO:0016209);; biological process: response to stimulus (GO:0050896);; molecular function: binding (GO:0005488)
Solyc01g006400.3	Solyc01g006400.3	155.262741	214.350021	124.731583	50.32325	43.551044	44.689255	42.697269	37.329445	61.877106	1.06405212388064e-05	-1.98340001316503	down	0.792939943659387	0.139197432625409	normal	--	--	--	--	--	--	--	--	--	--	--	Hop-interacting protein THI101 precursor [Solanum lycopersicum]	--
Solyc01g006430.3	Solyc01g006430.3	601.088964	512.514853	545.463263	372.109495	407.16397	521.966978	824.179631	817.964661	876.750416	0.00542673100927554	-0.48636047561563	normal	4.62211339606032e-15	1.05522743942539	up	[I]	Lipid transport and metabolism	Biological Process: lipid metabolic process (GO:0006629);; Molecular Function: oxidoreductase activity, acting on paired donors, with oxidation of a pair of donors resulting in the reduction of molecular oxygen to two molecules of water (GO:0016717);; Molecular Function: delta12-fatty acid dehydrogenase activity (GO:0016720);; Biological Process: oxidation-reduction process (GO:0055114);;	K10256|0|sly:101259966|K10256 omega-6 fatty acid desaturase / acyl-lipid omega-6 desaturase (Delta-12 desaturase) [EC:1.14.19.6 1.14.19.22] | (RefSeq) delta(12)-fatty-acid desaturase FAD2-like	Biosynthesis of unsaturated fatty acids (ko01040);; Fatty acid metabolism (ko01212)	--	--	Fatty acid desaturase;; Domain of unknown function (DUF3474)	Omega-6 fatty acid desaturase, endoplasmic reticulum isozyme 2 GN=FAD2-2 OS=Glycine max (Soybean) PE=2 SV=1	I	Lipid transport and metabolism	PREDICTED: omega-6 fatty acid desaturase, endoplasmic reticulum isozyme 2-like [Solanum lycopersicum]	biological process: metabolic process (GO:0008152);; biological process: single-organism process (GO:0044699);; molecular function: catalytic activity (GO:0003824)
Solyc01g006520.3	Solyc01g006520.3	2.980054	3.092912	2.801979	0.744227	1.052619	1.195095	1.863882	1.296497	1.470995	4.60824537157123e-06	-1.70821995423938	down	0.115281992135122	0.726368709041285	normal	[RTKL]	General function prediction only;; Signal transduction mechanisms;; Transcription;; Replication, recombination and repair	--	--	--	--	--	Protein kinase domain;; Protein tyrosine kinase;; D-mannose binding lectin;; S-locus glycoprotein family	G-type lectin S-receptor-like serine/threonine-protein kinase RLK1 (Precursor) GN=RLK1 OS=Arabidopsis thaliana (Mouse-ear cress) PE=2 SV=2	T	Signal transduction mechanisms	PREDICTED: G-type lectin S-receptor-like serine/threonine-protein kinase RLK1 [Solanum lycopersicum]	--
Solyc01g006620.3	Solyc01g006620.3	0.374773	0.470017	0.119905	5.405879	4.28931	3.157327	0.093729	0.125928	0.207044	6.2653641975909e-13	3.5643898158503	up	7.30846613965527e-19	-4.73212417277257	down	--	--	--	--	--	--	--	Plant phosphoribosyltransferase C-terminal;; C2 domain	C2 and GRAM domain-containing protein At1g03370 GN=At1g03370 OS=Arabidopsis thaliana (Mouse-ear cress) PE=2 SV=4	R	General function prediction only	PREDICTED: multiple C2 and transmembrane domain-containing protein 1-like [Solanum lycopersicum]	--
Solyc01g006650.2	Solyc01g006650.2	3.226818	2.676774	3.243735	0.902493	1.030193	0.968333	2.430525	2.617777	2.799356	2.38707179949074e-08	-1.74939753820347	down	6.27507220068403e-10	1.7109149572475	up	--	--	Molecular Function: transcription factor activity, sequence-specific DNA binding (GO:0003700);; Cellular Component: nucleus (GO:0005634);; Biological Process: regulation of transcription, DNA-templated (GO:0006355);;	K14514|0|pop:POPTR_0001s05360g|K14514 ethylene-insensitive protein 3 | (RefSeq) POPTRDRAFT_547903; ETHYLENE-INSENSITIVE3-like 3 family protein	Plant hormone signal transduction (ko04075)	--	--	Ethylene insensitive 3	ETHYLENE INSENSITIVE 3-like 3 protein GN=EIL3 OS=Arabidopsis thaliana (Mouse-ear cress) PE=1 SV=1	K	Transcription	PREDICTED: ETHYLENE INSENSITIVE 3-like 3 protein [Solanum lycopersicum]	biological process: biological regulation (GO:0065007);; molecular function: nucleic acid binding transcription factor activity (GO:0001071);; cellular component: cell (GO:0005623);; cellular component: organelle (GO:0043226);; cellular component: cell part (GO:0044464)
Solyc01g006720.3	Solyc01g006720.3	1.97021	1.101473	2.205107	9.548018	6.534262	5.511138	1.080104	0.848923	0.605628	3.03201275188932e-05	1.89666270854227	up	4.29894900459722e-09	-2.84652360009402	down	[V]	Defense mechanisms	Molecular Function: ATP binding (GO:0005524);; Cellular Component: plasma membrane (GO:0005886);; Biological Process: obsolete ATP catabolic process (GO:0006200);; Molecular Function: ATPase-coupled molybdate transmembrane transporter activity (GO:0015412);;	--	--	[Q]	Secondary metabolites biosynthesis, transport and catabolism	ABC-2 type transporter;; ABC transporter	ABC transporter G family member 22 GN=F15M7.6 OS=Arabidopsis thaliana (Mouse-ear cress) PE=1 SV=1	Q	Secondary metabolites biosynthesis, transport and catabolism	PREDICTED: ABC transporter G family member 22-like [Solanum lycopersicum]	molecular function: binding (GO:0005488);; cellular component: cell (GO:0005623);; cellular component: membrane (GO:0016020);; cellular component: cell part (GO:0044464);; biological process: metabolic process (GO:0008152);; biological process: cellular process (GO:0009987);; biological process: single-organism process (GO:0044699);; biological process: localization (GO:0051179);; molecular funct…
Solyc01g006780.3	Solyc01g006780.3	3.037078	2.687121	2.960222	7.966316	10.972179	8.909427	14.705362	13.987354	13.995225	0.000866582512272348	1.53380107201723	up	0.0279262915321029	0.715902456634823	normal	--	--	--	--	--	--	--	--	--	--	--	--	--
Solyc01g006790.2	Solyc01g006790.2	7.229545	0.117752	6.922801	14.228436	19.569851	16.438997	0.155234	0.167477	28.662899	0.000367202185529834	1.67584251667734	up	0.712129382667893	-0.669162241449209	normal	--	--	--	--	--	--	--	--	--	S	Function unknown	PREDICTED: uncharacterized protein LOC101264148 [Solanum lycopersicum]	--
Solyc01g006830.3	Solyc01g006830.3	27.168936	25.049734	26.145445	60.418963	62.329626	57.530001	35.301544	40.450675	36.133772	1.03738996448447e-08	1.05695564804933	up	0.000307966314359152	-0.586065917271257	normal	--	--	--	--	--	--	--	Targeting protein for Xklp2 (TPX2)	Protein WVD2-like 1 GN=WDL1 OS=Arabidopsis thaliana (Mouse-ear cress) PE=1 SV=1	S	Function unknown	PREDICTED: uncharacterized protein LOC101249396 [Solanum lycopersicum]	--
Solyc01g006930.3	Solyc01g006930.3	8.053245	6.48214	6.801701	38.060942	37.016815	39.470269	17.124943	17.152351	17.528774	2.96513064182796e-22	1.87236315032851	up	1.08935660773598e-08	-0.925759045021791	normal	--	--	Molecular Function: transcription factor activity, sequence-specific DNA binding (GO:0003700);; Biological Process: regulation of transcription, DNA-templated (GO:0006355);;	K08064|0|sly:101257995|K08064 nuclear transcription factor Y, alpha | (RefSeq) nuclear transcription factor Y subunit A-10	--	[K]	Transcription	CCAAT-binding transcription factor (CBF-B/NF-YA) subunit B	Nuclear transcription factor Y subunit A-10 GN=NFYA10 OS=Arabidopsis thaliana (Mouse-ear cress) PE=2 SV=2	K	Transcription	PREDICTED: nuclear transcription factor Y subunit A-10 [Solanum lycopersicum]	biological process: biological regulation (GO:0065007);; molecular function: nucleic acid binding transcription factor activity (GO:0001071)
Solyc01g007000.3	Solyc01g007000.3	19.973537	20.350986	36.587681	3.544021	1.819459	1.988608	7.117592	3.838492	7.573125	1.03738004471701e-06	-3.53139195973342	down	0.0124851037165171	1.43578033127495	normal	--	--	Cellular Component: ubiquitin ligase complex (GO:0000151);; Molecular Function: ubiquitin-protein transferase activity (GO:0004842);; Biological Process: protein ubiquitination (GO:0016567);;	--	--	--	--	U-box domain;; Zinc-finger of the MIZ type in Nse subunit;; Armadillo/beta-catenin-like repeat	E3 ubiquitin-protein ligase PUB23 GN=PUB23 OS=Arabidopsis thaliana (Mouse-ear cress) PE=1 SV=1	O	Posttranslational modification, protein turnover, chaperones	PREDICTED: E3 ubiquitin-protein ligase PUB22-like [Solanum lycopersicum]	cellular component: cell (GO:0005623);; cellular component: macromolecular complex (GO:0032991);; cellular component: cell part (GO:0044464);; biological process: metabolic process (GO:0008152);; molecular function: catalytic activity (GO:0003824);; biological process: cellular process (GO:0009987)
Solyc01g007010.2	Solyc01g007010.2	39.020897	48.823048	61.901711	29.833687	22.386648	21.774405	38.469841	34.972832	41.389687	0.000878565405358911	-1.16612823845686	down	6.46644023904555e-05	0.736301880574421	normal	--	--	Cellular Component: ubiquitin ligase complex (GO:0000151);; Molecular Function: ubiquitin-protein transferase activity (GO:0004842);; Biological Process: protein ubiquitination (GO:0016567);;	--	--	--	--	U-box domain;; Zinc-finger of the MIZ type in Nse subunit	E3 ubiquitin-protein ligase PUB23 GN=PUB23 OS=Arabidopsis thaliana (Mouse-ear cress) PE=1 SV=1	O	Posttranslational modification, protein turnover, chaperones	PREDICTED: E3 ubiquitin-protein ligase PUB22-like [Solanum lycopersicum]	cellular component: cell (GO:0005623);; cellular component: macromolecular complex (GO:0032991);; cellular component: cell part (GO:0044464);; biological process: metabolic process (GO:0008152);; molecular function: catalytic activity (GO:0003824);; biological process: cellular process (GO:0009987)
Solyc01g007025.1	Solyc01g007025.1	4.654134	3.32448	6.432781	1.791875	0.051627	1.865603	0.281247	0.413361	1.71509	0.00515091688334994	-2.0872060402552	down	--	--	--	--	--	Cellular Component: ubiquitin ligase complex (GO:0000151);; Molecular Function: ubiquitin-protein transferase activity (GO:0004842);; Biological Process: protein ubiquitination (GO:0016567);;	--	--	--	--	U-box domain;; Zinc-finger of the MIZ type in Nse subunit	E3 ubiquitin-protein ligase PUB23 GN=PUB23 OS=Arabidopsis thaliana (Mouse-ear cress) PE=1 SV=1	O	Posttranslational modification, protein turnover, chaperones	PREDICTED: E3 ubiquitin-protein ligase PUB22-like [Solanum lycopersicum]	cellular component: cell (GO:0005623);; cellular component: macromolecular complex (GO:0032991);; cellular component: cell part (GO:0044464);; biological process: metabolic process (GO:0008152);; molecular function: catalytic activity (GO:0003824);; biological process: cellular process (GO:0009987)
Solyc01g007030.3	Solyc01g007030.3	108.350929	108.142487	179.888046	70.196983	52.3894	45.429302	120.746643	100.30661	91.159668	0.00499423956226618	-1.38616296825391	down	1.03864262015983e-05	0.994145477426543	normal	--	--	Cellular Component: ubiquitin ligase complex (GO:0000151);; Molecular Function: ubiquitin-protein transferase activity (GO:0004842);; Biological Process: protein ubiquitination (GO:0016567);;	--	--	--	--	--	E3 ubiquitin-protein ligase PUB23 GN=PUB23 OS=Arabidopsis thaliana (Mouse-ear cress) PE=1 SV=1	O	Posttranslational modification, protein turnover, chaperones	PREDICTED: LOW QUALITY PROTEIN: E3 ubiquitin-protein ligase PUB22-like [Solanum lycopersicum]	cellular component: cell (GO:0005623);; cellular component: macromolecular complex (GO:0032991);; cellular component: cell part (GO:0044464);; biological process: metabolic process (GO:0008152);; molecular function: catalytic activity (GO:0003824);; biological process: cellular process (GO:0009987)
Solyc01g007040.3	Solyc01g007040.3	97.296761	88.315628	145.492447	61.510971	45.610706	55.682335	95.442902	78.185928	76.236626	0.00384080128313315	-1.17092583180286	down	0.000157854610726677	0.717612817423426	normal	--	--	Cellular Component: ubiquitin ligase complex (GO:0000151);; Molecular Function: ubiquitin-protein transferase activity (GO:0004842);; Biological Process: protein ubiquitination (GO:0016567);;	--	--	--	--	U-box domain	E3 ubiquitin-protein ligase PUB22 GN=PUB22 OS=Arabidopsis thaliana (Mouse-ear cress) PE=1 SV=1	O	Posttranslational modification, protein turnover, chaperones	PREDICTED: LOW QUALITY PROTEIN: E3 ubiquitin-protein ligase PUB22-like [Solanum lycopersicum]	cellular component: cell (GO:0005623);; cellular component: macromolecular complex (GO:0032991);; cellular component: cell part (GO:0044464);; biological process: metabolic process (GO:0008152);; molecular function: catalytic activity (GO:0003824);; biological process: cellular process (GO:0009987)
Solyc01g007100.3	Solyc01g007100.3	1.124932	1.734008	1.019333	4.524482	5.298	4.113876	1.118158	0.96566	0.935456	7.11309237736797e-08	1.69661273778848	up	8.02013607438751e-14	-2.11602829781556	down	[M]	Cell wall/membrane/envelope biogenesis	Biological Process: response to hypoxia (GO:0001666);; Cellular Component: mitochondrion (GO:0005739);; Biological Process: unsaturated fatty acid biosynthetic process (GO:0006636);; Biological Process: phosphatidylglycerol biosynthetic process (GO:0006655);; Biological Process: lipid transport (GO:0006869);; Cellular Component: chloroplast outer membrane (GO:0009707);; Biological Process: nodula…	K09480|0|sly:101266854|K09480 digalactosyldiacylglycerol synthase [EC:2.4.1.241] | (RefSeq) digalactosyldiacylglycerol synthase 1, chloroplastic-like	Glycerolipid metabolism (ko00561)	--	--	Glycosyl transferases group 1;; Glycosyl transferases group 1	Digalactosyldiacylglycerol synthase 1, chloroplastic (Precursor) GN=DGD1 OS=Lotus japonicus (Lotus corniculatus var. japonicus) PE=2 SV=1	M	Cell wall/membrane/envelope biogenesis	PREDICTED: digalactosyldiacylglycerol synthase 1, chloroplastic-like [Solanum lycopersicum]	biological process: response to stimulus (GO:0050896);; cellular component: cell (GO:0005623);; cellular component: organelle (GO:0043226);; cellular component: cell part (GO:0044464);; biological process: metabolic process (GO:0008152);; biological process: cellular process (GO:0009987);; biological process: single-organism process (GO:0044699);; biological process: localization (GO:0051179);; c…
Solyc01g007130.3	Solyc01g007130.3	22.445721	14.708614	18.262497	45.769554	43.191513	47.064724	29.99984	29.461502	21.003855	1.44735295528173e-10	1.15198983828516	up	2.82875346800724e-05	-0.658606579158036	normal	[RTKL]	General function prediction only;; Signal transduction mechanisms;; Transcription;; Replication, recombination and repair	Molecular Function: protein serine/threonine kinase activity (GO:0004674);; Molecular Function: ATP binding (GO:0005524);; Biological Process: protein phosphorylation (GO:0006468);; Cellular Component: integral component of membrane (GO:0016021);;	--	--	--	--	Protein kinase domain;; Protein tyrosine kinase;; Leucine rich repeat;; Leucine Rich repeats (2 copies);; Leucine Rich Repeat	Probable receptor protein kinase TMK1 (Precursor) GN=TMK1 OS=Arabidopsis thaliana (Mouse-ear cress) PE=1 SV=1	T	Signal transduction mechanisms	PREDICTED: probable receptor protein kinase TMK1 [Solanum lycopersicum]	biological process: metabolic process (GO:0008152);; biological process: cellular process (GO:0009987);; molecular function: catalytic activity (GO:0003824);; molecular function: binding (GO:0005488);; cellular component: membrane (GO:0016020);; cellular component: membrane part (GO:0044425)
Solyc01g007955.1	Solyc01g007955.1	1.024682	0.506667	0.440404	3.752499	2.962504	1.956356	0.305849	0.38426	0.27917	0.000263400931447127	1.80698160528739	up	1.08548997692863e-07	-2.911494919863	down	[R]	General function prediction only	--	--	--	--	--	--	--	R	General function prediction only	PREDICTED: uncharacterized protein LOC101251117 [Solanum lycopersicum]	--
Solyc01g007970.2	Solyc01g007970.2	3.322646	5.188879	3.14555	1.130444	1.60709	1.549448	2.543229	2.366526	2.163618	0.000574807665591057	-1.54541873634798	down	0.110906805922825	0.823469462388224	normal	[RTKL]	General function prediction only;; Signal transduction mechanisms;; Transcription;; Replication, recombination and repair	Molecular Function: nucleotide binding (GO:0000166);; Molecular Function: protein kinase activity (GO:0004672);;	--	--	--	--	Protein kinase domain;; Protein tyrosine kinase;; Salt stress response/antifungal	Cysteine-rich receptor-like protein kinase 2 (Precursor) GN=CRK2 OS=Arabidopsis thaliana (Mouse-ear cress) PE=2 SV=1	T	Signal transduction mechanisms	PREDICTED: cysteine-rich receptor-like protein kinase 2 [Solanum lycopersicum]	molecular function: binding (GO:0005488);; biological process: metabolic process (GO:0008152);; biological process: cellular process (GO:0009987);; molecular function: catalytic activity (GO:0003824)
Solyc01g008230.3	Solyc01g008230.3	31.683783	26.457029	31.658356	69.778503	67.83844	73.288094	39.769012	46.955791	41.390121	2.31495612884999e-07	1.08572837097209	up	0.000918257271006593	-0.618039009274979	normal	--	--	--	--	--	--	--	TCP family transcription factor	Transcription factor TCP7 GN=TCP7 OS=Arabidopsis thaliana (Mouse-ear cress) PE=2 SV=1	K	Transcription	TCP transcription factor 15 [Solanum lycopersicum]	--
Solyc01g008300.2	Solyc01g008300.2	4.526629	4.747845	3.122856	1.684103	1.588073	2.567305	1.748792	0.925592	1.053926	0.00197627591995936	-1.31429707720531	down	0.383489894907653	-0.620687753288975	normal	--	--	--	--	--	--	--	Transferase family	BAHD acyltransferase At5g47980 GN=BAHD1 OS=Arabidopsis thaliana (Mouse-ear cress) PE=2 SV=1	S	Function unknown	PREDICTED: BAHD acyltransferase At5g47980-like isoform X2 [Solanum lycopersicum]	--
Solyc01g008330.3	Solyc01g008330.3	34.970093	33.915966	36.002949	84.810146	77.608008	50.293287	37.168814	30.426585	22.485488	0.00699440027219158	0.882793826682176	normal	0.00219312870854814	-1.13684451212903	down	[I]	Lipid transport and metabolism	Molecular Function: acetyl-CoA carboxylase activity (GO:0003989);; Molecular Function: biotin carboxylase activity (GO:0004075);; Molecular Function: ATP binding (GO:0005524);; Biological Process: fatty acid biosynthetic process (GO:0006633);; Cellular Component: chloroplast stroma (GO:0009570);; Cellular Component: chloroplast envelope (GO:0009941);; Molecular Function: metal ion binding (GO:004…	K01961|0|sly:101267921|K01961 acetyl-CoA carboxylase, biotin carboxylase subunit [EC:6.4.1.2 6.3.4.14] | (RefSeq) biotin carboxylase 1, chloroplastic	Fatty acid biosynthesis (ko00061);; Pyruvate metabolism (ko00620);; Propanoate metabolism (ko00640);; Carbon metabolism (ko01200);; Fatty acid metabolism (ko01212)	[IE]	Lipid transport and metabolism;; Amino acid transport and metabolism	Carbamoyl-phosphate synthase L chain, ATP binding domain;; Carbamoyl-phosphate synthase L chain, N-terminal domain;; Biotin carboxylase C-terminal domain;; ATP-grasp domain;; ATP-grasp domain;; D-ala D-ala ligase C-terminus;; RimK-like ATP-grasp domain	Biotin carboxylase 1, chloroplastic (Precursor) GN=POPTRDRAFT_831870 OS=Populus trichocarpa (Western balsam poplar) PE=2 SV=1	C	Energy production and conversion	PREDICTED: biotin carboxylase 1, chloroplastic [Solanum lycopersicum]	biological process: metabolic process (GO:0008152);; molecular function: catalytic activity (GO:0003824);; molecular function: binding (GO:0005488);; biological process: cellular process (GO:0009987);; biological process: single-organism process (GO:0044699);; cellular component: cell (GO:0005623);; cellular component: organelle (GO:0043226);; cellular component: organelle part (GO:0044422);; cel…
Solyc01g008440.3	Solyc01g008440.3	3.043633	3.124935	3.086448	9.678612	10.140754	8.944991	4.916251	4.285937	3.829185	5.83300021132007e-08	1.45991501263076	up	8.00138949834827e-06	-1.03764423359654	down	[RTKL]	General function prediction only;; Signal transduction mechanisms;; Transcription;; Replication, recombination and repair	Molecular Function: calmodulin-dependent protein kinase activity (GO:0004683);; Molecular Function: calcium ion binding (GO:0005509);; Molecular Function: ATP binding (GO:0005524);; Biological Process: protein phosphorylation (GO:0006468);;	K13412|0|sly:101265949|K13412 calcium-dependent protein kinase [EC:2.7.11.1] | (RefSeq) calcium-dependent protein kinase 8	Plant-pathogen interaction (ko04626)	[T]	Signal transduction mechanisms	Protein kinase domain;; EF-hand domain pair;; EF hand;; Protein tyrosine kinase;; EF-hand domain;; EF hand;; EF-hand domain pair;; Kinase-like;; Cytoskeletal-regulatory complex EF hand;; Lipopolysaccharide kinase (Kdo/WaaP) family	Calcium-dependent protein kinase 7 GN=CPK7 OS=Arabidopsis thaliana (Mouse-ear cress) PE=2 SV=1	T	Signal transduction mechanisms	PREDICTED: calcium-dependent protein kinase 8 [Solanum lycopersicum]	biological process: metabolic process (GO:0008152);; biological process: cellular process (GO:0009987);; molecular function: catalytic activity (GO:0003824);; molecular function: binding (GO:0005488)
Solyc01g008497.1	Solyc01g008497.1	1.282784	1.287566	1.184448	0	0	0	0	0	0.129582	1.09753655650668e-35	-Inf	down	--	--	--	[RTKL]	General function prediction only;; Signal transduction mechanisms;; Transcription;; Replication, recombination and repair	--	K04733|0|sly:101256116|K04733 interleukin-1 receptor-associated kinase 4 [EC:2.7.11.1] | (RefSeq) rust resistance kinase Lr10-like	--	[T]	Signal transduction mechanisms	Protein kinase domain;; Protein tyrosine kinase	Probable receptor-like protein kinase At1g67000 (Precursor) GN=At1g67000 OS=Arabidopsis thaliana (Mouse-ear cress) PE=2 SV=2	T	Signal transduction mechanisms	PREDICTED: probable receptor-like protein kinase At1g67000 isoform X1 [Solanum lycopersicum]	--
Solyc01g008500.3	Solyc01g008500.3	0.786441	1.987786	0.685905	0	0	0	0.257861	0.245987	0.102804	4.86409592604343e-07	-Inf	down	--	--	--	[RTKL]	General function prediction only;; Signal transduction mechanisms;; Transcription;; Replication, recombination and repair	--	--	--	[T]	Signal transduction mechanisms	Protein kinase domain;; Protein tyrosine kinase	Glycerophosphodiester phosphodiesterase protein kinase domain-containing GDPDL2 {ECO:0000305} (Precursor) OS=Arabidopsis thaliana (Mouse-ear cress) PE=1 SV=1	T	Signal transduction mechanisms	PREDICTED: probable receptor-like protein kinase At1g67000 [Solanum lycopersicum]	--
Solyc01g008620.3	Solyc01g008620.3	147.226425	199.68187	140.350418	4.439377	7.629243	12.758952	5.403955	3.402962	10.114808	2.54014052367198e-27	-4.44228966998067	down	0.83002136062371	-0.28443111659854	normal	--	--	Cellular Component: proteinaceous extracellular matrix (GO:0005578);; Cellular Component: extracellular space (GO:0005615);; Biological Process: carbohydrate metabolic process (GO:0005975);; Biological Process: response to biotic stimulus (GO:0009607);; Biological Process: plant-type hypersensitive response (GO:0009626);; Molecular Function: glucan endo-1,3-beta-D-glucosidase activity (GO:0042973…	--	--	--	--	Glycosyl hydrolases family 17	Glucan endo-1,3-beta-glucosidase A (Precursor) OS=Solanum lycopersicum (Tomato) PE=1 SV=1	R	General function prediction only	glucan endo-1,3-beta-glucosidase A precursor [Solanum lycopersicum]	cellular component: extracellular region (GO:0005576);; cellular component: extracellular matrix (GO:0031012);; cellular component: extracellular region part (GO:0044421);; biological process: metabolic process (GO:0008152);; biological process: response to stimulus (GO:0050896);; biological process: immune system process (GO:0002376);; biological process: cellular process (GO:0009987);; biologic…
Solyc01g008640.3	Solyc01g008640.3	1.718948	3.254525	1.585512	0.217836	0.064947	0.247385	0.424945	0.026552	0.559405	1.6297649694705e-05	-3.76656868853062	down	--	--	--	[Q]	Secondary metabolites biosynthesis, transport and catabolism	Molecular Function: monooxygenase activity (GO:0004497);; Molecular Function: iron ion binding (GO:0005506);; Molecular Function: electron carrier activity (GO:0009055);; Cellular Component: integral component of membrane (GO:0016021);; Molecular Function: oxidoreductase activity, acting on paired donors, with incorporation or reduction of molecular oxygen (GO:0016705);; Molecular Function: heme …	--	--	[Q]	Secondary metabolites biosynthesis, transport and catabolism	Cytochrome P450	Premnaspirodiene oxygenase GN=CYP71D55 OS=Hyoscyamus muticus (Egyptian henbane) PE=1 SV=1	Q	Secondary metabolites biosynthesis, transport and catabolism	PREDICTED: premnaspirodiene oxygenase-like [Solanum lycopersicum]	biological process: metabolic process (GO:0008152);; biological process: single-organism process (GO:0044699);; molecular function: catalytic activity (GO:0003824);; molecular function: binding (GO:0005488);; molecular function: electron carrier activity (GO:0009055);; cellular component: membrane (GO:0016020);; cellular component: membrane part (GO:0044425)
Solyc01g008650.3	Solyc01g008650.3	13.956797	15.923561	11.205033	4.070317	4.482014	6.226875	6.959393	6.355152	8.538615	1.82217371348866e-09	-1.62119439210918	down	0.0156483487524355	0.666337420207179	normal	[Q]	Secondary metabolites biosynthesis, transport and catabolism	Molecular Function: monooxygenase activity (GO:0004497);; Molecular Function: iron ion binding (GO:0005506);; Molecular Function: electron carrier activity (GO:0009055);; Cellular Component: integral component of membrane (GO:0016021);; Molecular Function: oxidoreductase activity, acting on paired donors, with incorporation or reduction of molecular oxygen (GO:0016705);; Molecular Function: heme …	--	--	[Q]	Secondary metabolites biosynthesis, transport and catabolism	Cytochrome P450	Premnaspirodiene oxygenase GN=CYP71D55 OS=Hyoscyamus muticus (Egyptian henbane) PE=1 SV=1	Q	Secondary metabolites biosynthesis, transport and catabolism	PREDICTED: premnaspirodiene oxygenase-like [Solanum lycopersicum]	biological process: metabolic process (GO:0008152);; biological process: single-organism process (GO:0044699);; molecular function: catalytic activity (GO:0003824);; molecular function: binding (GO:0005488);; molecular function: electron carrier activity (GO:0009055);; cellular component: membrane (GO:0016020);; cellular component: membrane part (GO:0044425)
Solyc01g008670.3	Solyc01g008670.3	2.994255	6.959063	1.915422	0	0.070267	0.147701	0.045815	0.086535	0.215733	0.000379224044718666	-5.81594634156978	down	--	--	--	[Q]	Secondary metabolites biosynthesis, transport and catabolism	Molecular Function: monooxygenase activity (GO:0004497);; Molecular Function: iron ion binding (GO:0005506);; Molecular Function: electron carrier activity (GO:0009055);; Cellular Component: integral component of membrane (GO:0016021);; Molecular Function: oxidoreductase activity, acting on paired donors, with incorporation or reduction of molecular oxygen (GO:0016705);; Molecular Function: heme …	--	--	[Q]	Secondary metabolites biosynthesis, transport and catabolism	Cytochrome P450	Premnaspirodiene oxygenase GN=CYP71D55 OS=Hyoscyamus muticus (Egyptian henbane) PE=1 SV=1	Q	Secondary metabolites biosynthesis, transport and catabolism	PREDICTED: premnaspirodiene oxygenase-like [Solanum lycopersicum]	biological process: metabolic process (GO:0008152);; biological process: single-organism process (GO:0044699);; molecular function: catalytic activity (GO:0003824);; molecular function: binding (GO:0005488);; molecular function: electron carrier activity (GO:0009055);; cellular component: membrane (GO:0016020);; cellular component: membrane part (GO:0044425)
Solyc01g008690.3	Solyc01g008690.3	2.017619	1.738145	1.575694	5.162375	4.157435	5.126732	1.595577	0.925674	1.140085	0.00182069072943795	1.1944550580003	up	7.43183164888806e-07	-1.67807670844122	down	[GOU]	Carbohydrate transport and metabolism;; Posttranslational modification, protein turnover, chaperones;; Intracellular trafficking, secretion, and vesicular transport	--	K15356|0|sly:101261546|K15356 GDP-mannose transporter | (RefSeq) GDP-mannose transporter GONST1-like	--	[GOU]	Carbohydrate transport and metabolism;; Posttranslational modification, protein turnover, chaperones;; Intracellular trafficking, secretion, and vesicular transport	--	GDP-mannose transporter GONST1 GN=GONST1 OS=Arabidopsis thaliana (Mouse-ear cress) PE=1 SV=2	P	Inorganic ion transport and metabolism	PREDICTED: GDP-mannose transporter GONST1-like isoform X2 [Solanum lycopersicum]	--
Solyc01g008850.3	Solyc01g008850.3	22.270701	30.946501	16.877142	24.216849	17.961561	20.475277	9.164886	8.556913	9.661016	0.469025175711856	-0.333919981952729	normal	9.76041951576653e-08	-1.01259623332776	down	[RTKL]	General function prediction only;; Signal transduction mechanisms;; Transcription;; Replication, recombination and repair	Molecular Function: calmodulin-dependent protein kinase activity (GO:0004683);; Molecular Function: ATP binding (GO:0005524);; Biological Process: protein phosphorylation (GO:0006468);; Biological Process: signal transduction (GO:0007165);;	--	--	[T]	Signal transduction mechanisms	Protein kinase domain;; Protein tyrosine kinase;; NAF domain;; Kinase-like	CBL-interacting serine/threonine-protein kinase 3 GN=T20P8.3 OS=Arabidopsis thaliana (Mouse-ear cress) PE=1 SV=2	T	Signal transduction mechanisms	PREDICTED: CBL-interacting serine/threonine-protein kinase 3-like [Solanum lycopersicum]	biological process: metabolic process (GO:0008152);; biological process: cellular process (GO:0009987);; molecular function: catalytic activity (GO:0003824);; molecular function: binding (GO:0005488);; biological process: response to stimulus (GO:0050896);; biological process: biological regulation (GO:0065007)
Solyc01g008870.1	Solyc01g008870.1	0.736495	5.546623	1.251284	0	0	0	0.159505	0	0.189422	0.00180642457914089	-Inf	down	--	--	--	[RTKL]	General function prediction only;; Signal transduction mechanisms;; Transcription;; Replication, recombination and repair	--	K04733|0|sot:102582480|K04733 interleukin-1 receptor-associated kinase 4 [EC:2.7.11.1] | (RefSeq) protein kinase 2B, chloroplastic-like	--	[T]	Signal transduction mechanisms	Protein kinase domain;; Protein tyrosine kinase	Protein kinase 2B, chloroplastic (Precursor) GN=APK2B OS=Arabidopsis thaliana (Mouse-ear cress) PE=2 SV=1	T	Signal transduction mechanisms	PREDICTED: protein kinase 2B, chloroplastic-like [Solanum lycopersicum]	--
Solyc01g009020.3	Solyc01g009020.3	89.466879	84.813057	74.170126	45.580287	44.000871	40.378817	61.983743	59.812894	41.633338	4.54686865629305e-08	-1.08722319634531	down	0.0567594524642511	0.442023252748578	normal	--	--	Molecular Function: cysteine-type endopeptidase inhibitor activity (GO:0004869);; Biological Process: negative regulation of peptidase activity (GO:0010466);;	--	--	--	--	Cystatin domain	Cysteine proteinase inhibitor OS=Vigna unguiculata (Cowpea) PE=3 SV=1	R	General function prediction only	PREDICTED: cysteine proteinase inhibitor A [Solanum lycopersicum]	biological process: biological regulation (GO:0065007);; molecular function: enzyme regulator activity (GO:0030234)
Solyc01g009300.3	Solyc01g009300.3	26.027813	22.889931	24.116425	72.68586	71.131721	67.207321	38.522263	37.610489	36.772129	6.01516401697699e-16	1.3850020955607	up	3.64297469078525e-08	-0.801168831801804	normal	[RTKL]	General function prediction only;; Signal transduction mechanisms;; Transcription;; Replication, recombination and repair	Molecular Function: transferase activity, transferring phosphorus-containing groups (GO:0016772);;	K08857|0|sly:101248903|K08857 NIMA (never in mitosis gene a)-related kinase 1/4/5 [EC:2.7.11.1] | (RefSeq) serine/threonine-protein kinase Nek5-like	--	[R]	General function prediction only	Protein kinase domain;; Protein tyrosine kinase	Serine/threonine-protein kinase Nek5 GN=F26G5.150 OS=Arabidopsis thaliana (Mouse-ear cress) PE=1 SV=1	T	Signal transduction mechanisms	PREDICTED: serine/threonine-protein kinase Nek5-like [Solanum lycopersicum]	biological process: metabolic process (GO:0008152);; molecular function: catalytic activity (GO:0003824)
Solyc01g009370.2	Solyc01g009370.2	12.684937	17.163279	9.301648	12.0052	12.169275	13.288398	4.350688	4.469153	5.55565	0.668834989765869	-0.211735933006573	normal	2.76133075556252e-09	-1.27850540563066	down	[Q]	Secondary metabolites biosynthesis, transport and catabolism	Molecular Function: monooxygenase activity (GO:0004497);; Molecular Function: iron ion binding (GO:0005506);; Molecular Function: electron carrier activity (GO:0009055);; Molecular Function: oxidoreductase activity, acting on paired donors, with incorporation or reduction of molecular oxygen (GO:0016705);; Molecular Function: heme binding (GO:0020037);; Biological Process: oxidation-reduction pro…	K09754|0|sly:101247849|K09754 coumaroylquinate(coumaroylshikimate) 3'-monooxygenase [EC:1.14.13.36] | (RefSeq) cytochrome P450 98A2-like	Phenylpropanoid biosynthesis (ko00940);; Flavonoid biosynthesis (ko00941);; Stilbenoid, diarylheptanoid and gingerol biosynthesis (ko00945)	[Q]	Secondary metabolites biosynthesis, transport and catabolism	Cytochrome P450	Cytochrome P450 98A2 GN=CYP98A2 OS=Glycine max (Soybean) PE=2 SV=1	Q	Secondary metabolites biosynthesis, transport and catabolism	PREDICTED: cytochrome P450 98A2-like [Solanum lycopersicum]	biological process: metabolic process (GO:0008152);; biological process: single-organism process (GO:0044699);; molecular function: catalytic activity (GO:0003824);; molecular function: binding (GO:0005488);; molecular function: electron carrier activity (GO:0009055)
Solyc01g009400.3	Solyc01g009400.3	0.727725	1.506143	1.242505	1.01542	1.056105	2.259019	0.167927	0	0.264422	0.929049086792571	0.162483626006402	normal	0.00211777139464174	-3.17189007544608	down	--	--	--	K00430|0|sly:101247550|K00430 peroxidase [EC:1.11.1.7] | (RefSeq) peroxidase 60-like	Phenylpropanoid biosynthesis (ko00940)	--	--	Peroxidase	Peroxidase 60 (Precursor) GN=MWD9.21 OS=Arabidopsis thaliana (Mouse-ear cress) PE=1 SV=1	G	Carbohydrate transport and metabolism	PREDICTED: peroxidase 60-like [Solanum lycopersicum]	--
Solyc01g009410.3	Solyc01g009410.3	4.807498	2.511247	5.889709	16.820482	17.40366	12.578491	4.401549	7.355215	5.46073	1.68015766568641e-08	1.68005537010736	up	3.31880205776141e-07	-1.33691942187728	down	--	--	--	K00430|0|sly:101247248|K00430 peroxidase [EC:1.11.1.7] | (RefSeq) peroxidase 57-like	Phenylpropanoid biosynthesis (ko00940)	--	--	Peroxidase	Peroxidase 60 (Precursor) GN=MWD9.21 OS=Arabidopsis thaliana (Mouse-ear cress) PE=1 SV=1	G	Carbohydrate transport and metabolism	PREDICTED: peroxidase 57-like [Solanum lycopersicum]	--
Solyc01g009645.1	Solyc01g009645.1	2.571795	2.533672	1.592739	0.253131	0.140509	0.270102	0.828776	1.45851	1.732431	7.51242894440102e-07	-3.44912023750207	down	0.000787626889168139	2.68125023186595	up	[KAD]	Transcription;; RNA processing and modification;; Cell cycle control, cell division, chromosome partitioning	--	K09422|0|sly:101245196|K09422 myb proto-oncogene protein, plant | (RefSeq) transcription factor LAF1-like	--	[K]	Transcription	Myb-like DNA-binding domain;; Myb-like DNA-binding domain	Transcription factor LAF1 GN=M7J2.70 OS=Arabidopsis thaliana (Mouse-ear cress) PE=1 SV=2	K	Transcription	PREDICTED: transcription factor LAF1-like [Solanum lycopersicum]	--
Solyc01g009690.2	Solyc01g009690.2	0.504861	1.47296	0.631143	0.072502	0.085859	0.11339	0.020241	0.083957	0.119253	0.00878738049084456	-3.29848762679123	down	--	--	--	--	--	--	--	--	[R]	General function prediction only	Leucine Rich repeats (2 copies);; Leucine rich repeat;; Leucine Rich Repeat;; Leucine Rich repeat;; Leucine rich repeat	Receptor-like protein 12 (Precursor) GN=RLP12 OS=Arabidopsis thaliana (Mouse-ear cress) PE=2 SV=2	S	Function unknown	9A [Solanum pimpinellifolium]	--
Solyc01g009810.3	Solyc01g009810.3	14.372248	17.994592	10.485941	0.494256	0.407291	1.923167	1.204996	1.096721	1.403916	3.56802183607967e-19	-4.29650831683672	down	0.257581810593908	0.783268384520856	normal	--	--	Molecular Function: kinase activity (GO:0016301);; Biological Process: phosphorylation (GO:0016310);; Molecular Function: oxidoreductase activity (GO:0016491);;	--	--	[R]	General function prediction only	Leucine rich repeat N-terminal domain;; Leucine Rich repeats (2 copies);; Leucine Rich Repeat;; Leucine rich repeat	Somatic embryogenesis receptor kinase 2 (Precursor) GN=SERK2 OS=Arabidopsis thaliana (Mouse-ear cress) PE=1 SV=1	T	Signal transduction mechanisms	PREDICTED: somatic embryogenesis receptor kinase 2-like [Solanum lycopersicum]	biological process: metabolic process (GO:0008152);; molecular function: catalytic activity (GO:0003824);; biological process: cellular process (GO:0009987)
Solyc01g009935.1	Solyc01g009935.1	27.89888	14.703707	34.073524	56.618649	76.509903	86.210518	131.289993	156.281616	153.065155	0.000154669849943255	1.37074561125678	up	1.34399655002378e-10	1.10689633667298	up	--	--	--	--	--	--	--	Auxin responsive protein	Indole-3-acetic acid-induced protein ARG7 GN=ARG7 OS=Vigna radiata var. radiata (Mung bean) PE=2 SV=1	S	Function unknown	PREDICTED: auxin-induced protein X10A-like [Solanum lycopersicum]	--
Solyc01g010000.3	Solyc01g010000.3	9.110094	8.702855	10.311666	5.215557	10.043561	6.975631	16.396055	17.886114	21.000307	0.139138049556741	-0.485441645066899	normal	3.4405392217135e-08	1.41568375327652	up	[O]	Posttranslational modification, protein turnover, chaperones	Biological Process: metabolic process (GO:0008152);; Molecular Function: amino acid binding (GO:0016597);;	--	--	--	--	ACT domain;; ACT domain;; ACT domain	ACT domain-containing protein ACR4 {ECO:0000305} OS=Arabidopsis thaliana (Mouse-ear cress) PE=2 SV=1	S	Function unknown	PREDICTED: uncharacterized protein LOC101262744 [Solanum lycopersicum]	biological process: metabolic process (GO:0008152);; molecular function: binding (GO:0005488)
Solyc01g010080.3	Solyc01g010080.3	106.106499	79.77108	131.698776	42.199406	51.999619	52.774845	123.871399	136.343018	134.967484	0.000202140264138504	-1.25705332085225	down	2.60460989171574e-27	1.52807430732137	up	--	--	Molecular Function: inward rectifier potassium channel activity (GO:0005242);; Cellular Component: endoplasmic reticulum (GO:0005783);; Cellular Component: plasma membrane (GO:0005886);; Biological Process: high-affinity potassium ion import (GO:0010163);; Biological Process: response to nitrate (GO:0010167);; Biological Process: nitrate transport (GO:0015706);; Cellular Component: integral compo…	--	--	[PT]	Inorganic ion transport and metabolism;; Signal transduction mechanisms	Ion transport protein;; Domain of unknown function (DUF3354);; Cyclic nucleotide-binding domain;; Ion channel	Potassium channel KAT3 GN=F4D11.150 OS=Arabidopsis thaliana (Mouse-ear cress) PE=1 SV=1	P	Inorganic ion transport and metabolism	PREDICTED: potassium channel KAT3-like [Solanum lycopersicum]	biological process: cellular process (GO:0009987);; biological process: single-organism process (GO:0044699);; biological process: localization (GO:0051179);; biological process: biological regulation (GO:0065007);; molecular function: transporter activity (GO:0005215);; cellular component: cell (GO:0005623);; cellular component: organelle (GO:0043226);; cellular component: cell part (GO:0044464)…
Solyc01g010150.3	Solyc01g010150.3	3.382788	3.091018	3.702693	12.993233	12.201845	13.658824	4.183801	4.893187	4.399722	2.82564019506941e-15	1.93028548339675	up	3.54510476369727e-11	-1.37022925062264	down	[O]	Posttranslational modification, protein turnover, chaperones	Biological Process: metabolic process (GO:0008152);; Molecular Function: amino acid binding (GO:0016597);;	--	--	--	--	ACT domain;; ACT domain;; ACT domain	ACT domain-containing protein ACR4 {ECO:0000305} OS=Arabidopsis thaliana (Mouse-ear cress) PE=2 SV=1	R	General function prediction only	PREDICTED: uncharacterized protein LOC101260963 isoform X1 [Solanum lycopersicum]	biological process: metabolic process (GO:0008152);; molecular function: binding (GO:0005488)
Solyc01g010220.3	Solyc01g010220.3	9.470917	12.443249	7.263948	5.354651	4.814109	5.834009	4.270607	3.113138	5.050725	0.00729608924791118	-1.01364846263539	down	0.635569128528368	-0.260802154392071	normal	--	--	--	--	--	--	--	gag-polypeptide of LTR copia-type;; gag-polypeptide of LTR copia-type	--	S	Function unknown	PREDICTED: uncharacterized protein LOC101259565 [Solanum lycopersicum]	--
Solyc01g010270.3	Solyc01g010270.3	44.973412	41.531605	50.188438	154.673676	150.507401	171.340652	80.542511	82.766434	71.181396	1.49095089602526e-19	1.65477431342144	up	3.16165939759107e-09	-0.922891435015999	normal	--	--	--	K18635|4.38195e-46|sly:101258583|K18635 protein SPIRAL1 and related proteins | (RefSeq) protein SPIRAL1-like 1	--	--	--	--	Protein SPIRAL1-like 1 GN=SP1L1 OS=Arabidopsis thaliana (Mouse-ear cress) PE=2 SV=1	S	Function unknown	PREDICTED: protein SPIRAL1-like 1 [Solanum lycopersicum]	--
Solyc01g010290.3	Solyc01g010290.3	12.387432	14.093555	12.20584	43.187245	47.886716	47.911365	26.820669	19.327477	24.426471	1.18274133716707e-20	1.73308577785945	up	1.81943516678288e-09	-0.944335974418022	normal	--	--	--	--	--	--	--	Ureide permease;; Sugar transport protein	Ureide permease 1 GN=UPS1 OS=Arabidopsis thaliana (Mouse-ear cress) PE=1 SV=1	P	Inorganic ion transport and metabolism	PREDICTED: ureide permease 1-like isoform X1 [Solanum lycopersicum]	--
Solyc01g010310.3	Solyc01g010310.3	9.859635	6.626166	6.606169	25.411424	21.993555	17.806774	12.487306	15.152009	7.384507	3.86126885257985e-07	1.35922776205847	up	0.0180076627439126	-0.806647874508728	normal	--	--	--	--	--	--	--	X8 domain	PLASMODESMATA CALLOSE-BINDING PROTEIN 3 (Precursor) GN=PDCB3 OS=Arabidopsis thaliana (Mouse-ear cress) PE=1 SV=1	R	General function prediction only	PREDICTED: PLASMODESMATA CALLOSE-BINDING PROTEIN 1 [Solanum lycopersicum]	--
Solyc01g010350.3	Solyc01g010350.3	1.725083	2.642583	3.638775	7.869485	13.621829	10.253118	13.633661	10.753661	7.246458	3.91790814036371e-05	1.8297469613626	up	0.870826517635088	0.0901837051828985	normal	--	--	Molecular Function: transporter activity (GO:0005215);; Biological Process: transport (GO:0006810);; Cellular Component: integral component of membrane (GO:0016021);;	K15283|0|sly:101263932|K15283 solute carrier family 35, member E1 | (RefSeq) triose phosphate/phosphate translocator, chloroplastic-like	--	[GE]	Carbohydrate transport and metabolism;; Amino acid transport and metabolism	Triose-phosphate Transporter family;; EamA-like transporter family	Triose phosphate/phosphate translocator, chloroplastic (Precursor) GN=TPT OS=Solanum tuberosum (Potato) PE=2 SV=1	EG	Amino acid transport and metabolism;; Carbohydrate transport and metabolism	PREDICTED: triose phosphate/phosphate translocator, chloroplastic-like [Solanum lycopersicum]	molecular function: transporter activity (GO:0005215);; biological process: localization (GO:0051179);; cellular component: membrane (GO:0016020);; cellular component: membrane part (GO:0044425)
Solyc01g010700.3	Solyc01g010700.3	3.718028	5.143596	2.435948	3.887741	3.550858	3.573757	1.599097	0.986377	1.388428	0.782746245240343	-0.183642223105681	normal	0.000224741918014686	-1.35826631665832	down	--	--	Molecular Function: kinase activity (GO:0016301);; Biological Process: phosphorylation (GO:0016310);; Molecular Function: adenyl nucleotide binding (GO:0030554);;	--	--	[C]	Energy production and conversion	CBS domain	SNF1-related protein kinase regulatory subunit gamma-1-like GN=CBSCBS2 OS=Arabidopsis thaliana (Mouse-ear cress) PE=1 SV=1	C	Energy production and conversion	SNF1-related protein kinase regulatory subunit gamma-1-like protein [Morus notabilis]	biological process: metabolic process (GO:0008152);; molecular function: catalytic activity (GO:0003824);; biological process: cellular process (GO:0009987);; molecular function: binding (GO:0005488)
Solyc01g011430.3	Solyc01g011430.3	4.915434	3.155909	4.099167	10.812458	14.073852	16.627573	8.044199	9.042944	8.176409	4.4540985834973e-07	1.62401776887909	up	0.0341277469501116	-0.615664404637342	normal	--	--	Molecular Function: diacylglycerol O-acyltransferase activity (GO:0004144);; Biological Process: glycerolipid biosynthetic process (GO:0045017);;	--	--	--	--	Protein of unknown function (DUF1298);; Wax ester synthase-like Acyl-CoA acyltransferase domain	O-acyltransferase WSD1 GN=WSD1 OS=Arabidopsis thaliana (Mouse-ear cress) PE=2 SV=1	S	Function unknown	PREDICTED: O-acyltransferase WSD1-like [Solanum lycopersicum]	biological process: metabolic process (GO:0008152);; molecular function: catalytic activity (GO:0003824);; biological process: cellular process (GO:0009987);; biological process: single-organism process (GO:0044699)
Solyc01g011510.3	Solyc01g011510.3	1.241976	1.551486	1.438482	6.237701	6.36396	7.554444	1.127183	1.560322	1.068303	1.37174870520568e-09	2.09315942067778	up	6.83163750498336e-14	-2.31765685713962	down	[C]	Energy production and conversion	Molecular Function: aldehyde dehydrogenase [NAD(P)+] activity (GO:0004030);; Biological Process: cellular aldehyde metabolic process (GO:0006081);; Biological Process: oxidation-reduction process (GO:0055114);;	K00128|0|sly:101267634|K00128 aldehyde dehydrogenase (NAD+) [EC:1.2.1.3] | (RefSeq) SlADH3F1a; aldehyde dehydrogenase family 3 member F1	Glycolysis / Gluconeogenesis (ko00010);; Pentose and glucuronate interconversions (ko00040);; Ascorbate and aldarate metabolism (ko00053);; Fatty acid degradation (ko00071);; Valine, leucine and isoleucine degradation (ko00280);; Lysine degradation (ko00310);; Arginine and proline metabolism (ko00330);; Histidine metabolism (ko00340);; Tryptophan metabolism (ko00380);; beta-Alanine metabolism (ko…	[C]	Energy production and conversion	Aldehyde dehydrogenase family	Aldehyde dehydrogenase family 3 member F1 GN=ALDH3F1 OS=Arabidopsis thaliana (Mouse-ear cress) PE=2 SV=2	C	Energy production and conversion	PREDICTED: aldehyde dehydrogenase family 3 member F1 [Solanum lycopersicum]	biological process: metabolic process (GO:0008152);; biological process: single-organism process (GO:0044699);; molecular function: catalytic activity (GO:0003824);; biological process: cellular process (GO:0009987)
Solyc01g014107.1	Solyc01g014107.1	4.223263	3.098372	4.780316	10.072002	13.27337	11.063376	9.60448	11.502026	10.6463	2.70679053571677e-08	1.35960645831517	up	0.97539330270273	-0.0149092914454554	normal	--	--	--	--	--	--	--	--	--	S	Function unknown	PREDICTED: uncharacterized protein LOC104644328 [Solanum lycopersicum]	--
Solyc01g014375.1	Solyc01g014375.1	0.511124	0.424243	0.70109	3.356209	4.677557	3.570121	1.783253	1.645438	1.676929	1.25882981004957e-06	2.6271358287739	up	0.0185649570867856	-1.06984274311361	normal	--	--	--	--	--	--	--	--	--	S	Function unknown	PREDICTED: uncharacterized protein LOC101266150 [Solanum lycopersicum]	--
Solyc01g015080.3	Solyc01g015080.3	127.814606	98.530319	147.86731	24.171434	36.587463	44.558598	126.235695	99.514587	160.913284	1.54979279449323e-10	-1.97455180663596	down	7.10600911591837e-07	1.97877063391302	up	--	--	--	K00430|0|sly:101260463|K00430 peroxidase [EC:1.11.1.7] | (RefSeq) peroxidase N	Phenylpropanoid biosynthesis (ko00940)	--	--	Peroxidase	Peroxidase N (Precursor) GN=HRPN OS=Armoracia rusticana (Horseradish) PE=2 SV=1	G	Carbohydrate transport and metabolism	PREDICTED: peroxidase N-like [Solanum lycopersicum]	--
Solyc01g021600.3	Solyc01g021600.3	8.415124	10.982935	4.623936	1.422365	1.561039	2.584084	1.549791	1.607724	2.803875	0.00108560498476009	-2.24876702100227	down	0.804053297338057	0.201827209445977	normal	--	--	--	--	--	--	--	Dirigent-like protein	Dirigent protein 19 (Precursor) GN=DIR19 OS=Arabidopsis thaliana (Mouse-ear cress) PE=2 SV=1	R	General function prediction only	PREDICTED: dirigent protein 22-like [Solanum lycopersicum]	--
Solyc01g028800.2	Solyc01g028800.2	3.127301	4.37076	2.421079	1.140026	0.627549	0.669539	1.177997	0.679651	0.924835	4.51743509185523e-05	-2.16336212797663	down	0.68534515325759	0.299642642275928	normal	[J]	Translation, ribosomal structure and biogenesis	--	--	--	[J]	Translation, ribosomal structure and biogenesis	Pumilio-family RNA binding repeat	Pumilio homolog 12 GN=APUM12 OS=Arabidopsis thaliana (Mouse-ear cress) PE=2 SV=2	J	Translation, ribosomal structure and biogenesis	PREDICTED: pumilio homolog 12 [Solanum lycopersicum]	--
Solyc01g028805.1	Solyc01g028805.1	0.741788	0.416863	0.422426	0	0	0	0.132194	0.211577	0.169913	5.60252396891293e-11	-Inf	down	--	--	--	[Q]	Secondary metabolites biosynthesis, transport and catabolism	Molecular Function: binding (GO:0005488);; Molecular Function: oxidoreductase activity (GO:0016491);;	K20667|0|sot:102594160|K20667 beta-amyrin 28-monooxygenase [EC:1.14.13.201] | (RefSeq) beta-amyrin 28-oxidase-like	--	[QI]	Secondary metabolites biosynthesis, transport and catabolism;; Lipid transport and metabolism	Cytochrome P450	Beta-amyrin 28-oxidase OS=Panax ginseng (Korean ginseng) PE=2 SV=1	Q	Secondary metabolites biosynthesis, transport and catabolism	PREDICTED: cytochrome P450 716B1-like [Solanum tuberosum]	molecular function: binding (GO:0005488);; biological process: metabolic process (GO:0008152);; molecular function: catalytic activity (GO:0003824)
Solyc01g044240.3	Solyc01g044240.3	20.92262	20.637578	22.096546	1.771317	0.851695	2.00227	13.176172	7.626083	8.789092	2.03789255697582e-63	-3.99391626920629	down	1.04699874455211e-19	2.74609926993673	up	--	--	--	--	--	--	--	--	--	--	--	--	--
Solyc01g044420.3	Solyc01g044420.3	5.053667	5.883712	7.735969	4.129664	2.496883	2.220334	3.067221	2.986973	2.66909	0.000928602090766864	-1.22515650809874	down	0.995800964221499	0.0343857946747519	normal	--	--	--	--	--	--	--	--	--	S	Function unknown	PREDICTED: uncharacterized protein LOC101246855 isoform X2 [Solanum lycopersicum]	--
Solyc01g050075.1	Solyc01g050075.1	2.341432	0.3764	0.502601	5.881058	4.589023	3.879915	2.998759	0.370611	2.558653	0.000116916747014209	2.00591657300091	up	0.030001504825718	-1.15608104634245	normal	--	--	--	--	--	--	--	--	--	--	--	--	--
Solyc01g057460.3	Solyc01g057460.3	21.661581	22.49325	18.830988	12.921033	10.772735	11.122567	10.395718	10.255774	12.421753	0.000113718554055178	-1.00174187309507	down	0.972556513749939	0.0286309876020036	normal	--	--	Molecular Function: transcription cofactor activity (GO:0003712);; Biological Process: regulation of transcription, DNA-templated (GO:0006355);;	--	--	--	--	--	Mediator of RNA polymerase II transcription subunit 15a GN=F7H2.12 OS=Arabidopsis thaliana (Mouse-ear cress) PE=1 SV=1	S	Function unknown	PREDICTED: mediator of RNA polymerase II transcription subunit 15a [Solanum lycopersicum]	biological process: biological regulation (GO:0065007);; molecular function: protein binding transcription factor activity (GO:0000988)
Solyc01g057473.1	Solyc01g057473.1	1.611804	2.139179	1.368781	0	0.103575	0.021343	0.221147	1.152356	1.171383	4.71968496664227e-16	-5.32556714154131	down	--	--	--	--	--	Biological Process: telomere maintenance (GO:0000723);; Molecular Function: DNA helicase activity (GO:0003678);; Molecular Function: ATP binding (GO:0005524);; Biological Process: DNA repair (GO:0006281);; Biological Process: DNA duplex unwinding (GO:0032508);;	--	--	--	--	--	--	G	Carbohydrate transport and metabolism	PREDICTED: uncharacterized protein LOC104245451 [Nicotiana sylvestris]	biological process: metabolic process (GO:0008152);; biological process: cellular process (GO:0009987);; biological process: single-organism process (GO:0044699);; biological process: biological regulation (GO:0065007);; biological process: cellular component organization or biogenesis (GO:0071840);; molecular function: catalytic activity (GO:0003824);; molecular function: binding (GO:0005488);; …
Solyc01g057770.3	Solyc01g057770.3	25.683511	30.545207	43.130895	10.274888	8.182075	8.641908	7.798932	7.24154	5.889721	8.28900709094278e-06	-2.04651893029571	down	0.263092877150864	-0.272096509900172	normal	--	--	Molecular Function: inorganic anion exchanger activity (GO:0005452);; Cellular Component: plasma membrane (GO:0005886);; Biological Process: anion transport (GO:0006820);; Cellular Component: integral component of membrane (GO:0016021);;	--	--	[P]	Inorganic ion transport and metabolism	HCO3- transporter family	Probable boron transporter 2 GN=BOR2 OS=Arabidopsis thaliana (Mouse-ear cress) PE=2 SV=1	P	Inorganic ion transport and metabolism	PREDICTED: boron transporter 1 isoform X2 [Solanum lycopersicum]	biological process: cellular process (GO:0009987);; biological process: single-organism process (GO:0044699);; biological process: localization (GO:0051179);; molecular function: transporter activity (GO:0005215);; cellular component: cell (GO:0005623);; cellular component: membrane (GO:0016020);; cellular component: cell part (GO:0044464);; cellular component: membrane part (GO:0044425)
Solyc01g058210.2	Solyc01g058210.2	1.020999	5.64326	2.291698	0	0	0.021994	0	0	0.154673	0.000265912385405707	-7.95436548780006	down	--	--	--	--	--	--	--	--	[Z]	Cytoskeleton	--	Villin-3 {ECO:0000303|PubMed:10631247} OS=Arabidopsis thaliana (Mouse-ear cress) PE=1 SV=2	Z	Cytoskeleton	PREDICTED: villin-2-like [Solanum tuberosum]	--
Solyc01g058250.2	Solyc01g058250.2	2.04349	3.56053	1.116459	0.09352	0	0.339686	0.097164	0	0.141216	0.000500003350589184	-4.08775436874162	down	--	--	--	--	--	Molecular Function: oxidoreductase activity (GO:0016491);;	K04124|0|sly:101257892|K04124 gibberellin 3-beta-dioxygenase [EC:1.14.11.15] | (RefSeq) gibberellin 3-beta-dioxygenase 1-like	Diterpenoid biosynthesis (ko00904)	[QR]	Secondary metabolites biosynthesis, transport and catabolism;; General function prediction only	2OG-Fe(II) oxygenase superfamily;; non-haem dioxygenase in morphine synthesis N-terminal	Gibberellin 3-beta-dioxygenase 1 GN=LE OS=Pisum sativum (Garden pea) PE=1 SV=1	Q	Secondary metabolites biosynthesis, transport and catabolism	PREDICTED: gibberellin 3-beta-dioxygenase 1-like [Solanum lycopersicum]	biological process: metabolic process (GO:0008152);; molecular function: catalytic activity (GO:0003824)
Solyc01g058270.3	Solyc01g058270.3	2.59505	1.637116	1.751067	7.356408	4.484173	5.825869	2.546744	2.834003	1.912968	4.75151247094339e-05	1.34255173777917	up	0.000254684325691102	-1.10516104833361	down	--	--	Cellular Component: endoplasmic reticulum (GO:0005783);; Cellular Component: Golgi apparatus (GO:0005794);; Biological Process: response to abscisic acid (GO:0009737);; Biological Process: plant-type secondary cell wall biogenesis (GO:0009834);; Biological Process: defense response to fungus (GO:0050832);;	--	--	[R]	General function prediction only	10 TM Acyl Transferase domain found in Cas1p	--	S	Function unknown	PREDICTED: CAS1 domain-containing protein 1 [Solanum lycopersicum]	cellular component: cell (GO:0005623);; cellular component: organelle (GO:0043226);; cellular component: cell part (GO:0044464);; biological process: response to stimulus (GO:0050896);; biological process: cellular process (GO:0009987);; biological process: cellular component organization or biogenesis (GO:0071840);; biological process: multi-organism process (GO:0051704)
Solyc01g058500.3	Solyc01g058500.3	569.181519	467.205017	341.014984	119.152275	164.009811	207.130447	358.659058	355.065613	875.708435	5.2664011357753e-06	-1.63391169576174	down	0.0796592338239185	1.80401179087303	normal	--	--	Biological Process: oxidation-reduction process (GO:0055114);; Molecular Function: aromatase activity (GO:0070330);;	--	--	--	--	--	--	S	Function unknown	PREDICTED: uncharacterized protein LOC101232220 [Cucumis sativus]	biological process: metabolic process (GO:0008152);; biological process: single-organism process (GO:0044699);; molecular function: catalytic activity (GO:0003824)
Solyc01g058670.3	Solyc01g058670.3	34.055222	30.826908	30.35738	78.361954	78.833771	80.94249	54.747196	50.228531	40.341591	2.59511011082154e-10	1.17612380084088	up	0.000202885430077328	-0.613372823727288	normal	--	--	--	--	--	--	--	--	Transcription factor bHLH147 GN=K14A17.17 OS=Arabidopsis thaliana (Mouse-ear cress) PE=1 SV=1	K	Transcription	PREDICTED: transcription factor bHLH148-like [Solanum lycopersicum]	--
Solyc01g058720.3	Solyc01g058720.3	15.808939	25.826744	32.726486	8.571714	5.91387	5.351903	7.511066	4.000983	4.284635	0.000503431215796465	-2.05658334669862	down	0.678750731858334	-0.229881633252492	normal	--	--	--	--	--	[T]	Signal transduction mechanisms	EF hand;; EF hand;; EF-hand domain pair;; EF-hand domain;; EF-hand domain pair	Probable calcium-binding protein CML35 GN=CML35 OS=Arabidopsis thaliana (Mouse-ear cress) PE=2 SV=2	T	Signal transduction mechanisms	PREDICTED: calmodulin [Solanum lycopersicum]	--
Solyc01g059880.3	Solyc01g059880.3	31.977811	41.507556	32.279807	57.675247	56.902307	56.812945	22.794381	17.970734	22.664434	0.00514197232395055	0.539359012362034	normal	1.15891457634976e-18	-1.32661847062965	down	[C]	Energy production and conversion	--	K01648|0|sly:101263147|K01648 ATP citrate (pro-S)-lyase [EC:2.3.3.8] | (RefSeq) ATP-citrate synthase beta chain protein 2-like	Citrate cycle (TCA cycle) (ko00020)	[C]	Energy production and conversion	Citrate synthase;; CoA-ligase;; Succinyl-CoA ligase like flavodoxin domain	ATP-citrate synthase beta chain protein 1 OS=Oryza sativa subsp. japonica (Rice) PE=2 SV=1	C	Energy production and conversion	PREDICTED: ATP-citrate synthase beta chain protein 2-like [Solanum lycopersicum]	--
Solyc01g059900.3	Solyc01g059900.3	0.517899	0.437194	0.655581	81.098846	88.375175	81.672844	1.15997	1.076156	0.350366	1.2893546523218e-112	7.05657674940403	up	3.38672364685769e-134	-6.4593174769286	down	--	--	--	--	--	--	--	Dirigent-like protein	Dirigent protein 11 (Precursor) GN=DIR11 OS=Arabidopsis thaliana (Mouse-ear cress) PE=2 SV=1	R	General function prediction only	PREDICTED: dirigent protein 11-like [Solanum lycopersicum]	--
Solyc01g059965.1	Solyc01g059965.1	103.08802	104.148823	40.390526	5.540431	1.638334	5.042179	30.672281	105.04623	57.604051	1.92914644760666e-07	-4.47722716466076	down	0.000365223872698118	3.94100401138729	up	--	--	Cellular Component: vacuole (GO:0005773);; Biological Process: carbohydrate metabolic process (GO:0005975);; Biological Process: defense response (GO:0006952);; Molecular Function: glucan endo-1,3-beta-D-glucosidase activity (GO:0042973);;	--	--	--	--	Glycosyl hydrolases family 17	Glucan endo-1,3-beta-glucosidase B (Precursor) OS=Solanum lycopersicum (Tomato) PE=2 SV=1	R	General function prediction only	glucan endo-1,3-beta-glucosidase B precursor [Solanum lycopersicum]	cellular component: cell (GO:0005623);; cellular component: organelle (GO:0043226);; cellular component: cell part (GO:0044464);; biological process: metabolic process (GO:0008152);; biological process: response to stimulus (GO:0050896);; molecular function: catalytic activity (GO:0003824)
Solyc01g059980.3	Solyc01g059980.3	1503.565796	1.6e-05	0.018219	83.460938	80.510002	131.763062	0.005058	0.105064	0.005113	0.624550026804083	-2.46351945486962	normal	3.77111217414641e-38	-10.6934714238944	down	--	--	Cellular Component: vacuole (GO:0005773);; Biological Process: carbohydrate metabolic process (GO:0005975);; Biological Process: defense response (GO:0006952);; Molecular Function: glucan endo-1,3-beta-D-glucosidase activity (GO:0042973);;	--	--	--	--	Glycosyl hydrolases family 17	Glucan endo-1,3-beta-glucosidase B (Precursor) OS=Solanum lycopersicum (Tomato) PE=2 SV=1	R	General function prediction only	glucan endo-1,3-beta-glucosidase B precursor [Solanum lycopersicum]	cellular component: cell (GO:0005623);; cellular component: organelle (GO:0043226);; cellular component: cell part (GO:0044464);; biological process: metabolic process (GO:0008152);; biological process: response to stimulus (GO:0050896);; molecular function: catalytic activity (GO:0003824)
Solyc01g059990.3	Solyc01g059990.3	3.595563	1.653023	4.870377	0.463912	0.601185	0.056334	0.810039	0.047838	2.249826	0.000563248923534659	-3.31139739916212	down	0.540769070368306	1.5807226578776	normal	--	--	--	--	--	--	--	Plant mobile domain	Serine/threonine-protein phosphatase 7 long form homolog GN=At1g48120 OS=Arabidopsis thaliana (Mouse-ear cress) PE=2 SV=1	S	Function unknown	PREDICTED: serine/threonine-protein phosphatase 7 long form homolog [Solanum lycopersicum]	--
Solyc01g060240.3	Solyc01g060240.3	13.069748	26.119628	12.546342	26.443846	23.540721	23.615478	7.855199	10.838372	8.119426	0.47578721770826	0.352012566878945	normal	7.4006235565917e-08	-1.35025203418295	down	--	--	--	--	--	--	--	--	--	S	Function unknown	PREDICTED: uncharacterized protein LOC101259189 isoform X1 [Solanum lycopersicum]	--
Solyc01g060260.3	Solyc01g060260.3	4.055475	3.97661	1.977197	16.035848	12.490775	10.671042	1.980124	0.784069	1.222659	1.81884694152817e-05	1.34698343986727	up	1.41610066919175e-10	-1.78422266003282	down	--	--	--	--	--	--	--	--	--	R	General function prediction only	PREDICTED: uncharacterized protein LOC101258403 isoform X2 [Solanum lycopersicum]	--
Solyc01g065700.3	Solyc01g065700.3	16.498469	13.558549	17.836029	18.087932	23.374361	21.137105	38.611561	45.630576	51.457424	0.354543918186844	0.277257209454942	normal	5.75644462407583e-09	1.32126628874159	up	[T]	Signal transduction mechanisms	Molecular Function: phosphoprotein phosphatase activity (GO:0004721);; Biological Process: metabolic process (GO:0008152);;	--	--	[T]	Signal transduction mechanisms	Protein phosphatase 2C	Probable protein phosphatase 2C 73 OS=Arabidopsis thaliana (Mouse-ear cress) PE=2 SV=1	T	Signal transduction mechanisms	PREDICTED: probable protein phosphatase 2C 34 [Solanum lycopersicum]	biological process: metabolic process (GO:0008152);; biological process: cellular process (GO:0009987);; molecular function: catalytic activity (GO:0003824)
Solyc01g065980.3	Solyc01g065980.3	106.79808	138.951935	81.801392	142.70546	164.850555	177.919571	62.591	30.927641	46.663754	0.168893995191453	0.419409537041896	normal	3.56446921954112e-15	-1.69209363168217	down	--	--	Molecular Function: DNA binding (GO:0003677);; Molecular Function: transcription factor activity, sequence-specific DNA binding (GO:0003700);; Cellular Component: nucleus (GO:0005634);; Cellular Component: cytoplasm (GO:0005737);; Cellular Component: plasma membrane (GO:0005886);; Biological Process: cell death (GO:0008219);; Biological Process: ethylene-activated signaling pathway (GO:0009873);;…	K09286|7.47369e-169|sly:101055565|K09286 EREBP-like factor | (RefSeq) ERF6	--	--	--	AP2 domain	Ethylene-responsive transcription factor RAP2-3 OS=Arabidopsis thaliana (Mouse-ear cress) PE=1 SV=2	K	Transcription	ERF6 [Solanum lycopersicum]	molecular function: binding (GO:0005488);; biological process: biological regulation (GO:0065007);; molecular function: nucleic acid binding transcription factor activity (GO:0001071);; cellular component: cell (GO:0005623);; cellular component: organelle (GO:0043226);; cellular component: cell part (GO:0044464);; cellular component: membrane (GO:0016020);; biological process: cellular process (G…
Solyc01g066260.2	Solyc01g066260.2	0.977918	2.315335	1.976036	7.655187	8.67076	13.216394	5.736674	3.804782	7.090633	9.93965284769294e-06	2.30602112402696	up	0.168569830230816	-0.722445690530711	normal	--	--	--	--	--	--	--	--	--	--	--	--	--
Solyc01g066450.3	Solyc01g066450.3	2.756655	3.172688	3.853236	7.904749	8.101121	7.303684	4.154148	6.420953	7.599655	0.00171814140781418	1.09522330947173	up	0.476843102648729	-0.253871090663202	normal	[R]	General function prediction only	Molecular Function: catalytic activity (GO:0003824);; Biological Process: metabolic process (GO:0008152);;	--	--	[I]	Lipid transport and metabolism	Alpha/beta hydrolase family;; Alpha/beta hydrolase family;; alpha/beta hydrolase fold;; X-Pro dipeptidyl-peptidase (S15 family)	Putative methylesterase 14, chloroplastic (Precursor) OS=Arabidopsis thaliana (Mouse-ear cress) PE=1 SV=1	I	Lipid transport and metabolism	PREDICTED: bifunctional epoxide hydrolase 2-like [Solanum lycopersicum]	molecular function: catalytic activity (GO:0003824);; biological process: metabolic process (GO:0008152)
Solyc01g066570.3	Solyc01g066570.3	2.180707	2.172341	1.732293	7.230902	7.783337	7.7055	4.910466	3.626332	3.641534	1.32966547165703e-06	1.74454361253082	up	0.0121733380844572	-0.798942223751707	normal	--	--	--	--	--	--	--	Protein of unknown function (DUF581)	--	S	Function unknown	PREDICTED: uncharacterized protein LOC101258100 [Solanum lycopersicum]	--
Solyc01g066700.3	Solyc01g066700.3	1.756641	2.606343	1.416921	3.19565	2.334938	3.363829	2.516001	1.145606	1.379977	0.262715890091123	0.598463036578085	normal	0.00313517936197556	-1.28231121766156	down	[MG]	Cell wall/membrane/envelope biogenesis;; Carbohydrate transport and metabolism	--	K08678|5.89787e-163|sot:102598343|K08678 UDP-glucuronate decarboxylase [EC:4.1.1.35] | (RefSeq) UDP-glucuronic acid decarboxylase 4-like	Starch and sucrose metabolism (ko00500);; Amino sugar and nucleotide sugar metabolism (ko00520)	[GM]	Carbohydrate transport and metabolism;; Cell wall/membrane/envelope biogenesis	NAD dependent epimerase/dehydratase family	UDP-glucuronic acid decarboxylase 4 GN=UXS4 OS=Arabidopsis thaliana (Mouse-ear cress) PE=2 SV=1	M	Cell wall/membrane/envelope biogenesis	PREDICTED: UDP-glucuronic acid decarboxylase 4-like [Solanum tuberosum]	--
Solyc01g066720.3	Solyc01g066720.3	116.227676	129.015579	106.979019	39.981968	40.297897	44.318573	82.688324	88.735298	88.339081	1.07916501827784e-18	-1.6459269130882	down	1.44087005979694e-12	1.16087922704883	up	--	--	Cellular Component: integral component of membrane (GO:0016021);;	--	--	--	--	Hypoxia induced protein conserved region	--	R	General function prediction only	PREDICTED: uncharacterized protein LOC101256324 [Solanum lycopersicum]	cellular component: membrane (GO:0016020);; cellular component: membrane part (GO:0044425)
Solyc01g066760.2	Solyc01g066760.2	6.047297	8.33989	5.748315	1.0817	1.672148	1.233216	2.326117	0.683841	1.88347	1.77166158306584e-05	-2.45493034568338	down	0.770279079075842	0.391327191098962	normal	--	--	--	--	--	--	--	--	--	S	Function unknown	PREDICTED: uncharacterized protein LOC102583917 [Solanum tuberosum]	--
Solyc01g066870.3	Solyc01g066870.3	17.637573	14.498723	21.029509	8.233289	10.535278	8.46142	16.565771	16.522799	16.954205	1.04868136939053e-05	-1.11078117607497	down	5.49945425031419e-07	0.97886035651836	normal	[T]	Signal transduction mechanisms	Molecular Function: catalytic activity (GO:0003824);;	--	--	[T]	Signal transduction mechanisms	Protein phosphatase 2C;; Protein phosphatase 2C	Probable protein phosphatase 2C 40 GN=At3g16560 OS=Arabidopsis thaliana (Mouse-ear cress) PE=2 SV=1	T	Signal transduction mechanisms	PREDICTED: probable protein phosphatase 2C 40 [Solanum lycopersicum]	molecular function: catalytic activity (GO:0003824)
Solyc01g066910.3	Solyc01g066910.3	501.019318	184.243546	452.248749	32.704533	54.531227	78.486763	678.162415	506.082489	453.350861	0.000265724178632437	-2.91871729577057	down	6.79731719320492e-21	3.40092895924865	up	--	--	--	--	--	--	--	Probable lipid transfer;; Protease inhibitor/seed storage/LTP family	Putative lipid-transfer protein DIR1 (Precursor) GN=DIR1 OS=Arabidopsis thaliana (Mouse-ear cress) PE=1 SV=1	R	General function prediction only	PREDICTED: putative lipid-transfer protein DIR1 [Solanum lycopersicum]	--
Solyc01g066970.2	Solyc01g066970.2	63.388515	55.691402	67.174782	129.730408	184.471497	170.716339	88.934174	84.682419	109.23494	2.28174334118093e-07	1.23389019042382	up	0.00804841494605597	-0.675048594955497	normal	--	--	--	--	--	--	--	--	Flowering-promoting factor 1-like protein 3 OS=Oryza sativa subsp. japonica (Rice) PE=2 SV=1	S	Function unknown	PREDICTED: flowering-promoting factor 1-like protein 3 [Solanum lycopersicum]	--
Solyc01g067020.3	Solyc01g067020.3	19.953833	33.02998	20.065739	1.717463	1.710109	3.495164	4.149413	4.9865	8.264657	3.78197170488095e-09	-3.54626844377052	down	0.0266258759198649	1.43170865485537	normal	[RTKL]	General function prediction only;; Signal transduction mechanisms;; Transcription;; Replication, recombination and repair	Molecular Function: protein kinase activity (GO:0004672);; Molecular Function: ATP binding (GO:0005524);; Cellular Component: vacuolar membrane (GO:0005774);; Cellular Component: plasma membrane (GO:0005886);; Biological Process: protein phosphorylation (GO:0006468);; Cellular Component: plasmodesma (GO:0009506);; Biological Process: regulation of meristem growth (GO:0010075);; Cellular Component…	--	--	--	--	Protein kinase domain;; Protein tyrosine kinase;; Leucine Rich repeats (2 copies);; Leucine rich repeat;; Leucine Rich Repeat	Probable inactive receptor kinase At1g48480 (Precursor) GN=RKL1 OS=Arabidopsis thaliana (Mouse-ear cress) PE=2 SV=1	T	Signal transduction mechanisms	atypical receptor-like kinase 1 precursor [Solanum lycopersicum]	biological process: metabolic process (GO:0008152);; biological process: cellular process (GO:0009987);; molecular function: catalytic activity (GO:0003824);; molecular function: binding (GO:0005488);; cellular component: cell (GO:0005623);; cellular component: membrane (GO:0016020);; cellular component: organelle (GO:0043226);; cellular component: organelle part (GO:0044422);; cellular component…
Solyc01g067130.3	Solyc01g067130.3	1.084637	1.989436	0.872176	6.04155	6.484649	6.093409	0.81574	1.448355	1.463475	0.00439746924850162	2.03338313084756	up	0.000621438954487657	-2.19919682984519	down	[B]	Chromatin structure and dynamics	Cellular Component: nucleus (GO:0005634);; Biological Process: regulation of transcription, DNA-templated (GO:0006355);; Molecular Function: sequence-specific DNA binding (GO:0043565);; Molecular Function: protein heterodimerization activity (GO:0046982);;	K08065|6.8805e-98|sly:101249009|K08065 nuclear transcription Y subunit beta | (RefSeq) nuclear transcription factor Y subunit B-5-like	--	[K]	Transcription	Histone-like transcription factor (CBF/NF-Y) and archaeal histone;; Core histone H2A/H2B/H3/H4	Nuclear transcription factor Y subunit B-5 GN=NFYB5 OS=Arabidopsis thaliana (Mouse-ear cress) PE=2 SV=1	K	Transcription	PREDICTED: nuclear transcription factor Y subunit B-5-like [Solanum lycopersicum]	cellular component: cell (GO:0005623);; cellular component: organelle (GO:0043226);; cellular component: cell part (GO:0044464);; biological process: biological regulation (GO:0065007);; molecular function: binding (GO:0005488)
Solyc01g067300.3	Solyc01g067300.3	25.829611	31.322193	21.955956	81.850868	62.011435	60.347677	16.995097	14.989813	19.731427	7.0226164608372e-10	1.24196755659649	up	5.10039975597075e-20	-1.92214248237467	down	--	--	Cellular Component: membrane (GO:0016020);;	--	--	--	--	Domain of unknown function (DUF588)	CASP-like protein IN26 (Fragment) GN=IN26 OS=Ipomoea nil (Japanese morning glory) PE=2 SV=2	S	Function unknown	PREDICTED: CASP-like protein 1 [Solanum lycopersicum]	cellular component: membrane (GO:0016020)
Solyc01g067330.3	Solyc01g067330.3	3.937189	4.742296	5.345093	12.905148	13.547551	8.467592	5.264409	8.352051	4.965663	0.000397183513121813	1.16513501860311	up	0.0365422383158822	-0.807244881942568	normal	--	--	Cellular Component: plasma membrane (GO:0005886);; Cellular Component: integral component of membrane (GO:0016021);;	--	--	--	--	Domain of unknown function (DUF588)	CASP-like protein 1E2 OS=Vitis vinifera (Grape) PE=2 SV=1	S	Function unknown	PREDICTED: CASP-like protein 1E2 [Solanum lycopersicum]	cellular component: cell (GO:0005623);; cellular component: membrane (GO:0016020);; cellular component: cell part (GO:0044464);; cellular component: membrane part (GO:0044425)
Solyc01g067370.3	Solyc01g067370.3	0.672202	0.646597	0.765623	6.633919	6.126091	6.07982	1.242457	1.566597	1.607707	8.35769125951936e-11	3.00342162473439	up	2.19988788728e-07	-1.97870474848599	down	--	--	--	--	--	--	--	--	--	--	--	TSB [Solanum lycopersicum]	--
Solyc01g067510.3	Solyc01g067510.3	7.657764	4.216049	6.501073	20.477854	17.360412	18.237592	8.922541	8.83869	6.636656	5.366425552803e-12	1.49701945399219	up	1.54337415247932e-09	-1.11412918695792	down	[RTKL]	General function prediction only;; Signal transduction mechanisms;; Transcription;; Replication, recombination and repair	--	K04733|0|sly:101243821|K04733 interleukin-1 receptor-associated kinase 4 [EC:2.7.11.1] | (RefSeq) serine/threonine-protein kinase-like protein ACR4	--	[T]	Signal transduction mechanisms	Protein tyrosine kinase;; Protein kinase domain	Serine/threonine-protein kinase-like protein ACR4 (Precursor) GN=ACR4 OS=Arabidopsis thaliana (Mouse-ear cress) PE=1 SV=1	T	Signal transduction mechanisms	PREDICTED: serine/threonine-protein kinase-like protein ACR4 [Solanum lycopersicum]	--
Solyc01g067620.3	Solyc01g067620.3	10.41879	11.270611	8.786251	28.054304	32.874036	38.184033	11.448635	10.653727	9.130744	1.70851301430463e-11	1.36974302005053	up	4.75648946268215e-14	-1.5296528017963	down	[R]	General function prediction only	Molecular Function: flavonol synthase activity (GO:0045431);; Biological Process: flavonol biosynthetic process (GO:0051555);; Biological Process: oxidation-reduction process (GO:0055114);;	--	--	[QR]	Secondary metabolites biosynthesis, transport and catabolism;; General function prediction only	non-haem dioxygenase in morphine synthesis N-terminal;; 2OG-Fe(II) oxygenase superfamily	Protein SRG1 GN=SRG1 OS=Arabidopsis thaliana (Mouse-ear cress) PE=2 SV=1	Q	Secondary metabolites biosynthesis, transport and catabolism	PREDICTED: protein SRG1 [Solanum lycopersicum]	biological process: metabolic process (GO:0008152);; biological process: single-organism process (GO:0044699);; molecular function: catalytic activity (GO:0003824)
Solyc01g067680.3	Solyc01g067680.3	18.484565	13.647615	17.309263	39.303643	35.639595	35.687246	22.491341	22.714799	19.799793	2.92927969980641e-07	1.0167367986534	up	0.000106457969019169	-0.666335426201704	normal	--	--	--	--	--	[R]	General function prediction only	Tub family;; F-box domain	Tubby-like F-box protein 6 OS=Oryza sativa subsp. japonica (Rice) PE=2 SV=1	S	Function unknown	PREDICTED: tubby-like F-box protein 6 isoform X1 [Solanum lycopersicum]	--
Solyc01g067850.2	Solyc01g067850.2	1.844193	2.154628	1.800049	13.204779	10.170901	9.560851	1.671618	2.640039	2.311271	9.4149058830504e-15	2.61339637407619	up	2.28395836351248e-12	-2.17642898981612	down	--	--	Molecular Function: peroxidase activity (GO:0004601);; Biological Process: response to oxidative stress (GO:0006979);; Molecular Function: heme binding (GO:0020037);; Molecular Function: metal ion binding (GO:0046872);; Biological Process: oxidation-reduction process (GO:0055114);;	K00430|0|sly:101247458|K00430 peroxidase [EC:1.11.1.7] | (RefSeq) uncharacterized LOC101247458	Phenylpropanoid biosynthesis (ko00940)	--	--	Peroxidase	Peroxidase 3 (Precursor) GN=YUP8H12.13 OS=Arabidopsis thaliana (Mouse-ear cress) PE=2 SV=1	G	Carbohydrate transport and metabolism	PREDICTED: peroxidase 39-like [Solanum lycopersicum]	biological process: metabolic process (GO:0008152);; biological process: single-organism process (GO:0044699);; molecular function: catalytic activity (GO:0003824);; molecular function: antioxidant activity (GO:0016209);; biological process: response to stimulus (GO:0050896);; molecular function: binding (GO:0005488)
Solyc01g067860.3	Solyc01g067860.3	28.738497	24.386042	25.462692	3.05922	3.801442	11.920195	9.894424	6.888921	10.18499	7.83676740881044e-16	-2.20626346488198	down	0.40079660266055	0.63077227997973	normal	--	--	Molecular Function: peroxidase activity (GO:0004601);; Biological Process: response to oxidative stress (GO:0006979);; Molecular Function: heme binding (GO:0020037);; Molecular Function: metal ion binding (GO:0046872);; Biological Process: oxidation-reduction process (GO:0055114);;	K00430|0|sly:101247458|K00430 peroxidase [EC:1.11.1.7] | (RefSeq) uncharacterized LOC101247458	Phenylpropanoid biosynthesis (ko00940)	--	--	Peroxidase	Peroxidase 24 (Precursor) GN=T7F6.21 OS=Arabidopsis thaliana (Mouse-ear cress) PE=2 SV=1	R	General function prediction only	PREDICTED: peroxidase 24 [Solanum lycopersicum]	biological process: metabolic process (GO:0008152);; biological process: single-organism process (GO:0044699);; molecular function: catalytic activity (GO:0003824);; molecular function: antioxidant activity (GO:0016209);; biological process: response to stimulus (GO:0050896);; molecular function: binding (GO:0005488)
Solyc01g067870.3	Solyc01g067870.3	1.86796	3.040918	2.260601	1.073583	0.561931	0.621739	0.192141	0	0.463123	0.00607666274102171	-1.81591197760052	down	--	--	--	--	--	Molecular Function: peroxidase activity (GO:0004601);; Biological Process: response to oxidative stress (GO:0006979);; Molecular Function: heme binding (GO:0020037);; Molecular Function: metal ion binding (GO:0046872);; Biological Process: oxidation-reduction process (GO:0055114);;	K00430|0|sot:102593508|K00430 peroxidase [EC:1.11.1.7] | (RefSeq) peroxidase 24-like	Phenylpropanoid biosynthesis (ko00940)	--	--	Peroxidase	Peroxidase 24 (Precursor) GN=T7F6.21 OS=Arabidopsis thaliana (Mouse-ear cress) PE=2 SV=1	R	General function prediction only	PREDICTED: peroxidase 24-like [Solanum lycopersicum]	biological process: metabolic process (GO:0008152);; biological process: single-organism process (GO:0044699);; molecular function: catalytic activity (GO:0003824);; molecular function: antioxidant activity (GO:0016209);; biological process: response to stimulus (GO:0050896);; molecular function: binding (GO:0005488)
Solyc01g068140.3	Solyc01g068140.3	3.126817	1.90367	2.872936	4.769523	4.386866	3.980465	2.343045	2.267977	1.910339	0.074408258242485	0.642019177634367	normal	0.000811355649546564	-1.00743337776248	down	--	--	Molecular Function: transferase activity, transferring acyl groups (GO:0016746);;	--	--	--	--	Transferase family	3&apos;-N-debenzoyl-2&apos;-deoxytaxol N-benzoyltransferase GN=TAX10 OS=Taxus canadensis (Canadian yew) PE=1 SV=1	S	Function unknown	PREDICTED: 3&apos;-N-debenzoyl-2&apos;-deoxytaxol N-benzoyltransferase [Solanum lycopersicum]	biological process: metabolic process (GO:0008152);; molecular function: catalytic activity (GO:0003824)
Solyc01g068360.3	Solyc01g068360.3	2.859663	1.915359	3.051308	5.8671	6.253755	5.508268	5.499013	4.779268	5.099205	2.63048044574396e-05	1.09545451828376	up	0.712945650358317	-0.110163628326511	normal	[S]	Function unknown	Molecular Function: protein kinase activity (GO:0004672);; Biological Process: cellular process (GO:0009987);; Molecular Function: oxidoreductase activity (GO:0016491);; Biological Process: single-organism metabolic process (GO:0044710);; Biological Process: response to stimulus (GO:0050896);; Biological Process: organic substance metabolic process (GO:0071704);;	--	--	--	--	Protein tyrosine kinase;; Leucine Rich repeats (2 copies);; Leucine rich repeat;; Protein kinase domain;; Leucine Rich Repeat	Probable inactive leucine-rich repeat receptor-like protein kinase At3g03770 (Precursor) GN=At3g03770 OS=Arabidopsis thaliana (Mouse-ear cress) PE=2 SV=1	T	Signal transduction mechanisms	PREDICTED: probable inactive leucine-rich repeat receptor-like protein kinase At3g03770 [Solanum lycopersicum]	biological process: metabolic process (GO:0008152);; biological process: cellular process (GO:0009987);; molecular function: catalytic activity (GO:0003824);; biological process: single-organism process (GO:0044699);; biological process: response to stimulus (GO:0050896)
Solyc01g068410.3	Solyc01g068410.3	19.974159	13.589916	12.262066	10.286587	7.606122	9.692401	35.541958	32.873363	22.178432	0.0117233241638247	-0.872463633168918	normal	5.75340132923085e-08	1.81077037638314	up	--	--	Cellular Component: integral component of membrane (GO:0016021);; Biological Process: transmembrane transport (GO:0055085);; Biological Process: regulation of biological quality (GO:0065008);;	K13947|0|sly:100527969|K13947 auxin efflux carrier family | (RefSeq) PIN5, SlPIN5; auxin efflux facilitator SlPIN5	--	--	--	Membrane transport protein	Putative auxin efflux carrier component 8 GN=MQK4.28 OS=Arabidopsis thaliana (Mouse-ear cress) PE=3 SV=2	S	Function unknown	auxin efflux facilitator SlPIN5 [Solanum lycopersicum]	cellular component: membrane (GO:0016020);; cellular component: membrane part (GO:0044425);; biological process: cellular process (GO:0009987);; biological process: single-organism process (GO:0044699);; biological process: localization (GO:0051179);; biological process: biological regulation (GO:0065007)
Solyc01g068420.3	Solyc01g068420.3	0.312192	0.364778	1.123193	3.073433	4.685395	2.450687	1.203288	2.366425	2.084016	0.000196460283844379	2.32309768959223	up	0.174482103807654	-0.749250911158077	normal	--	--	--	--	--	--	--	GDSL/SGNH-like Acyl-Esterase family found in Pmr5 and Cas1p;; PMR5 N terminal Domain	Protein trichome birefringence-like 38 GN=TBL38 OS=Arabidopsis thaliana (Mouse-ear cress) PE=2 SV=1	R	General function prediction only	PREDICTED: protein trichome birefringence-like 41 isoform X1 [Solanum lycopersicum]	--
Solyc01g068520.1	Solyc01g068520.1	1.594212	3.330536	0.403343	8.039287	8.007538	7.799954	0	0.396661	0.084804	0.0338484699502391	1.99416435678277	normal	1.14627381677762e-06	-5.08452847298888	down	--	--	--	--	--	--	--	--	--	--	--	PREDICTED: glycine, alanine and asparagine-rich protein-like [Solanum tuberosum]	--
Solyc01g068560.3	Solyc01g068560.3	2.708065	4.534905	2.487535	1.12408	0.804721	0.948925	0.938094	0.780938	0.477336	0.00108729196612102	-1.90301090020429	down	0.833876106440676	-0.27287443896247	normal	--	--	--	--	--	--	--	--	--	--	--	PREDICTED: uncharacterized protein LOC101268608 [Solanum lycopersicum]	--
Solyc01g073660.3	Solyc01g073660.3	3.685636	4.429434	3.883852	11.491367	11.997769	9.940788	5.012637	3.316575	6.086776	2.9155876415578e-09	1.42727462666594	up	8.19268271684599e-08	-1.33253150228969	down	--	--	--	--	--	[G]	Carbohydrate transport and metabolism	MFS/sugar transport protein	--	G	Carbohydrate transport and metabolism	PREDICTED: major facilitator superfamily domain-containing protein 12 [Solanum lycopersicum]	--
Solyc01g073670.3	Solyc01g073670.3	5.40497	2.260356	6.457151	38.717755	44.306741	37.144442	9.968904	8.068542	4.650654	1.36827279729459e-50	2.93001839047034	up	4.09495429200143e-37	-2.316001086363	down	--	--	--	--	--	[G]	Carbohydrate transport and metabolism	MFS/sugar transport protein;; Major Facilitator Superfamily	--	G	Carbohydrate transport and metabolism	PREDICTED: major facilitator superfamily domain-containing protein 12-like [Solanum lycopersicum]	--
Solyc01g073680.3	Solyc01g073680.3	19.934164	17.810944	13.442896	36.827129	29.693319	32.445591	20.193789	12.103974	13.005006	0.00080498955831106	0.806236559282576	normal	3.39647728270669e-06	-1.02720432211173	down	--	--	--	--	--	--	--	Probable lipid transfer;; Protease inhibitor/seed storage/LTP family	Protein YLS3 (Precursor) GN=YLS3 OS=Arabidopsis thaliana (Mouse-ear cress) PE=2 SV=1	R	General function prediction only	PREDICTED: protein YLS3 [Solanum lycopersicum]	--
Solyc01g073710.2	Solyc01g073710.2	19.994671	13.040215	30.121193	18.896965	16.823275	15.601309	26.792439	39.755875	35.511875	0.494497700430748	-0.444577048213707	normal	4.86954780824957e-05	1.09376256619143	up	--	--	Molecular Function: calcium ion binding (GO:0005509);; Cellular Component: cytosol (GO:0005829);;	--	--	--	--	EF-hand domain pair;; EF hand;; EF-hand domain;; EF hand;; Secreted protein acidic and rich in cysteine Ca binding region	--	T	Signal transduction mechanisms	PREDICTED: uncharacterized protein LOC101248133 [Solanum lycopersicum]	molecular function: binding (GO:0005488);; cellular component: cell (GO:0005623);; cellular component: cell part (GO:0044464)
Solyc01g073720.2	Solyc01g073720.2	83.517059	64.775581	124.912865	42.27948	47.231682	55.647957	102.647011	119.743828	117.548592	0.0292748614875458	-1.05900185605002	normal	1.32994219453147e-15	1.32918832264033	up	--	--	--	--	--	--	--	--	--	S	Function unknown	PREDICTED: uncharacterized protein LOC104647874 [Solanum lycopersicum]	--
Solyc01g073730.3	Solyc01g073730.3	16.715413	14.31825	18.769757	12.779249	12.995036	12.900739	30.172809	38.205039	34.973633	0.0690336023117977	-0.447686269686988	normal	3.27949121786315e-19	1.46925008697159	up	[H]	Coenzyme transport and metabolism	Molecular Function: catalytic activity (GO:0003824);; Biological Process: Mo-molybdopterin cofactor biosynthetic process (GO:0006777);; Cellular Component: molybdopterin synthase complex (GO:0019008);; Molecular Function: metal ion binding (GO:0046872);; Molecular Function: 4 iron, 4 sulfur cluster binding (GO:0051539);;	--	--	[H]	Coenzyme transport and metabolism	Molybdenum Cofactor Synthesis C;; Radical SAM superfamily;; 4Fe-4S single cluster domain;; 4Fe-4S single cluster domain	Cyclic pyranopterin monophosphate synthase, mitochondrial (Precursor) GN=CNX2 OS=Arabidopsis thaliana (Mouse-ear cress) PE=1 SV=1	H	Coenzyme transport and metabolism	PREDICTED: cyclic pyranopterin monophosphate synthase, mitochondrial [Solanum lycopersicum]	molecular function: catalytic activity (GO:0003824);; biological process: metabolic process (GO:0008152);; biological process: cellular process (GO:0009987);; cellular component: cell (GO:0005623);; cellular component: macromolecular complex (GO:0032991);; cellular component: cell part (GO:0044464);; molecular function: binding (GO:0005488)
Solyc01g073800.2	Solyc01g073800.2	33.793888	24.185249	37.908176	7.466179	6.907212	8.998868	11.547449	11.720507	14.130873	7.47484222594948e-11	-2.18125174723024	down	0.00611035094878925	0.780754426413948	normal	--	--	--	--	--	--	--	C1-like domain	--	--	--	PREDICTED: uncharacterized protein LOC101254632 [Solanum lycopersicum]	--
Solyc01g073820.3	Solyc01g073820.3	69.064034	64.501091	114.859375	42.725712	40.760086	43.356281	75.343185	88.88694	99.214905	0.0220320962365701	-1.11721935082342	normal	1.46310411414924e-09	1.15696916081908	up	--	--	--	--	--	--	--	C1-like domain;; C1 domain;; Phorbol esters/diacylglycerol binding domain (C1 domain)	--	--	--	PREDICTED: uncharacterized protein LOC101249296 [Solanum lycopersicum]	--
Solyc01g073840.1	Solyc01g073840.1	2.931682	4.476323	1.857896	0.949533	0.518578	0.876979	0.346559	0.667987	0.755636	0.00502727159739727	-2.11666915588254	down	0.817389845824443	-0.283878074398778	normal	--	--	Molecular Function: protein-disulfide reductase activity (GO:0047134);; Biological Process: oxidation-reduction process (GO:0055114);;	--	--	--	--	C1-like domain;; C1 domain;; Phorbol esters/diacylglycerol binding domain (C1 domain);; PHD-finger	--	R	General function prediction only	PREDICTED: uncharacterized protein LOC101255237 [Solanum lycopersicum]	biological process: metabolic process (GO:0008152);; biological process: single-organism process (GO:0044699);; molecular function: catalytic activity (GO:0003824)
Solyc01g073860.3	Solyc01g073860.3	30.728413	36.211857	36.334671	6.159072	5.898098	10.323644	17.526035	19.636755	23.554678	1.19599345545805e-20	-2.35071133551405	down	3.22552089547279e-08	1.53938630592406	up	--	--	Molecular Function: protein-disulfide reductase activity (GO:0047134);; Biological Process: oxidation-reduction process (GO:0055114);;	--	--	--	--	C1 domain;; C1-like domain;; Phorbol esters/diacylglycerol binding domain (C1 domain);; PHD-finger	--	S	Function unknown	PREDICTED: uncharacterized protein LOC101249575 [Solanum lycopersicum]	biological process: metabolic process (GO:0008152);; biological process: single-organism process (GO:0044699);; molecular function: catalytic activity (GO:0003824)
Solyc01g073890.3	Solyc01g073890.3	3.687173	5.124903	5.2337	1.377664	1.067715	1.132346	1.453898	1.623219	1.66632	1.01591209445869e-11	-2.1178077766061	down	0.260968189164626	0.506934073489881	normal	--	--	Molecular Function: protein-disulfide reductase activity (GO:0047134);; Biological Process: oxidation-reduction process (GO:0055114);;	--	--	--	--	C1-like domain;; C1 domain	--	R	General function prediction only	PREDICTED: uncharacterized protein LOC101250152 [Solanum lycopersicum]	biological process: metabolic process (GO:0008152);; biological process: single-organism process (GO:0044699);; molecular function: catalytic activity (GO:0003824)
Solyc01g073910.3	Solyc01g073910.3	15.997079	16.84572	19.225172	7.677843	5.904973	6.546971	4.874179	7.346462	5.549017	6.02497032384468e-09	-1.49582668749344	down	0.922790993457681	-0.0509376461505043	normal	--	--	Molecular Function: transcription factor activity, sequence-specific DNA binding (GO:0003700);; Cellular Component: nucleus (GO:0005634);; Biological Process: regulation of transcription, DNA-templated (GO:0006355);; Molecular Function: sequence-specific DNA binding (GO:0043565);;	K09338|1.34133e-173|sly:101250729|K09338 homeobox-leucine zipper protein | (RefSeq) homeobox-leucine zipper protein HOX11-like	--	[K]	Transcription	Homeobox associated leucine zipper;; Homeobox domain;; HD-ZIP protein N terminus	Homeobox-leucine zipper protein HOX27 GN=OSJNOa174H12.5 OS=Oryza sativa subsp. japonica (Rice) PE=2 SV=1	K	Transcription	PREDICTED: homeobox-leucine zipper protein HOX11-like [Solanum lycopersicum]	biological process: biological regulation (GO:0065007);; molecular function: nucleic acid binding transcription factor activity (GO:0001071);; cellular component: cell (GO:0005623);; cellular component: organelle (GO:0043226);; cellular component: cell part (GO:0044464);; molecular function: binding (GO:0005488)
Solyc01g079140.2	Solyc01g079140.2	2.890608	3.827214	1.553587	0	0	0.09337	0.096605	0	0	1.27945934374146e-07	-6.05324626690518	down	--	--	--	--	--	--	--	--	--	--	--	--	--	--	--	--
Solyc01g079150.3	Solyc01g079150.3	2.876827	1.777901	2.90643	20.588579	19.449326	16.185648	3.831533	3.87144	2.545071	3.96573356980153e-35	2.74601954612022	up	1.70417118386051e-34	-2.35566980853371	down	--	--	Molecular Function: inorganic anion exchanger activity (GO:0005452);; Biological Process: anion transport (GO:0006820);; Cellular Component: integral component of membrane (GO:0016021);;	--	--	[P]	Inorganic ion transport and metabolism	HCO3- transporter family	Probable boron transporter 2 GN=BOR2 OS=Arabidopsis thaliana (Mouse-ear cress) PE=2 SV=1	P	Inorganic ion transport and metabolism	PREDICTED: boron transporter 1 [Solanum lycopersicum]	biological process: cellular process (GO:0009987);; biological process: single-organism process (GO:0044699);; biological process: localization (GO:0051179);; molecular function: transporter activity (GO:0005215);; cellular component: membrane (GO:0016020);; cellular component: membrane part (GO:0044425)
Solyc01g079180.3	Solyc01g079180.3	0.391484	0.230354	1.235685	2.939057	3.514865	1.81614	0.301055	0.664543	0.638364	0.000634707000065476	1.99653694975828	up	1.06715801392895e-05	-2.22749464065634	down	--	--	Cellular Component: cell wall (GO:0005618);; Molecular Function: pectinesterase activity (GO:0030599);; Biological Process: cell wall modification (GO:0042545);; Molecular Function: aspartyl esterase activity (GO:0045330);;	K01051|0|sly:101261743|K01051 pectinesterase [EC:3.1.1.11] | (RefSeq) probable pectinesterase 53	Pentose and glucuronate interconversions (ko00040);; Starch and sucrose metabolism (ko00500)	--	--	Pectinesterase	Probable pectinesterase 53 (Precursor) GN=T29J13.150 OS=Arabidopsis thaliana (Mouse-ear cress) PE=2 SV=1	G	Carbohydrate transport and metabolism	PREDICTED: probable pectinesterase 53 [Solanum lycopersicum]	cellular component: cell (GO:0005623);; cellular component: cell part (GO:0044464);; biological process: metabolic process (GO:0008152);; molecular function: catalytic activity (GO:0003824);; biological process: cellular process (GO:0009987);; biological process: cellular component organization or biogenesis (GO:0071840)
Solyc01g079200.3	Solyc01g079200.3	20.960823	34.556348	22.454283	2.095886	1.390321	1.499248	2.331417	2.685397	3.700259	1.96589980867074e-12	-4.08880059281893	down	0.0698981478128943	0.91000571545752	normal	[R]	General function prediction only	Molecular Function: iron ion binding (GO:0005506);; Biological Process: heat acclimation (GO:0010286);; Biological Process: gibberellin catabolic process (GO:0045487);; Molecular Function: C-19 gibberellin 2-beta-dioxygenase activity (GO:0052634);; Biological Process: oxidation-reduction process (GO:0055114);;	K04125|0|sly:100134888|K04125 gibberellin 2-oxidase [EC:1.14.11.13] | (RefSeq) GA2ox3, SlGA2ox3; gibberellin 2-oxidase	Diterpenoid biosynthesis (ko00904)	[QR]	Secondary metabolites biosynthesis, transport and catabolism;; General function prediction only	2OG-Fe(II) oxygenase superfamily;; non-haem dioxygenase in morphine synthesis N-terminal	Gibberellin 2-beta-dioxygenase 2 GN=GA2OX2 OS=Pisum sativum (Garden pea) PE=2 SV=1	Q	Secondary metabolites biosynthesis, transport and catabolism	gibberellin 2-oxidase [Solanum lycopersicum]	molecular function: binding (GO:0005488);; biological process: response to stimulus (GO:0050896);; biological process: metabolic process (GO:0008152);; biological process: cellular process (GO:0009987);; biological process: single-organism process (GO:0044699);; molecular function: catalytic activity (GO:0003824)
Solyc01g079260.3	Solyc01g079260.3	29.491375	33.120019	23.334499	7.078818	4.180592	7.477435	7.694846	6.035744	6.168138	8.09341538388646e-17	-2.34107845977681	down	0.591376029488682	0.198627723240094	normal	--	--	Molecular Function: transcription factor activity, sequence-specific DNA binding (GO:0003700);; Biological Process: regulation of transcription, DNA-templated (GO:0006355);; Molecular Function: sequence-specific DNA binding (GO:0043565);;	--	--	--	--	WRKY DNA -binding domain	Probable WRKY transcription factor 23 GN=WRKY23 OS=Arabidopsis thaliana (Mouse-ear cress) PE=2 SV=1	K	Transcription	PREDICTED: probable WRKY transcription factor 23 [Solanum lycopersicum]	biological process: biological regulation (GO:0065007);; molecular function: nucleic acid binding transcription factor activity (GO:0001071);; molecular function: binding (GO:0005488)
Solyc01g079740.3	Solyc01g079740.3	1.66437	1.845025	1.683619	6.13762	5.618728	8.815757	8.606514	4.828778	6.639362	1.55642578200246e-05	1.82839321064375	up	0.892584381120834	0.0649174617861549	normal	--	--	--	--	--	--	--	Protein of unknown function (DUF3049)	Protein FANTASTIC FOUR 3 GN=FAF3 OS=Arabidopsis thaliana (Mouse-ear cress) PE=2 SV=1	S	Function unknown	PREDICTED: protein FANTASTIC FOUR 3-like [Nicotiana sylvestris]	--
Solyc01g079870.3	Solyc01g079870.3	13.844692	14.367414	11.067755	31.372252	29.483549	30.32407	18.990932	13.490317	20.878216	1.05467481527128e-05	1.06731491969133	up	0.001524820246043	-0.669593625110867	normal	--	--	Molecular Function: transcription factor activity, sequence-specific DNA binding (GO:0003700);; Biological Process: regulation of transcription, DNA-templated (GO:0006355);; Cellular Component: CCAAT-binding factor complex (GO:0016602);; Molecular Function: sequence-specific DNA binding (GO:0043565);; Molecular Function: protein heterodimerization activity (GO:0046982);;	K08066|5.37093e-119|sot:102577612|K08066 nuclear transcription factor Y, gamma | (RefSeq) uncharacterized LOC102577612	--	[K]	Transcription	Histone-like transcription factor (CBF/NF-Y) and archaeal histone;; Core histone H2A/H2B/H3/H4	Nuclear transcription factor Y subunit C-9 GN=F7G19.16 OS=Arabidopsis thaliana (Mouse-ear cress) PE=2 SV=1	K	Transcription	PREDICTED: CONSTANS interacting protein 2b isoform X2 [Solanum lycopersicum]	biological process: biological regulation (GO:0065007);; molecular function: nucleic acid binding transcription factor activity (GO:0001071);; cellular component: cell (GO:0005623);; cellular component: macromolecular complex (GO:0032991);; cellular component: organelle (GO:0043226);; cellular component: organelle part (GO:0044422);; cellular component: cell part (GO:0044464);; molecular function…
Solyc01g079880.3	Solyc01g079880.3	260.172943	270.658569	185.665421	659.025269	798.690491	878.042725	426.878754	412.424957	364.182068	5.42842096684063e-13	1.55855077048036	up	4.6174273645556e-06	-0.857036143992515	normal	[E]	Amino acid transport and metabolism	Cellular Component: plasma membrane (GO:0005886);; Biological Process: response to auxin (GO:0009733);; Biological Process: response to aluminum ion (GO:0010044);;	--	--	--	--	Aluminium induced protein;; Glutamine amidotransferase domain;; Glutamine amidotransferase domain	Stem-specific protein TSJT1 GN=TSJT1 OS=Nicotiana tabacum (Common tobacco) PE=2 SV=1	S	Function unknown	PREDICTED: stem-specific protein TSJT1 [Solanum lycopersicum]	cellular component: cell (GO:0005623);; cellular component: membrane (GO:0016020);; cellular component: cell part (GO:0044464);; biological process: response to stimulus (GO:0050896)
Solyc01g079940.3	Solyc01g079940.3	39.843777	41.8997	52.171227	16.822567	18.509977	24.904551	19.373432	22.957832	26.983278	2.20297783425952e-08	-1.30015713299331	down	0.330752753258815	0.305326377862868	normal	--	--	Molecular Function: aspartic-type endopeptidase activity (GO:0004190);; Biological Process: proteolysis (GO:0006508);;	--	--	[O]	Posttranslational modification, protein turnover, chaperones	Xylanase inhibitor C-terminal;; Xylanase inhibitor N-terminal	Basic 7S globulin low kDa subunit (Precursor) GN=BG OS=Glycine max (Soybean) PE=1 SV=2	O	Posttranslational modification, protein turnover, chaperones	PREDICTED: basic 7S globulin-like [Solanum lycopersicum]	biological process: metabolic process (GO:0008152);; molecular function: catalytic activity (GO:0003824)
Solyc01g079950.3	Solyc01g079950.3	25.395016	25.62854	41.377529	5.7745	6.371757	8.385428	11.176264	10.366097	12.20499	0.0645302681013113	-3.36393590748844	normal	0.000392653480031033	1.10222764353629	up	--	--	Molecular Function: aspartic-type endopeptidase activity (GO:0004190);; Biological Process: proteolysis (GO:0006508);;	--	--	[O]	Posttranslational modification, protein turnover, chaperones	Xylanase inhibitor C-terminal;; Xylanase inhibitor N-terminal	Basic 7S globulin low kDa subunit (Precursor) GN=BG OS=Glycine max (Soybean) PE=1 SV=2	O	Posttranslational modification, protein turnover, chaperones	PREDICTED: basic 7S globulin-like [Solanum lycopersicum]	biological process: metabolic process (GO:0008152);; molecular function: catalytic activity (GO:0003824)
Solyc01g080020.2	Solyc01g080020.2	34.040909	27.854095	24.355078	2.192145	1.777529	2.51861	7.402458	7.609163	12.191607	7.08803623553602e-42	-3.87287526482225	down	2.37887617646821e-05	2.16967586015991	up	--	--	--	--	--	[O]	Posttranslational modification, protein turnover, chaperones	Xylanase inhibitor C-terminal;; Xylanase inhibitor N-terminal	Basic 7S globulin low kDa subunit (Precursor) GN=BG OS=Glycine max (Soybean) PE=1 SV=2	O	Posttranslational modification, protein turnover, chaperones	PREDICTED: basic 7S globulin-like [Solanum lycopersicum]	--
Solyc01g080100.3	Solyc01g080100.3	14.614322	10.469446	14.732286	43.464928	35.997112	38.075706	24.221113	23.647684	21.002712	4.99730801738355e-08	1.41438617103311	up	0.00350017652702025	-0.670144082585183	normal	--	--	--	--	--	[O]	Posttranslational modification, protein turnover, chaperones	--	--	O	Posttranslational modification, protein turnover, chaperones	PREDICTED: uncharacterized protein LOC101257299 [Solanum lycopersicum]	--
Solyc01g080230.3	Solyc01g080230.3	6.642916	9.666113	3.449953	22.874297	19.901387	24.153276	28.317142	22.912606	14.763855	1.08333967748058e-09	1.48963676418776	up	0.849267629690569	0.0817175290543393	normal	[Q]	Secondary metabolites biosynthesis, transport and catabolism	Molecular Function: hydrolase activity (GO:0016787);;	--	--	[R]	General function prediction only	Dienelactone hydrolase family;; Alpha/beta hydrolase family;; Alpha/beta hydrolase family	Endo-1,3;1,4-beta-D-glucanase (Precursor) OS=Zea mays (Maize) PE=1 SV=1	Q	Secondary metabolites biosynthesis, transport and catabolism	PREDICTED: endo-1,3;1,4-beta-D-glucanase-like [Solanum lycopersicum]	biological process: metabolic process (GO:0008152);; molecular function: catalytic activity (GO:0003824)
Solyc01g080280.3	Solyc01g080280.3	52.190758	37.893776	75.889778	29.060612	34.045864	21.418236	158.991211	160.899521	166.038452	0.036896247126408	-1.11948751830413	normal	8.14264862166456e-72	2.62524199746362	up	[E]	Amino acid transport and metabolism	Molecular Function: glutamate-ammonia ligase activity (GO:0004356);; Molecular Function: ATP binding (GO:0005524);; Cellular Component: mitochondrion (GO:0005739);; Biological Process: glycolytic process (GO:0006096);; Biological Process: pentose-phosphate shunt (GO:0006098);; Biological Process: glutamine biosynthetic process (GO:0006542);; Biological Process: water transport (GO:0006833);; Biol…	K01915|0|sly:543998|K01915 glutamine synthetase [EC:6.3.1.2] | (RefSeq) GS2; glutamine synthetase	Arginine biosynthesis (ko00220);; Alanine, aspartate and glutamate metabolism (ko00250);; Glyoxylate and dicarboxylate metabolism (ko00630);; Nitrogen metabolism (ko00910);; Biosynthesis of amino acids (ko01230)	[E]	Amino acid transport and metabolism	Glutamine synthetase, catalytic domain;; Glutamine synthetase, beta-Grasp domain	Glutamine synthetase, chloroplastic (Precursor) GN=GLN2 OS=Daucus carota (Wild carrot) PE=2 SV=1	E	Amino acid transport and metabolism	PREDICTED: glutamine synthetase, chloroplastic [Solanum lycopersicum]	biological process: metabolic process (GO:0008152);; molecular function: catalytic activity (GO:0003824);; molecular function: binding (GO:0005488);; cellular component: cell (GO:0005623);; cellular component: organelle (GO:0043226);; cellular component: cell part (GO:0044464);; biological process: cellular process (GO:0009987);; biological process: single-organism process (GO:0044699);; biologic…
Solyc01g080290.3	Solyc01g080290.3	5.640677	4.348904	5.706205	13.416064	12.62685	10.877415	10.03438	13.779746	11.858699	0.000306717847416364	1.08533848244298	up	0.920505053750075	0.0506758372786231	normal	--	--	Cellular Component: membrane (GO:0016020);;	--	--	--	--	AWPM-19-like family	--	S	Function unknown	PREDICTED: uncharacterized protein LOC101263460 [Solanum lycopersicum]	cellular component: membrane (GO:0016020)
Solyc01g080410.3	Solyc01g080410.3	12.872447	7.872724	7.56581	2.279065	1.999137	1.68244	3.67781	3.066801	1.649418	5.45039193452167e-07	-2.32006744973796	down	0.288895265303786	0.651588006581842	normal	[O]	Posttranslational modification, protein turnover, chaperones	Molecular Function: peptide-methionine (R)-S-oxide reductase activity (GO:0033743);; Biological Process: oxidation-reduction process (GO:0055114);;	K07305|1.16255e-96|sly:101266452|K07305 peptide-methionine (R)-S-oxide reductase [EC:1.8.4.12] | (RefSeq) peptide methionine sulfoxide reductase B5-like	--	[O]	Posttranslational modification, protein turnover, chaperones	SelR domain	Peptide methionine sulfoxide reductase B5 GN=MSRB5 OS=Arabidopsis thaliana (Mouse-ear cress) PE=1 SV=1	O	Posttranslational modification, protein turnover, chaperones	PREDICTED: peptide methionine sulfoxide reductase B5-like [Solanum lycopersicum]	biological process: metabolic process (GO:0008152);; biological process: single-organism process (GO:0044699);; molecular function: catalytic activity (GO:0003824)
Solyc01g080570.3	Solyc01g080570.3	7.497704	10.907919	7.366312	1.656622	1.508711	2.370034	0.963919	0.682361	2.520016	4.895905858914e-09	-2.36386361070942	down	0.773040318488302	-0.302164551642063	normal	[F]	Nucleotide transport and metabolism	--	--	--	[F]	Nucleotide transport and metabolism	Inosine-uridine preferring nucleoside hydrolase	--	F	Nucleotide transport and metabolism	PREDICTED: uncharacterized protein LOC101244900 [Solanum lycopersicum]	--
Solyc01g080770.3	Solyc01g080770.3	4.877106	3.493916	4.102857	10.367081	12.296505	10.725682	9.326727	8.253196	6.588548	5.43427337289674e-09	1.27617267930899	up	0.100423981115941	-0.352079935798873	normal	[RTKL]	General function prediction only;; Signal transduction mechanisms;; Transcription;; Replication, recombination and repair	Biological Process: polysaccharide biosynthetic process (GO:0000271);; Molecular Function: protein serine/threonine kinase activity (GO:0004674);; Molecular Function: ATP binding (GO:0005524);; Biological Process: protein phosphorylation (GO:0006468);; Biological Process: transmembrane receptor protein tyrosine kinase signaling pathway (GO:0007169);; Biological Process: multidimensional cell grow…	--	--	--	--	Protein kinase domain;; Protein tyrosine kinase;; Leucine Rich repeats (2 copies);; Leucine Rich Repeat;; Leucine rich repeat;; Leucine Rich repeat;; Leucine rich repeat;; Leucine rich repeat N-terminal domain	Leucine-rich repeat receptor-like serine/threonine-protein kinase BAM3 (Precursor) GN=BAM3 OS=Arabidopsis thaliana (Mouse-ear cress) PE=2 SV=3	T	Signal transduction mechanisms	PREDICTED: leucine-rich repeat receptor-like serine/threonine-protein kinase BAM3 [Solanum lycopersicum]	biological process: metabolic process (GO:0008152);; biological process: single-organism process (GO:0044699);; biological process: cellular process (GO:0009987);; molecular function: catalytic activity (GO:0003824);; molecular function: binding (GO:0005488);; biological process: signaling (GO:0023052);; biological process: response to stimulus (GO:0050896);; biological process: biological regula…
Solyc01g080790.3	Solyc01g080790.3	0	0	0	2.812899	4.111676	3.438166	0	0.062183	0.355022	1.87437527205983e-14	Inf	up	3.08006700443671e-10	-4.40106343428358	down	--	--	--	--	--	--	--	Peptidase of plants and bacteria;; Peptidase MA superfamily	Basic secretory protease {ECO:0000303|PubMed:22773449} (Fragments) OS=Boswellia serrata (Indian frankincense) PE=1 SV=1	R	General function prediction only	PREDICTED: uncharacterized protein LOC101249206 [Solanum lycopersicum]	--
Solyc01g081060.3	Solyc01g081060.3	62.641884	53.003352	75.876556	162.765033	175.888545	185.68814	137.707071	166.831078	169.435014	7.63371305453841e-14	1.30574798738662	up	0.880803971919988	-0.0437385425816583	normal	--	--	Molecular Function: hydrolase activity, hydrolyzing O-glycosyl compounds (GO:0004553);; Cellular Component: cell wall (GO:0005618);; Biological Process: cellular glucan metabolic process (GO:0006073);; Molecular Function: xyloglucan:xyloglucosyl transferase activity (GO:0016762);; Cellular Component: apoplast (GO:0048046);;	K08235|0|sly:543913|K08235 xyloglucan:xyloglucosyl transferase [EC:2.4.1.207] | (RefSeq) XTH5; xyloglucan endotransglucosylase-hydrolase XTH5	--	--	--	Glycosyl hydrolases family 16;; Xyloglucan endo-transglycosylase (XET) C-terminus	Probable xyloglucan endotransglucosylase/hydrolase protein 30 (Precursor) GN=F3C3.5 OS=Arabidopsis thaliana (Mouse-ear cress) PE=2 SV=2	R	General function prediction only	xyloglucan endotransglucosylase-hydrolase XTH5 precursor [Solanum lycopersicum]	biological process: metabolic process (GO:0008152);; molecular function: catalytic activity (GO:0003824);; cellular component: cell (GO:0005623);; cellular component: cell part (GO:0044464);; biological process: cellular process (GO:0009987);; cellular component: extracellular region (GO:0005576)
Solyc01g081390.3	Solyc01g081390.3	17.487358	13.730533	11.918455	20.251572	27.134155	20.465731	10.300236	13.987381	6.252343	0.0590290559203871	0.509803927189108	normal	0.00202343138920775	-1.05224645672282	down	--	--	Molecular Function: glucose transmembrane transporter activity (GO:0005355);; Biological Process: purine nucleobase transport (GO:0006863);; Cellular Component: chloroplast envelope (GO:0009941);; Molecular Function: phosphoglycerate transmembrane transporter activity (GO:0015120);; Molecular Function: antiporter activity (GO:0015297);; Biological Process: hexose phosphate transport (GO:0015712);…	K15283|0|sly:101259783|K15283 solute carrier family 35, member E1 | (RefSeq) xylulose 5-phosphate/phosphate translocator, chloroplastic	--	[GE]	Carbohydrate transport and metabolism;; Amino acid transport and metabolism	Triose-phosphate Transporter family;; EamA-like transporter family;; UAA transporter family	Xylulose 5-phosphate/phosphate translocator, chloroplastic (Precursor) GN=K10A8.110 OS=Arabidopsis thaliana (Mouse-ear cress) PE=2 SV=1	G	Carbohydrate transport and metabolism	PREDICTED: xylulose 5-phosphate/phosphate translocator, chloroplastic [Solanum lycopersicum]	biological process: cellular process (GO:0009987);; biological process: single-organism process (GO:0044699);; biological process: localization (GO:0051179);; molecular function: transporter activity (GO:0005215);; cellular component: cell (GO:0005623);; cellular component: organelle (GO:0043226);; cellular component: organelle part (GO:0044422);; cellular component: cell part (GO:0044464);; cell…
Solyc01g081540.3	Solyc01g081540.3	15.571188	23.083982	17.352538	54.877826	48.770377	47.248534	28.10287	28.873323	29.6976	4.04844349544419e-12	1.18391989256265	up	6.40526691909349e-05	-0.600554893891768	normal	[Z]	Cytoskeleton	Molecular Function: motor activity (GO:0003774);; Molecular Function: actin binding (GO:0003779);; Molecular Function: ATP binding (GO:0005524);; Cellular Component: myosin complex (GO:0016459);;	K10357|0|sly:101264152|K10357 myosin V | (RefSeq) myosin-12	--	[Z]	Cytoskeleton	Myosin head (motor domain);; DIL domain;; IQ calmodulin-binding motif	Myosin-12 GN=F20M17.6 OS=Arabidopsis thaliana (Mouse-ear cress) PE=2 SV=1	Z	Cytoskeleton	PREDICTED: myosin-12 isoform X2 [Solanum lycopersicum]	biological process: metabolic process (GO:0008152);; molecular function: catalytic activity (GO:0003824);; molecular function: binding (GO:0005488);; cellular component: cell (GO:0005623);; cellular component: macromolecular complex (GO:0032991);; cellular component: organelle (GO:0043226);; cellular component: organelle part (GO:0044422);; cellular component: cell part (GO:0044464)
Solyc01g081600.3	Solyc01g081600.3	38.603493	42.790054	38.836948	244.214615	162.661514	185.937973	6.140618	4.627079	10.194592	4.39117121598417e-11	2.15294101026673	up	3.59822903169102e-30	-4.71031808557221	down	--	--	--	--	--	--	--	Protease inhibitor/seed storage/LTP family;; Probable lipid transfer	Non-specific lipid-transfer protein 4.1 (Precursor) GN=LTP4.1 OS=Hordeum vulgare (Barley) PE=1 SV=1	R	General function prediction only	PREDICTED: non-specific lipid-transfer protein 1-like [Solanum lycopersicum]	--
Solyc01g081610.3	Solyc01g081610.3	2.835208	4.198843	1.985823	0.437466	0.276297	0.936006	0.439443	0.363603	0.475282	0.000140378955645866	-2.58868232292122	down	0.875382565619064	-0.254238196608052	normal	[G]	Carbohydrate transport and metabolism	Molecular Function: beta-N-acetylhexosaminidase activity (GO:0004563);; Cellular Component: plasma membrane (GO:0005886);; Biological Process: carbohydrate metabolic process (GO:0005975);; Molecular Function: UDP-glucosyltransferase activity (GO:0035251);; Molecular Function: cation binding (GO:0043169);;	K12373|0|sly:100529103|K12373 hexosaminidase [EC:3.2.1.52] | (RefSeq) beta-hexosaminidase 1	Other glycan degradation (ko00511);; Amino sugar and nucleotide sugar metabolism (ko00520);; Glycosaminoglycan degradation (ko00531);; Glycosphingolipid biosynthesis - globo series (ko00603);; Glycosphingolipid biosynthesis - ganglio series (ko00604)	[G]	Carbohydrate transport and metabolism	Glycosyl hydrolase family 20, catalytic domain;; beta-acetyl hexosaminidase like	Beta-hexosaminidase 2 (Precursor) GN=F3F20.4 OS=Arabidopsis thaliana (Mouse-ear cress) PE=1 SV=1	G	Carbohydrate transport and metabolism	beta-hexosaminidase 1 precursor [Solanum lycopersicum]	biological process: metabolic process (GO:0008152);; molecular function: catalytic activity (GO:0003824);; cellular component: cell (GO:0005623);; cellular component: membrane (GO:0016020);; cellular component: cell part (GO:0044464);; molecular function: binding (GO:0005488)
Solyc01g081630.3	Solyc01g081630.3	0.474488	0.293713	0.205436	2.392113	2.343588	2.235342	0.677191	0.406873	0.341425	2.35309313840471e-07	2.58201718931406	up	7.07715038006699e-07	-2.1285960127385	down	--	--	--	--	--	--	--	Domain of unknown function (DUF966)	Protein UPSTREAM OF FLC GN=UFC OS=Arabidopsis thaliana (Mouse-ear cress) PE=2 SV=1	P	Inorganic ion transport and metabolism	PREDICTED: protein UPSTREAM OF FLC [Solanum lycopersicum]	--
Solyc01g086650.3	Solyc01g086650.3	66.196632	57.12627	67.636139	9.569427	30.318096	10.75923	81.087021	80.048027	80.936859	1.43797836173865e-13	-2.06019750751436	down	2.22041280221578e-29	2.35782446899516	up	[H]	Coenzyme transport and metabolism	Molecular Function: uroporphyrin-III C-methyltransferase activity (GO:0004851);; Biological Process: threonine catabolic process (GO:0006567);; Biological Process: siroheme biosynthetic process (GO:0019354);; Biological Process: methylation (GO:0032259);; Molecular Function: precorrin-2 dehydrogenase activity (GO:0043115);; Biological Process: oxidation-reduction process (GO:0055114);;	--	--	[H]	Coenzyme transport and metabolism	Tetrapyrrole (Corrin/Porphyrin) Methylases	Uroporphyrinogen-III C-methyltransferase GN=cobA OS=Cyanidium caldarium PE=3 SV=1	H	Coenzyme transport and metabolism	PREDICTED: uroporphyrinogen-III C-methyltransferase [Solanum lycopersicum]	biological process: metabolic process (GO:0008152);; molecular function: catalytic activity (GO:0003824);; biological process: cellular process (GO:0009987);; biological process: single-organism process (GO:0044699)
Solyc01g086660.2	Solyc01g086660.2	52.028278	52.468582	48.339542	17.161642	19.836006	21.008085	33.306839	29.458876	30.726328	4.13462327785092e-10	-1.5433770439067	down	0.00215969267488267	0.789030129414854	normal	--	--	--	--	--	--	--	--	--	--	--	--	--
Solyc01g086670.3	Solyc01g086670.3	13.586546	10.976054	10.398973	1.634469	0.831382	3.772799	4.552781	3.290533	4.091623	1.09050768500931e-10	-2.61761295021073	down	0.0756253712790736	1.02904278100126	normal	--	--	--	--	--	--	--	--	--	--	--	--	--
Solyc01g086870.3	Solyc01g086870.3	54.150978	54.634068	56.792881	25.857264	31.60256	30.152206	40.210686	45.839851	55.598827	1.44246433872555e-08	-1.06479438198002	down	0.000705412727399478	0.796103166025037	normal	--	--	--	--	--	--	--	Helix-loop-helix DNA-binding domain	Transcription factor bHLH130 GN=T24P15.19 OS=Arabidopsis thaliana (Mouse-ear cress) PE=1 SV=1	K	Transcription	PREDICTED: transcription factor bHLH130-like [Solanum lycopersicum]	--
Solyc01g086920.3	Solyc01g086920.3	5.895842	4.376826	6.369105	21.019339	16.042458	11.960271	9.3656	8.060785	5.251477	0.000455266853437147	1.41135863166267	up	0.0143845172948753	-1.01229632918361	normal	--	--	Molecular Function: nucleotide binding (GO:0000166);; Biological Process: signal transduction (GO:0007165);; Cellular Component: chloroplast (GO:0009507);; Biological Process: UV protection (GO:0009650);; Biological Process: response to drug (GO:0042493);;	--	--	[R]	General function prediction only	Leucine Rich repeats (2 copies);; Leucine Rich Repeat;; Leucine rich repeat;; Leucine Rich repeat;; Leucine rich repeat N-terminal domain;; Leucine rich repeat	DNA-damage-repair/toleration protein DRT100 (Precursor) OS=Arabidopsis thaliana (Mouse-ear cress) PE=2 SV=2	R	General function prediction only	PREDICTED: DNA-damage-repair/toleration protein DRT100-like [Solanum lycopersicum]	molecular function: binding (GO:0005488);; biological process: cellular process (GO:0009987);; biological process: response to stimulus (GO:0050896);; biological process: biological regulation (GO:0065007);; cellular component: cell (GO:0005623);; cellular component: organelle (GO:0043226);; cellular component: cell part (GO:0044464)
Solyc01g086930.3	Solyc01g086930.3	3.28634	1.939423	2.525121	6.652337	5.180778	4.046144	3.281427	2.311769	1.824728	0.0152526140449003	0.891835922626695	normal	0.00700389733324492	-1.0421883186142	down	--	--	--	K13096|0|sly:101261556|K13096 splicing factor 4 | (RefSeq) protein gamma response 1	--	[R]	General function prediction only	DNA repair protein endonuclease SAE2/CtIP C-terminus	Protein gamma response 1 GN=GR1 OS=Arabidopsis thaliana (Mouse-ear cress) PE=1 SV=2	R	General function prediction only	PREDICTED: protein gamma response 1 [Solanum lycopersicum]	--
Solyc01g087030.3	Solyc01g087030.3	29.704321	31.84388	34.464333	24.765572	25.599756	32.061256	70.627434	89.773819	81.967842	0.114294207986124	-0.367657650357927	normal	3.72201421507205e-20	1.65709440471172	up	[R]	General function prediction only	--	K15687|0|sly:101268612|K15687 E3 ubiquitin-protein ligase makorin [EC:2.3.2.27] | (RefSeq) SlC3H57; E3 ubiquitin-protein ligase makorin	--	[O]	Posttranslational modification, protein turnover, chaperones	Zinc finger C-x8-C-x5-C-x3-H type (and similar);; Zinc finger, C3HC4 type (RING finger);; zinc-RING finger domain;; Ring finger domain	E3 ubiquitin-protein ligase makorin OS=Oryza sativa subsp. japonica (Rice) PE=2 SV=1	O	Posttranslational modification, protein turnover, chaperones	PREDICTED: E3 ubiquitin-protein ligase makorin [Solanum lycopersicum]	--
Solyc01g087035.1	Solyc01g087035.1	13.511712	11.315122	15.199872	11.916621	11.998918	14.824838	26.739891	31.735239	33.756279	0.855226874643988	-0.191873041923728	normal	0.00399182628231996	1.3466631240109	up	--	--	--	--	--	--	--	--	--	--	--	--	--
Solyc01g087190.3	Solyc01g087190.3	4.506393	3.81699	6.088451	2.818856	3.678317	3.043385	6.456376	7.195338	7.814869	0.140711822251404	-0.568869939632507	normal	0.000120091022769322	1.05825961696842	up	--	--	--	--	--	--	--	RbcX protein	--	S	Function unknown	PREDICTED: uncharacterized protein LOC101246564 [Solanum lycopersicum]	--
Solyc01g087240.3	Solyc01g087240.3	13.445316	13.002479	9.873277	25.13421	28.380319	29.177664	10.110128	10.279239	12.12509	2.06162278817044e-05	0.896038890643177	normal	1.95588696677571e-11	-1.17827687302854	down	--	--	--	K08064|0|sly:101247462|K08064 nuclear transcription factor Y, alpha | (RefSeq) nuclear transcription factor Y subunit A-9	--	[K]	Transcription	CCAAT-binding transcription factor (CBF-B/NF-YA) subunit B	Nuclear transcription factor Y subunit A-9 GN=NFYA9 OS=Arabidopsis thaliana (Mouse-ear cress) PE=2 SV=1	K	Transcription	PREDICTED: nuclear transcription factor Y subunit A-9-like isoform X1 [Solanum tuberosum]	--
Solyc01g087540.3	Solyc01g087540.3	56.435947	58.768921	25.280214	14.808479	12.418435	17.189014	19.938211	10.028869	14.577386	0.0046588558491081	-1.80599558790808	down	0.851534824609448	0.103659705540087	normal	--	--	--	--	--	--	--	Protein of unknown function (DUF642)	--	R	General function prediction only	PREDICTED: uncharacterized protein LOC101251618 [Solanum lycopersicum]	--
Solyc01g087570.2	Solyc01g087570.2	41.332806	46.917873	42.399567	23.875355	21.640333	23.036633	23.72904	20.864077	24.989679	1.4240211804695e-05	-1.07791068870551	down	0.752413082142125	0.12428353492412	normal	--	--	--	--	--	--	--	--	--	S	Function unknown	PREDICTED: uncharacterized protein LOC104114990 [Nicotiana tomentosiformis]	--
Solyc01g087590.3	Solyc01g087590.3	2.602102	2.807304	5.061616	7.678968	6.768429	5.667364	2.578391	2.353831	2.214903	0.0825562418784334	0.680449540006701	normal	1.15829025773595e-08	-1.44742258358865	down	--	--	Molecular Function: polyamine oxidase activity (GO:0046592);; Molecular Function: flavin adenine dinucleotide binding (GO:0050660);; Biological Process: oxidation-reduction process (GO:0055114);;	K13366|0|sly:101253022|K13366 polyamine oxidase [EC:1.5.3.14 1.5.3.16 1.5.3.-] | (RefSeq) polyamine oxidase 1	Arginine and proline metabolism (ko00330);; beta-Alanine metabolism (ko00410)	[Q]	Secondary metabolites biosynthesis, transport and catabolism	Flavin containing amine oxidoreductase;; NAD(P)-binding Rossmann-like domain;; FAD dependent oxidoreductase;; Pyridine nucleotide-disulphide oxidoreductase;; FAD binding domain;; Thi4 family;; FAD binding domain	Polyamine oxidase 1 GN=MSH12.17 OS=Arabidopsis thaliana (Mouse-ear cress) PE=1 SV=1	Q	Secondary metabolites biosynthesis, transport and catabolism	PREDICTED: polyamine oxidase 1 [Solanum lycopersicum]	biological process: metabolic process (GO:0008152);; biological process: single-organism process (GO:0044699);; molecular function: catalytic activity (GO:0003824);; molecular function: binding (GO:0005488)
Solyc01g087730.3	Solyc01g087730.3	35.015751	34.097698	35.146656	21.806326	21.405739	24.000265	41.524639	47.551243	44.81287	0.000196831585692565	-0.779559939955801	normal	4.94783526653609e-11	1.09533773770675	up	[J]	Translation, ribosomal structure and biogenesis	Molecular Function: RNA binding (GO:0003723);; Molecular Function: structural constituent of ribosome (GO:0003735);; Cellular Component: nucleus (GO:0005634);; Biological Process: pentose-phosphate shunt (GO:0006098);; Biological Process: DNA-templated transcription, elongation (GO:0006354);; Biological Process: translation (GO:0006412);; Biological Process: aromatic amino acid family biosyntheti…	K02863|0|sly:101256124|K02863 large subunit ribosomal protein L1 | (RefSeq) 50S ribosomal protein L1, chloroplastic	Ribosome (ko03010)	[J]	Translation, ribosomal structure and biogenesis	Ribosomal protein L1p/L10e family	50S ribosomal protein L1, chloroplastic (Precursor) GN=RPL1 OS=Arabidopsis thaliana (Mouse-ear cress) PE=1 SV=1	J	Translation, ribosomal structure and biogenesis	PREDICTED: 50S ribosomal protein L1, chloroplastic [Solanum lycopersicum]	molecular function: binding (GO:0005488);; molecular function: structural molecule activity (GO:0005198);; cellular component: cell (GO:0005623);; cellular component: organelle (GO:0043226);; cellular component: cell part (GO:0044464);; biological process: metabolic process (GO:0008152);; biological process: cellular process (GO:0009987);; biological process: single-organism process (GO:0044699);…
Solyc01g087800.2	Solyc01g087800.2	5.388269	11.218566	5.253544	0	0.028321	0.123964	0.340696	0.108118	0.462818	7.17017863647787e-10	-7.14455369067574	down	--	--	--	[O]	Posttranslational modification, protein turnover, chaperones	Molecular Function: serine-type endopeptidase activity (GO:0004252);; Biological Process: proteolysis (GO:0006508);; Molecular Function: identical protein binding (GO:0042802);; Biological Process: negative regulation of catalytic activity (GO:0043086);;	--	--	--	--	Subtilase family;; Peptidase inhibitor I9	Subtilisin-like protease (Precursor) GN=At5g67360 OS=Arabidopsis thaliana (Mouse-ear cress) PE=1 SV=1	O	Posttranslational modification, protein turnover, chaperones	PREDICTED: subtilisin-like protease [Solanum lycopersicum]	biological process: metabolic process (GO:0008152);; molecular function: catalytic activity (GO:0003824);; molecular function: binding (GO:0005488);; biological process: biological regulation (GO:0065007)
Solyc01g087810.2	Solyc01g087810.2	3.112297	6.766976	3.051813	0.04923	0.329733	0.135018	0.683999	0.473943	0.891273	1.46794925580766e-05	-4.77942623232858	down	0.00662567116687706	2.08288339682423	up	[O]	Posttranslational modification, protein turnover, chaperones	Molecular Function: serine-type endopeptidase activity (GO:0004252);; Biological Process: proteolysis (GO:0006508);; Molecular Function: identical protein binding (GO:0042802);; Biological Process: negative regulation of catalytic activity (GO:0043086);;	--	--	--	--	Subtilase family;; Peptidase inhibitor I9	Subtilisin-like protease (Precursor) GN=At5g67360 OS=Arabidopsis thaliana (Mouse-ear cress) PE=1 SV=1	O	Posttranslational modification, protein turnover, chaperones	PREDICTED: subtilisin-like protease [Solanum lycopersicum]	biological process: metabolic process (GO:0008152);; molecular function: catalytic activity (GO:0003824);; molecular function: binding (GO:0005488);; biological process: biological regulation (GO:0065007)
Solyc01g087820.2	Solyc01g087820.2	32.140457	34.074036	25.240152	11.430434	11.621972	11.350492	16.133955	9.944266	14.43082	1.51784601999039e-13	-1.55668287916384	down	0.294615157027905	0.336864311693977	normal	[O]	Posttranslational modification, protein turnover, chaperones	Molecular Function: serine-type endopeptidase activity (GO:0004252);; Biological Process: proteolysis (GO:0006508);; Molecular Function: identical protein binding (GO:0042802);; Biological Process: negative regulation of catalytic activity (GO:0043086);;	--	--	--	--	Subtilase family;; Peptidase inhibitor I9;; PA domain	Subtilisin-like protease (Precursor) GN=At5g67360 OS=Arabidopsis thaliana (Mouse-ear cress) PE=1 SV=1	O	Posttranslational modification, protein turnover, chaperones	SBT4B protein [Solanum lycopersicum]	biological process: metabolic process (GO:0008152);; molecular function: catalytic activity (GO:0003824);; molecular function: binding (GO:0005488);; biological process: biological regulation (GO:0065007)
Solyc01g087840.3	Solyc01g087840.3	9.486734	11.413097	8.978045	3.214203	2.942451	4.144047	3.570715	2.853918	4.735212	2.25321869259688e-12	-1.68460182464106	down	0.62284954764036	0.219838282563911	normal	[O]	Posttranslational modification, protein turnover, chaperones	Molecular Function: serine-type endopeptidase activity (GO:0004252);; Biological Process: proteolysis (GO:0006508);; Molecular Function: identical protein binding (GO:0042802);; Biological Process: negative regulation of catalytic activity (GO:0043086);;	--	--	--	--	Subtilase family;; PA domain	Subtilisin-like protease (Precursor) GN=At5g67360 OS=Arabidopsis thaliana (Mouse-ear cress) PE=1 SV=1	O	Posttranslational modification, protein turnover, chaperones	SBT4E protein [Solanum lycopersicum]	biological process: metabolic process (GO:0008152);; molecular function: catalytic activity (GO:0003824);; molecular function: binding (GO:0005488);; biological process: biological regulation (GO:0065007)
Solyc01g087850.2	Solyc01g087850.2	98.992409	107.862968	94.559166	50.320229	45.979893	51.601669	6.074064	43.606541	49.978527	6.03578049852588e-12	-1.17428328201824	down	0.568906950279042	-0.460802472710275	normal	[O]	Posttranslational modification, protein turnover, chaperones	Molecular Function: serine-type endopeptidase activity (GO:0004252);; Biological Process: proteolysis (GO:0006508);; Molecular Function: identical protein binding (GO:0042802);; Biological Process: negative regulation of catalytic activity (GO:0043086);;	--	--	--	--	Subtilase family;; Peptidase inhibitor I9;; PA domain	Subtilisin-like protease (Precursor) GN=At5g67360 OS=Arabidopsis thaliana (Mouse-ear cress) PE=1 SV=1	O	Posttranslational modification, protein turnover, chaperones	subtilisin-like protease precursor [Solanum lycopersicum]	biological process: metabolic process (GO:0008152);; molecular function: catalytic activity (GO:0003824);; molecular function: binding (GO:0005488);; biological process: biological regulation (GO:0065007)
Solyc01g087970.3	Solyc01g087970.3	10.642249	10.835499	7.60647	12.982566	12.986042	13.85924	4.853033	4.666792	4.184178	0.344898646097219	0.299475314746676	normal	1.44656537476255e-11	-1.49347148888458	down	--	--	Molecular Function: serine-type carboxypeptidase activity (GO:0004185);; Biological Process: proteolysis (GO:0006508);;	K16297|0|sly:101260269|K16297 serine carboxypeptidase-like clade II [EC:3.4.16.-] | (RefSeq) serine carboxypeptidase-like 40	--	[OE]	Posttranslational modification, protein turnover, chaperones;; Amino acid transport and metabolism	Serine carboxypeptidase	Serine carboxypeptidase-like 40 (Precursor) GN=SCPL40 OS=Arabidopsis thaliana (Mouse-ear cress) PE=2 SV=2	O	Posttranslational modification, protein turnover, chaperones	PREDICTED: serine carboxypeptidase-like 40 [Solanum lycopersicum]	biological process: metabolic process (GO:0008152);; molecular function: catalytic activity (GO:0003824)
Solyc01g088090.3	Solyc01g088090.3	1.936216	2.685498	1.845947	6.235162	5.520215	5.165869	2.039453	2.041126	2.051485	0.000218546963884354	1.23629147328204	up	4.02785753971614e-06	-1.3585450515909	down	[R]	General function prediction only	--	--	--	[R]	General function prediction only	Alpha/beta hydrolase family;; Alpha/beta hydrolase family;; alpha/beta hydrolase fold	Pheophytinase, chloroplastic (Precursor) GN=MAC12.25 OS=Arabidopsis thaliana (Mouse-ear cress) PE=1 SV=1	R	General function prediction only	PREDICTED: pheophytinase, chloroplastic [Solanum lycopersicum]	--
Solyc01g088250.3	Solyc01g088250.3	2.248347	1.911306	0.954947	4.461315	4.84434	2.694863	2.645537	2.474924	1.766419	0.00515561712829845	1.08204329827642	up	0.0290089848539191	-0.734037693590647	normal	--	--	--	--	--	--	--	Protein of unknown function (DUF4005);; IQ calmodulin-binding motif	Protein IQ-DOMAIN 14 GN=IQD14 OS=Arabidopsis thaliana (Mouse-ear cress) PE=1 SV=1	S	Function unknown	PREDICTED: protein IQ-DOMAIN 14 [Solanum lycopersicum]	--
Solyc01g088400.3	Solyc01g088400.3	2.259427	1.011605	2.466867	4.662768	3.742202	2.933909	1.806646	1.785562	1.237374	0.0576068219859063	0.831709467911797	normal	0.000687951741942367	-1.1273156477494	down	--	--	--	K15404|0|sly:101267934|K15404 aldehyde decarbonylase [EC:4.1.99.5] | (RefSeq) protein ECERIFERUM 1-like	Cutin, suberine and wax biosynthesis (ko00073)	--	--	WAX2 C-terminal domain;; Fatty acid hydroxylase superfamily	Protein ECERIFERUM 1 GN=CER1 OS=Arabidopsis thaliana (Mouse-ear cress) PE=1 SV=1	I	Lipid transport and metabolism	PREDICTED: protein ECERIFERUM 1-like [Solanum lycopersicum]	--
Solyc01g088620.3	Solyc01g088620.3	1.665761	0.922491	1.463441	3.31017	3.334932	2.369159	1.465741	1.165036	0.48372	0.0924877379400264	1.00911104593622	normal	0.00732132969490404	-1.41511064807375	down	--	--	--	--	--	--	--	--	--	R	General function prediction only	PREDICTED: uncharacterized protein LOC101247064 [Solanum lycopersicum]	--
Solyc01g088780.3	Solyc01g088780.3	0.738128	0.575646	0.258657	2.527759	4.105499	1.962888	1.219067	0.672072	1.185714	0.000785136223139621	2.2957731169961	up	0.0250878346947987	-1.37679645985132	normal	[R]	General function prediction only	Molecular Function: GTPase activity (GO:0003924);; Molecular Function: sphingomyelin phosphodiesterase activity (GO:0004767);; Molecular Function: GTP binding (GO:0005525);; Cellular Component: intracellular (GO:0005622);; Cellular Component: plasma membrane (GO:0005886);; Biological Process: obsolete GTP catabolic process (GO:0006184);; Biological Process: small GTPase mediated signal transducti…	K04392|1.22329e-132|sly:101251031|K04392 Ras-related C3 botulinum toxin substrate 1 | (RefSeq) rac-like GTP-binding protein 5	Phagosome (ko04145);; AGE-RAGE signaling pathway in diabetic complications (ko04933)	[R]	General function prediction only	Ras family;; Miro-like protein;; ADP-ribosylation factor family	Rac-like GTP-binding protein ARAC3 (Precursor) GN=M4E13.80 OS=Arabidopsis thaliana (Mouse-ear cress) PE=1 SV=1	R	General function prediction only	PREDICTED: rac-like GTP-binding protein 5 [Solanum lycopersicum]	biological process: metabolic process (GO:0008152);; molecular function: catalytic activity (GO:0003824);; molecular function: binding (GO:0005488);; cellular component: cell (GO:0005623);; cellular component: cell part (GO:0044464);; cellular component: membrane (GO:0016020);; biological process: cellular process (GO:0009987);; biological process: single-organism process (GO:0044699);; biologica…
Solyc01g089850.3	Solyc01g089850.3	5.069574	4.003543	6.755986	28.825445	23.674503	17.886576	11.547483	13.247348	7.463099	5.14249356438756e-08	2.00521350536204	up	0.00373223175450064	-1.02560843149736	down	--	--	Biological Process: regulation of cyclin-dependent protein serine/threonine kinase activity (GO:0000079);; Molecular Function: kinase activity (GO:0016301);; Molecular Function: protein kinase binding (GO:0019901);;	--	--	[R]	General function prediction only	Cyclin;; Cyclin, N-terminal domain	Cyclin-U4-1 GN=CYCU4-1 OS=Arabidopsis thaliana (Mouse-ear cress) PE=1 SV=1	R	General function prediction only	PREDICTED: cyclin-U4-1 [Solanum lycopersicum]	biological process: biological regulation (GO:0065007);; biological process: metabolic process (GO:0008152);; molecular function: catalytic activity (GO:0003824);; molecular function: binding (GO:0005488)
Solyc01g089880.3	Solyc01g089880.3	13.000298	17.544872	15.246434	4.469471	3.683286	7.517077	5.351594	2.242521	3.981748	1.00336661734501e-07	-1.69526771885484	down	0.710705639119991	-0.329573634639654	normal	--	--	--	--	--	--	--	PRA1 family protein	--	S	Function unknown	PREDICTED: uncharacterized protein LOC101253128 [Solanum lycopersicum]	--
Solyc01g089890.3	Solyc01g089890.3	18.593224	26.519438	18.584246	2.764167	2.930887	3.131103	6.078701	6.056521	6.652147	5.4064365460543e-14	-2.9948819081089	down	0.00526043949976231	1.18807499184861	up	--	--	--	--	--	--	--	PRA1 family protein	--	S	Function unknown	PREDICTED: uncharacterized protein LOC101252816 [Solanum lycopersicum]	--
Solyc01g090120.3	Solyc01g090120.3	440.368103	532.027649	440.948425	483.750671	532.217407	498.177399	185.96579	190.408401	273.867157	0.883699726772379	-0.0487178660647833	normal	1.7365846488556e-13	-1.11526283819053	down	--	--	--	--	--	--	--	Plastocyanin-like domain	Uclacyanin-3 (Precursor) GN=UCC3 OS=Arabidopsis thaliana (Mouse-ear cress) PE=2 SV=1	R	General function prediction only	PREDICTED: uclacyanin-3-like [Solanum lycopersicum]	--
Solyc01g090340.2	Solyc01g090340.2	11.420395	5.707729	7.831458	45.927197	44.529247	47.055836	14.416652	10.547777	7.700731	3.20487912471651e-25	2.3190389023721	up	1.00563595378749e-25	-1.97543100886738	down	--	--	--	--	--	--	--	AP2 domain	Ethylene-responsive transcription factor 13 GN=T13E15.15 OS=Arabidopsis thaliana (Mouse-ear cress) PE=2 SV=2	K	Transcription	PREDICTED: ethylene-responsive transcription factor 1-like [Solanum lycopersicum]	--
Solyc01g090460.3	Solyc01g090460.3	2.434909	1.260564	2.73047	8.721385	8.001126	8.435658	5.708161	6.597786	5.210175	2.46284662911505e-07	1.80796215076445	up	0.215205080974895	-0.416679366451559	normal	[K]	Transcription	Molecular Function: transcription regulatory region sequence-specific DNA binding (GO:0000976);; Molecular Function: transcription factor activity, sequence-specific DNA binding (GO:0003700);; Cellular Component: nucleus (GO:0005634);; Biological Process: cell proliferation (GO:0008283);; Biological Process: response to auxin (GO:0009733);; Biological Process: unidimensional cell growth (GO:00098…	K09338|4.94769e-175|sly:544105|K09338 homeobox-leucine zipper protein | (RefSeq) THOM1; HD-ZIP protein	--	[K]	Transcription	HD-ZIP protein N terminus;; Homeobox associated leucine zipper;; Homeobox domain	Homeobox-leucine zipper protein HAT3 GN=HAT3 OS=Arabidopsis thaliana (Mouse-ear cress) PE=2 SV=2	K	Transcription	HD-ZIP protein [Solanum lycopersicum]	molecular function: binding (GO:0005488);; biological process: biological regulation (GO:0065007);; molecular function: nucleic acid binding transcription factor activity (GO:0001071);; cellular component: cell (GO:0005623);; cellular component: organelle (GO:0043226);; cellular component: cell part (GO:0044464);; biological process: single-organism process (GO:0044699);; biological process: resp…
Solyc01g090560.3	Solyc01g090560.3	6.422822	7.57405	4.62478	19.934759	18.387552	19.934744	6.701859	6.728744	6.070111	3.67804272595604e-07	1.49413318406239	up	8.45698423240162e-09	-1.47601397407729	down	--	--	--	--	--	--	--	AP2 domain	Ethylene-responsive transcription factor ERF034 OS=Arabidopsis thaliana (Mouse-ear cress) PE=2 SV=2	K	Transcription	PREDICTED: ethylene-responsive transcription factor ERF038-like [Solanum lycopersicum]	--
Solyc01g090630.3	Solyc01g090630.3	8.994897	7.558365	10.387472	18.52247	24.676479	25.061967	17.831953	11.392101	9.414886	9.90513519680902e-07	1.13851813083306	up	0.0416443691045474	-0.688278979404867	normal	[R]	General function prediction only	Molecular Function: oxidoreductase activity (GO:0016491);;	--	--	[QR]	Secondary metabolites biosynthesis, transport and catabolism;; General function prediction only	2OG-Fe(II) oxygenase superfamily;; non-haem dioxygenase in morphine synthesis N-terminal	2-oxoglutarate-dependent dioxygenase AOP3 GN=AOP3 OS=Arabidopsis thaliana (Mouse-ear cress) PE=2 SV=1	R	General function prediction only	PREDICTED: 2-oxoglutarate-dependent dioxygenase AOP2 isoform X1 [Solanum lycopersicum]	biological process: metabolic process (GO:0008152);; molecular function: catalytic activity (GO:0003824)
Solyc01g090660.3	Solyc01g090660.3	0	0	0	6.727486	7.32968	6.373269	0.065721	0.021016	0.044634	3.54802345011047e-71	Inf	up	1.18824650242188e-71	-6.85144230235965	down	[Q]	Secondary metabolites biosynthesis, transport and catabolism	Cellular Component: chloroplast stroma (GO:0009570);; Biological Process: auxin polar transport (GO:0009926);; Biological Process: secondary shoot formation (GO:0010223);; Biological Process: carotene catabolic process (GO:0016121);; Biological Process: xanthophyll catabolic process (GO:0016124);; Biological Process: apocarotenoid biosynthetic process (GO:0043289);; Molecular Function: 9-cis-epox…	K17912|0|sly:100313501|K17912 9-cis-beta-carotene 9',10'-cleaving dioxygenase [EC:1.13.11.68] | (RefSeq) CCD7; carotenoid cleavage dioxygenase 7	Carotenoid biosynthesis (ko00906)	[Q]	Secondary metabolites biosynthesis, transport and catabolism	Retinal pigment epithelial membrane protein	Carotenoid cleavage dioxygenase 7, chloroplastic (Precursor) GN=T14P1.21 OS=Arabidopsis thaliana (Mouse-ear cress) PE=1 SV=1	Q	Secondary metabolites biosynthesis, transport and catabolism	carotenoid cleavage dioxygenase 7 [Solanum lycopersicum]	cellular component: cell (GO:0005623);; cellular component: organelle (GO:0043226);; cellular component: organelle part (GO:0044422);; cellular component: cell part (GO:0044464);; biological process: single-organism process (GO:0044699);; biological process: localization (GO:0051179);; biological process: biological regulation (GO:0065007);; biological process: multicellular organismal process (G…
Solyc01g090680.3	Solyc01g090680.3	7.32606	6.964616	7.030677	4.571809	4.205544	5.604445	9.166612	10.74429	10.58138	0.0103312273756074	-0.716471543726852	normal	1.94969091957493e-08	1.18903866121824	up	--	--	--	--	--	--	--	--	--	S	Function unknown	PREDICTED: uncharacterized protein LOC101265167 [Solanum lycopersicum]	--
Solyc01g090760.3	Solyc01g090760.3	11.133584	7.723553	11.991838	39.677753	38.239529	24.099676	21.019735	20.708134	20.015322	2.7444278874713e-05	1.58007874432446	up	0.0448466378227547	-0.622462565794494	normal	--	--	Molecular Function: transcription factor activity, sequence-specific DNA binding (GO:0003700);; Cellular Component: nucleus (GO:0005634);; Molecular Function: zinc ion binding (GO:0008270);; Molecular Function: sequence-specific DNA binding (GO:0043565);; Biological Process: positive regulation of transcription, DNA-templated (GO:0045893);;	--	--	[K]	Transcription	GATA zinc finger	GATA transcription factor 4 GN=GATA4 OS=Arabidopsis thaliana (Mouse-ear cress) PE=2 SV=1	K	Transcription	PREDICTED: GATA transcription factor 4 [Solanum lycopersicum]	biological process: biological regulation (GO:0065007);; molecular function: nucleic acid binding transcription factor activity (GO:0001071);; cellular component: cell (GO:0005623);; cellular component: organelle (GO:0043226);; cellular component: cell part (GO:0044464);; molecular function: binding (GO:0005488)
Solyc01g090790.3	Solyc01g090790.3	0.072678	0.352142	0.3479	1.352889	0.870223	1.114329	0.129091	0.158453	0.192764	0.01210360845011	1.89891646811395	normal	0.000311002621331241	-2.51973919379991	down	--	--	--	--	--	--	--	Helix-loop-helix DNA-binding domain	Transcription factor UNE10 GN=F6N15.11 OS=Arabidopsis thaliana (Mouse-ear cress) PE=2 SV=1	K	Transcription	PREDICTED: transcription factor UNE10 [Solanum lycopersicum]	--
Solyc01g090980.1	Solyc01g090980.1	0.694637	1.503977	0.323313	0.820381	0.242748	0.50134	7.048107	11.432948	6.316099	--	--	--	1.20857427737318e-09	4.03942396186441	up	--	--	--	--	--	--	--	Domain of unknown function (DUF4535)	--	S	Function unknown	conserved hypothetical protein [Ricinus communis]	--
Solyc01g091110.2	Solyc01g091110.2	4.999035	3.643369	6.947906	24.42923	21.50662	13.851957	11.59714	9.851812	7.099069	3.65733850154907e-05	1.78921862290625	up	0.0145935300711993	-0.965640236007508	normal	--	--	--	--	--	--	--	Plant invertase/pectin methylesterase inhibitor	21 kDa protein (Precursor) OS=Daucus carota (Wild carrot) PE=2 SV=1	R	General function prediction only	PREDICTED: 21 kDa protein-like [Solanum lycopersicum]	--
Solyc01g091160.4	Solyc01g091160.4	12.146329	18.465298	10.01246	4.377824	3.633643	3.970188	7.07481	8.042026	8.024333	0.000708705341806072	-2.01767011283832	down	1.87382012123445e-05	1.06314590035796	up	[E]	Amino acid transport and metabolism	Molecular Function: arginase activity (GO:0004053);; Biological Process: putrescine biosynthetic process from arginine (GO:0033388);; Molecular Function: metal ion binding (GO:0046872);;	K01476|0|sly:543944|K01476 arginase [EC:3.5.3.1] | (RefSeq) ARG1, LeARG1; arginase 1	Arginine biosynthesis (ko00220);; Arginine and proline metabolism (ko00330);; Biosynthesis of amino acids (ko01230)	[E]	Amino acid transport and metabolism	Arginase family	Arginase 1, mitochondrial (Precursor) GN=ARGAH1 OS=Arabidopsis thaliana (Mouse-ear cress) PE=2 SV=1	E	Amino acid transport and metabolism	arginase 1 [Solanum lycopersicum]	biological process: metabolic process (GO:0008152);; molecular function: catalytic activity (GO:0003824);; biological process: cellular process (GO:0009987);; biological process: single-organism process (GO:0044699);; molecular function: binding (GO:0005488)
Solyc01g091320.3	Solyc01g091320.3	10.06432	6.300092	11.510198	27.864845	22.961718	18.790749	12.141464	10.209045	8.086759	0.000137831101491848	1.1756649288438	up	6.20666871126258e-05	-1.09461462449378	down	[I]	Lipid transport and metabolism	Molecular Function: iron ion binding (GO:0005506);; Biological Process: fatty acid biosynthetic process (GO:0006633);; Cellular Component: integral component of membrane (GO:0016021);; Molecular Function: oxidoreductase activity (GO:0016491);; Biological Process: oxidation-reduction process (GO:0055114);;	K20028|0|sly:101255250|K20028 palmitoyltransferase ZDHHC2/15/20 [EC:2.3.1.225] | (RefSeq) probable protein S-acyltransferase 14	--	[I]	Lipid transport and metabolism	Fatty acid hydroxylase superfamily	Methylsterol monooxygenase 1-1 GN=SMO1-1 OS=Arabidopsis thaliana (Mouse-ear cress) PE=1 SV=1	I	Lipid transport and metabolism	PREDICTED: methylsterol monooxygenase 1-1-like [Solanum lycopersicum]	molecular function: binding (GO:0005488);; biological process: metabolic process (GO:0008152);; biological process: cellular process (GO:0009987);; biological process: single-organism process (GO:0044699);; cellular component: membrane (GO:0016020);; cellular component: membrane part (GO:0044425);; molecular function: catalytic activity (GO:0003824)
Solyc01g091465.1	Solyc01g091465.1	7.336043	7.000622	6.786286	1.208229	1.604564	2.144598	3.139233	2.576662	4.000587	2.34106679331351e-05	-2.22851767094533	down	0.133453759213429	1.0681035731981	normal	--	--	Biological Process: reproduction (GO:0000003);; Biological Process: cellular process (GO:0009987);; Biological Process: multicellular organismal process (GO:0032501);; Cellular Component: intracellular part (GO:0044424);; Biological Process: anatomical structure development (GO:0048856);;	--	--	[T]	Signal transduction mechanisms	EF hand;; EF-hand domain pair;; EF-hand domain;; EF hand;; EF-hand domain pair;; Secreted protein acidic and rich in cysteine Ca binding region	Probable calcium-binding protein CML10 GN=B1147A04.18 OS=Oryza sativa subsp. japonica (Rice) PE=2 SV=1	T	Signal transduction mechanisms	PREDICTED: probable calcium-binding protein CML10 [Solanum lycopersicum]	biological process: reproduction (GO:0000003);; biological process: cellular process (GO:0009987);; biological process: multicellular organismal process (GO:0032501);; cellular component: cell (GO:0005623);; cellular component: cell part (GO:0044464);; biological process: developmental process (GO:0032502)
Solyc01g091490.3	Solyc01g091490.3	2.598362	3.76048	3.612824	1.187907	0.740921	0.793801	3.367752	3.629155	2.263395	0.00097891239251059	-2.00963256194383	down	0.00114138141265829	1.84923700851468	up	--	--	--	--	--	--	--	--	--	S	Function unknown	PREDICTED: uncharacterized protein LOC101256125 [Solanum lycopersicum]	--
Solyc01g091520.3	Solyc01g091520.3	33.066635	29.595125	25.862524	13.839343	14.080438	17.226339	29.773743	27.800182	22.673779	7.84651784257924e-06	-1.116352776929	down	3.4976092379944e-05	0.928668340809419	normal	[I]	Lipid transport and metabolism	--	--	--	--	--	Enoyl-CoA hydratase/isomerase family	--	I	Lipid transport and metabolism	PREDICTED: uncharacterized protein LOC101256710 [Solanum lycopersicum]	--
Solyc01g091590.3	Solyc01g091590.3	2.657578	7.538391	6.37317	0.455512	0.958653	0.694591	1.715431	2.230012	0.454352	0.000597565589150089	-3.10924733028241	down	--	--	--	--	--	--	--	--	--	--	C2 domain	BON1-associated protein 2 GN=F4I18.26 OS=Arabidopsis thaliana (Mouse-ear cress) PE=1 SV=1	R	General function prediction only	PREDICTED: BON1-associated protein 2 [Solanum lycopersicum]	--
Solyc01g091630.3	Solyc01g091630.3	1.59361	1.254693	1.845	6.465365	5.929518	4.371576	2.004901	2.663707	1.702832	5.10955386396897e-09	1.68626921524996	up	5.42789764108751e-06	-1.2933234987924	down	--	--	Molecular Function: transcription factor activity, sequence-specific DNA binding (GO:0003700);; Cellular Component: nucleus (GO:0005634);; Biological Process: regulation of transcription, DNA-templated (GO:0006355);; Biological Process: anthocyanin accumulation in tissues in response to UV light (GO:0043481);; Molecular Function: sequence-specific DNA binding (GO:0043565);; Biological Process: ro…	K09338|0|sly:100316889|K09338 homeobox-leucine zipper protein | (RefSeq) CD2; cutin deficient 2	--	--	--	START domain;; Homeobox domain	Homeobox-leucine zipper protein ANTHOCYANINLESS 2 GN=ANL2 OS=Arabidopsis thaliana (Mouse-ear cress) PE=2 SV=1	K	Transcription	cutin deficient 2 [Solanum lycopersicum]	biological process: biological regulation (GO:0065007);; molecular function: nucleic acid binding transcription factor activity (GO:0001071);; cellular component: cell (GO:0005623);; cellular component: organelle (GO:0043226);; cellular component: cell part (GO:0044464);; biological process: multicellular organismal process (GO:0032501);; biological process: single-organism process (GO:0044699);;…
Solyc01g091700.3	Solyc01g091700.3	22.770941	14.31587	24.562215	10.171061	13.223428	11.114521	34.773824	48.929837	51.494459	0.00343009425591201	-0.957682192421483	normal	2.28960305057496e-09	2.05605531467427	up	--	--	--	--	--	--	--	--	F-box protein PP2-A13 GN=T27I15.150 OS=Arabidopsis thaliana (Mouse-ear cress) PE=1 SV=1	R	General function prediction only	PREDICTED: F-box protein PP2-A13 [Solanum lycopersicum]	--
Solyc01g091760.2	Solyc01g091760.2	0	0	0	2.225297	2.950079	3.219929	0.257919	0.09361	0.146187	3.2061058749658e-13	Inf	up	7.07628900162821e-08	-3.78918889673316	down	--	--	--	--	--	--	--	AP2 domain	Ethylene-responsive transcription factor RAP2-11 GN=T29J13.210 OS=Arabidopsis thaliana (Mouse-ear cress) PE=2 SV=1	S	Function unknown	PREDICTED: ethylene-responsive transcription factor ERF086-like [Solanum lycopersicum]	--
Solyc01g091800.3	Solyc01g091800.3	1.524018	0.801715	1.761193	3.449688	3.56595	3.930004	2.400502	2.112888	2.174064	0.00723487307331542	1.27240292092313	up	0.17029499566326	-0.608056823620429	normal	[J]	Translation, ribosomal structure and biogenesis	Molecular Function: rRNA (adenine-N6,N6-)-dimethyltransferase activity (GO:0000179);; Biological Process: response to cold (GO:0009409);; Molecular Function: mRNA (2'-O-methyladenosine-N6-)-methyltransferase activity (GO:0016422);; Biological Process: rRNA methylation (GO:0031167);;	--	--	[A]	RNA processing and modification	Ribosomal RNA adenine dimethylase	--	A	RNA processing and modification	PREDICTED: probable dimethyladenosine transferase [Solanum lycopersicum]	biological process: metabolic process (GO:0008152);; biological process: cellular process (GO:0009987);; biological process: cellular component organization or biogenesis (GO:0071840);; molecular function: catalytic activity (GO:0003824);; biological process: response to stimulus (GO:0050896)
Solyc01g091830.3	Solyc01g091830.3	5.774557	8.026914	10.505918	4.262282	2.521579	2.936024	4.251795	4.372017	3.936635	0.00205431472328787	-1.43687479277299	down	0.174278691744712	0.522703239985776	normal	--	--	--	--	--	--	--	--	--	S	Function unknown	PREDICTED: uncharacterized protein LOC101264556 [Solanum lycopersicum]	--
Solyc01g094120.3	Solyc01g094120.3	1.612391	2.204543	1.129594	11.906002	16.419854	21.879318	17.6851	15.772519	15.478391	2.20793037529522e-11	3.23121825254212	up	0.944765869942538	0.00412269475430945	normal	[Q]	Secondary metabolites biosynthesis, transport and catabolism	Molecular Function: monooxygenase activity (GO:0004497);; Molecular Function: iron ion binding (GO:0005506);; Molecular Function: electron carrier activity (GO:0009055);; Molecular Function: oxidoreductase activity, acting on paired donors, with incorporation or reduction of molecular oxygen (GO:0016705);; Molecular Function: heme binding (GO:0020037);; Biological Process: oxidation-reduction pro…	--	--	[QI]	Secondary metabolites biosynthesis, transport and catabolism;; Lipid transport and metabolism	Cytochrome P450	Cytochrome P450 704C1 GN=CYP704C1 OS=Pinus taeda (Loblolly pine) PE=2 SV=1	Q	Secondary metabolites biosynthesis, transport and catabolism	PREDICTED: cytochrome P450 704C1-like [Solanum lycopersicum]	biological process: metabolic process (GO:0008152);; biological process: single-organism process (GO:0044699);; molecular function: catalytic activity (GO:0003824);; molecular function: binding (GO:0005488);; molecular function: electron carrier activity (GO:0009055)
Solyc01g094130.2	Solyc01g094130.2	0.961745	1.273035	0.917172	5.657229	6.192574	7.930516	3.568403	3.211851	2.328093	2.65177828341967e-12	2.49389247881613	up	0.000745127094785951	-1.01788696893135	down	[Q]	Secondary metabolites biosynthesis, transport and catabolism	Molecular Function: iron ion binding (GO:0005506);; Molecular Function: electron carrier activity (GO:0009055);; Molecular Function: heme binding (GO:0020037);; Biological Process: oxidation-reduction process (GO:0055114);; Molecular Function: aromatase activity (GO:0070330);;	--	--	[QI]	Secondary metabolites biosynthesis, transport and catabolism;; Lipid transport and metabolism	Cytochrome P450	Cytochrome P450 704C1 GN=CYP704C1 OS=Pinus taeda (Loblolly pine) PE=2 SV=1	Q	Secondary metabolites biosynthesis, transport and catabolism	PREDICTED: cytochrome P450 704C1-like [Solanum lycopersicum]	molecular function: binding (GO:0005488);; molecular function: electron carrier activity (GO:0009055);; biological process: metabolic process (GO:0008152);; biological process: single-organism process (GO:0044699);; molecular function: catalytic activity (GO:0003824)
Solyc01g094210.2	Solyc01g094210.2	1.882583	1.903675	1.942357	2.394501	2.312369	2.928143	6.719883	8.89582	4.576417	0.588383656071072	0.381306855021992	normal	0.000480812735573519	1.46963695483419	up	[IQR]	Lipid transport and metabolism;; Secondary metabolites biosynthesis, transport and catabolism;; General function prediction only	Biological Process: metabolic process (GO:0008152);; Molecular Function: oxidoreductase activity, acting on the CH-OH group of donors, NAD or NADP as acceptor (GO:0016616);; Biological Process: response to stimulus (GO:0050896);; Cellular Component: cell periphery (GO:0071944);;	K15095|0|sot:102579253|K15095 (+)-neomenthol dehydrogenase [EC:1.1.1.208] | (RefSeq) (+)-neomenthol dehydrogenase-like	Monoterpenoid biosynthesis (ko00902)	[Q]	Secondary metabolites biosynthesis, transport and catabolism	short chain dehydrogenase;; Enoyl-(Acyl carrier protein) reductase;; KR domain	(+)-neomenthol dehydrogenase GN=SDR1 OS=Arabidopsis thaliana (Mouse-ear cress) PE=1 SV=1	Q	Secondary metabolites biosynthesis, transport and catabolism	PREDICTED: uncharacterized protein LOC101260280 isoform X2 [Solanum lycopersicum]	biological process: metabolic process (GO:0008152);; biological process: single-organism process (GO:0044699);; molecular function: catalytic activity (GO:0003824);; biological process: response to stimulus (GO:0050896);; cellular component: cell (GO:0005623);; cellular component: cell part (GO:0044464)
Solyc01g094270.3	Solyc01g094270.3	2.925795	1.674666	4.69713	14.277701	12.35078	6.520965	4.912749	7.937076	3.073959	0.00575057314302754	1.68717537425524	up	0.128746682850423	-0.958384597907889	normal	[IQR]	Lipid transport and metabolism;; Secondary metabolites biosynthesis, transport and catabolism;; General function prediction only	Biological Process: defense response (GO:0006952);; Molecular Function: (+)-neomenthol dehydrogenase activity (GO:0047501);; Biological Process: oxidation-reduction process (GO:0055114);; Cellular Component: cell periphery (GO:0071944);;	K15095|0|sly:101263847|K15095 (+)-neomenthol dehydrogenase [EC:1.1.1.208] | (RefSeq) (+)-neomenthol dehydrogenase	Monoterpenoid biosynthesis (ko00902)	[Q]	Secondary metabolites biosynthesis, transport and catabolism	short chain dehydrogenase;; Enoyl-(Acyl carrier protein) reductase;; KR domain	(+)-neomenthol dehydrogenase GN=MNR1 OS=Capsicum annuum (Bell pepper) PE=1 SV=1	IQ	Lipid transport and metabolism;; Secondary metabolites biosynthesis, transport and catabolism	PREDICTED: (+)-neomenthol dehydrogenase-like [Solanum tuberosum]	biological process: response to stimulus (GO:0050896);; biological process: metabolic process (GO:0008152);; biological process: single-organism process (GO:0044699);; molecular function: catalytic activity (GO:0003824);; cellular component: cell (GO:0005623);; cellular component: cell part (GO:0044464)
Solyc01g094370.3	Solyc01g094370.3	20.243292	14.421771	21.005959	52.31636	51.673862	49.707066	30.235767	30.841806	26.640581	2.15417219229681e-12	1.32002850461957	up	1.32847465531129e-05	-0.708640552943749	normal	--	--	Molecular Function: DNA binding (GO:0003677);; Cellular Component: vacuole (GO:0005773);; Cellular Component: plasma membrane (GO:0005886);;	--	--	--	--	Remorin, C-terminal region;; Remorin, N-terminal region	Uncharacterized protein At3g61260 GN=At3g61260 OS=Arabidopsis thaliana (Mouse-ear cress) PE=1 SV=1	S	Function unknown	remorin 2 [Solanum lycopersicum]	molecular function: binding (GO:0005488);; cellular component: cell (GO:0005623);; cellular component: organelle (GO:0043226);; cellular component: cell part (GO:0044464);; cellular component: membrane (GO:0016020)
Solyc01g094700.3	Solyc01g094700.3	5.078509	4.039038	2.169414	24.723005	22.650856	16.513931	0.942692	0.8644	0.82983	2.98292861101430e-12	2.35628505455099	up	1.95959722459449e-31	-4.47795322375199	down	[E]	Amino acid transport and metabolism	Molecular Function: 1-acylglycerol-3-phosphate O-acyltransferase activity (GO:0003841);; Molecular Function: glycerol-3-phosphate O-acyltransferase activity (GO:0004366);; Cellular Component: endoplasmic reticulum (GO:0005783);; Biological Process: cutin biosynthetic process (GO:0010143);;	K13508|0|sot:102598882|K13508 glycerol-3-phosphate acyltransferase [EC:2.3.1.15] | (RefSeq) glycerol-3-phosphate 2-O-acyltransferase 4	Glycerolipid metabolism (ko00561);; Glycerophospholipid metabolism (ko00564)	--	--	haloacid dehalogenase-like hydrolase;; Acyltransferase	Glycerol-3-phosphate 2-O-acyltransferase 4 GN=GPAT4 OS=Arabidopsis thaliana (Mouse-ear cress) PE=1 SV=1	I	Lipid transport and metabolism	PREDICTED: glycerol-3-phosphate 2-O-acyltransferase 4 [Solanum lycopersicum]	biological process: metabolic process (GO:0008152);; molecular function: catalytic activity (GO:0003824);; cellular component: cell (GO:0005623);; cellular component: organelle (GO:0043226);; cellular component: cell part (GO:0044464)
Solyc01g094750.3	Solyc01g094750.3	0.685323	0.725052	0.450945	3.33757	1.42222	1.489716	0	0.065045	0	0.0666964614251147	1.57893637506013	normal	1.17129380749129e-06	-6.45963422554296	down	[Q]	Secondary metabolites biosynthesis, transport and catabolism	Molecular Function: iron ion binding (GO:0005506);; Biological Process: fatty acid metabolic process (GO:0006631);; Molecular Function: electron carrier activity (GO:0009055);; Molecular Function: alkane 1-monooxygenase activity (GO:0018685);; Molecular Function: oxygen binding (GO:0019825);; Molecular Function: heme binding (GO:0020037);; Biological Process: oxidation-reduction process (GO:00551…	K15398|0|sly:101262353|K15398 fatty acid omega-hydroxylase [EC:1.14.-.-] | (RefSeq) cytochrome P450 86A22-like	Cutin, suberine and wax biosynthesis (ko00073)	[QI]	Secondary metabolites biosynthesis, transport and catabolism;; Lipid transport and metabolism	Cytochrome P450	Cytochrome P450 86A8 GN=F4I18.5 OS=Arabidopsis thaliana (Mouse-ear cress) PE=2 SV=1	Q	Secondary metabolites biosynthesis, transport and catabolism	PREDICTED: cytochrome P450 86A8-like [Solanum lycopersicum]	molecular function: binding (GO:0005488);; biological process: metabolic process (GO:0008152);; biological process: cellular process (GO:0009987);; biological process: single-organism process (GO:0044699);; molecular function: electron carrier activity (GO:0009055);; molecular function: catalytic activity (GO:0003824)
Solyc01g094890.3	Solyc01g094890.3	6.560474	3.681724	4.190656	15.510445	18.752707	14.404465	7.52918	4.697101	4.114865	1.2929831267192e-11	1.61130086358205	up	2.29455742235382e-09	-1.4769567723457	down	--	--	Cellular Component: membrane (GO:0016020);; Molecular Function: oxidoreductase activity (GO:0016491);;	--	--	[PQ]	Inorganic ion transport and metabolism;; Secondary metabolites biosynthesis, transport and catabolism	Ferric reductase NAD binding domain;; FAD-binding domain;; Ferric reductase like transmembrane component	Ferric reduction oxidase 2 GN=F22L4.12 OS=Arabidopsis thaliana (Mouse-ear cress) PE=1 SV=2	PQ	Inorganic ion transport and metabolism;; Secondary metabolites biosynthesis, transport and catabolism	PREDICTED: ferric reduction oxidase 2 [Solanum lycopersicum]	cellular component: membrane (GO:0016020);; biological process: metabolic process (GO:0008152);; molecular function: catalytic activity (GO:0003824)
Solyc01g094910.3	Solyc01g094910.3	4.243527	0.637194	1.048932	15.114098	8.374461	8.352068	178.102176	154.042582	83.859677	0.0013849954930426	2.28389550485235	up	1.19797755486882e-08	3.80802502802482	up	--	--	Cellular Component: integral component of membrane (GO:0016021);; Molecular Function: NAD(P)H oxidase activity (GO:0016174);; Biological Process: oxidation-reduction process (GO:0055114);;	--	--	[PQ]	Inorganic ion transport and metabolism;; Secondary metabolites biosynthesis, transport and catabolism	Ferric reductase NAD binding domain;; FAD-binding domain;; Ferric reductase like transmembrane component;; Oxidoreductase NAD-binding domain	Ferric reduction oxidase 2 GN=F22L4.12 OS=Arabidopsis thaliana (Mouse-ear cress) PE=1 SV=2	PQ	Inorganic ion transport and metabolism;; Secondary metabolites biosynthesis, transport and catabolism	ferric-chelate reductase [Solanum lycopersicum]	cellular component: membrane (GO:0016020);; cellular component: membrane part (GO:0044425);; biological process: metabolic process (GO:0008152);; biological process: single-organism process (GO:0044699);; molecular function: catalytic activity (GO:0003824)
Solyc01g094970.3	Solyc01g094970.3	0.474846	0.705262	0.515426	5.785082	4.815407	3.685373	0.11556	0.289952	0.193398	6.77453603118973e-11	2.35178328358457	up	2.17291459286044e-20	-3.83707324993311	down	[M]	Cell wall/membrane/envelope biogenesis	Molecular Function: polygalacturonase activity (GO:0004650);; Cellular Component: extracellular region (GO:0005576);; Biological Process: carbohydrate metabolic process (GO:0005975);; Cellular Component: integral component of membrane (GO:0016021);;	--	--	--	--	Glycosyl hydrolases family 28;; Pectate lyase superfamily protein	Probable polygalacturonase OS=Vitis vinifera (Grape) PE=1 SV=1	R	General function prediction only	PREDICTED: probable polygalacturonase [Solanum lycopersicum]	biological process: metabolic process (GO:0008152);; molecular function: catalytic activity (GO:0003824);; cellular component: extracellular region (GO:0005576);; cellular component: membrane (GO:0016020);; cellular component: membrane part (GO:0044425)
Solyc01g094990.2	Solyc01g094990.2	0.2062	0.203377	0.44311	1.968035	1.19668	0.890568	0.031353	0.153399	0.145406	0.00619278112490063	2.06581357869095	up	1.77493423343315e-05	-3.48831944371587	down	--	--	--	--	--	[G]	Carbohydrate transport and metabolism	Protein of unknown function, DUF604;; Fringe-like	--	G	Carbohydrate transport and metabolism	PREDICTED: uncharacterized protein LOC101264770 [Solanum lycopersicum]	--
Solyc01g095030.3	Solyc01g095030.3	7.076067	6.946569	6.725572	12.085403	19.164942	17.624561	9.232967	10.840064	8.242733	0.000382271037409763	1.08815645144311	up	0.0365723528177456	-0.688139881130205	normal	--	--	--	--	--	[O]	Posttranslational modification, protein turnover, chaperones	Myb-like DNA-binding domain	Protein REVEILLE 6 GN=RVE6 OS=Arabidopsis thaliana (Mouse-ear cress) PE=2 SV=1	K	Transcription	PREDICTED: protein REVEILLE 3 [Solanum lycopersicum]	--
Solyc01g095060.3	Solyc01g095060.3	5.08775	7.056121	3.273545	4.095806	1.460847	2.723524	6.302872	4.437586	5.135583	0.14027648825979	-1.03932523047124	normal	0.00989451404499342	1.04587618220786	up	--	--	Molecular Function: oxidoreductase activity (GO:0016491);;	--	--	--	--	--	--	S	Function unknown	PREDICTED: C-terminal binding protein AN [Vitis vinifera]	biological process: metabolic process (GO:0008152);; molecular function: catalytic activity (GO:0003824)
Solyc01g095140.3	Solyc01g095140.3	7.986565	7.449723	27.388027	8.387815	8.793655	6.088691	4.677124	2.273169	1.068717	0.498847304606916	-1.02713532837916	normal	0.00173926035934354	-1.43480234305543	down	--	--	Biological Process: response to desiccation (GO:0009269);;	--	--	--	--	Late embryogenesis abundant protein	Desiccation protectant protein Lea14 homolog OS=Glycine max (Soybean) PE=2 SV=1	S	Function unknown	ethylene-responsive late embryogenesis-like protein [Solanum lycopersicum]	biological process: response to stimulus (GO:0050896)
Solyc01g095240.3	Solyc01g095240.3	30.104929	25.523649	38.008705	30.769009	32.466213	28.053198	64.712189	59.232754	48.181953	0.570227024216091	-0.183294034212596	normal	2.83549845425272e-09	1.01423789978975	up	--	--	--	--	--	--	--	--	Probable membrane-associated kinase regulator 6 GN=MAKR6 OS=Arabidopsis thaliana (Mouse-ear cress) PE=2 SV=1	S	Function unknown	PREDICTED: probable membrane-associated kinase regulator 6 [Solanum lycopersicum]	--
Solyc01g095320.3	Solyc01g095320.3	0.266129	0.499811	0.467098	2.659328	2.765842	2.299895	24.374231	24.728615	28.321554	1.125986557505e-11	2.48642856232611	up	9.32559059992829e-88	3.42679134746624	up	--	--	--	--	--	--	--	BAG domain	BAG family molecular chaperone regulator 6 GN=T3F17.11 OS=Arabidopsis thaliana (Mouse-ear cress) PE=1 SV=1	T	Signal transduction mechanisms	PREDICTED: BAG family molecular chaperone regulator 6 [Solanum lycopersicum]	--
Solyc01g095390.3	Solyc01g095390.3	0.916793	1.526126	0.865498	0.276884	0.334937	0.379124	0.191425	0.207131	0.117786	0.00068337303787831	-1.87095404500483	down	0.460720972632273	-0.82582043120441	normal	--	--	--	--	--	--	--	--	Uncharacterized protein At5g41620 GN=At5g41620 OS=Arabidopsis thaliana (Mouse-ear cress) PE=2 SV=2	S	Function unknown	PREDICTED: uncharacterized protein At5g41620-like [Solanum lycopersicum]	--
Solyc01g095410.3	Solyc01g095410.3	303.332245	286.927246	186.427811	155.378784	63.964138	172.374512	280.577057	247.578415	344.579437	0.00884400087073861	-1.1326373601988	down	0.000482828993910201	1.25847833247604	up	[J]	Translation, ribosomal structure and biogenesis	Molecular Function: translation initiation factor activity (GO:0003743);; Biological Process: translational initiation (GO:0006413);;	K03236|1.02116e-67|sly:101248917|K03236 translation initiation factor 1A | (RefSeq) S1-like RNA-binding domain-containing protein	RNA transport (ko03013)	[J]	Translation, ribosomal structure and biogenesis	Translation initiation factor 1A / IF-1	Eukaryotic translation initiation factor 1A OS=Onobrychis viciifolia (Common sainfoin) PE=2 SV=2	J	Translation, ribosomal structure and biogenesis	unknown [Lotus japonicus]	biological process: metabolic process (GO:0008152);; biological process: cellular process (GO:0009987);; molecular function: binding (GO:0005488)
Solyc01g095440.2	Solyc01g095440.2	0.547119	0.200725	0.912882	3.423246	2.848803	2.83342	0.878821	1.264355	1.638307	0.000318388545749295	2.28199296528853	up	0.0325422540557681	-1.15306875873486	normal	--	--	--	--	--	--	--	Protein of unknown function (DUF1191)	--	S	Function unknown	PREDICTED: uncharacterized protein LOC104649398 [Solanum lycopersicum]	--
Solyc01g095500.3	Solyc01g095500.3	13.845302	11.662207	15.054367	1.699656	1.079592	0.809585	3.873614	3.179645	3.368043	7.99839907798284e-24	-3.63955868641815	down	0.00354571632773776	1.63880092729503	up	--	--	--	--	--	--	--	AP2 domain	Ethylene-responsive transcription factor CRF4 GN=T13J8.60 OS=Arabidopsis thaliana (Mouse-ear cress) PE=1 SV=2	K	Transcription	PREDICTED: pathogenesis-related genes transcriptional activator PTI6 [Solanum lycopersicum]	--
Solyc01g095530.2	Solyc01g095530.2	25.342033	20.262922	20.406223	0.684764	0.203996	1.548416	4.591761	1.740051	1.020468	2.54173954049078e-36	-4.86334877766974	down	--	--	--	--	--	--	--	--	--	--	--	--	S	Function unknown	PREDICTED: uncharacterized protein LOC104649409 [Solanum lycopersicum]	--
Solyc01g095630.3	Solyc01g095630.3	109.678818	136.240894	196.94217	92.17702	48.542779	38.068177	71.62331	61.440951	51.646686	0.00925261962738905	-1.34641895008976	down	0.811654506763685	0.197952806065508	normal	--	--	Molecular Function: transcription factor activity, sequence-specific DNA binding (GO:0003700);; Biological Process: regulation of transcription, DNA-templated (GO:0006355);; Molecular Function: sequence-specific DNA binding (GO:0043565);;	--	--	--	--	WRKY DNA -binding domain	Probable WRKY transcription factor 41 GN=WRKY41 OS=Arabidopsis thaliana (Mouse-ear cress) PE=2 SV=2	K	Transcription	WRKY transcription factor [Solanum lycopersicum]	biological process: biological regulation (GO:0065007);; molecular function: nucleic acid binding transcription factor activity (GO:0001071);; molecular function: binding (GO:0005488)
Solyc01g095720.3	Solyc01g095720.3	1.024643	0.96764	0.912822	13.047972	13.788933	8.961075	1.707239	3.258719	1.281851	3.91610049915791e-18	3.49755201450506	up	4.55609294482898e-10	-2.42308860911274	down	--	--	Molecular Function: hydrolase activity (GO:0016787);;	--	--	--	--	Lipase (class 3)	--	S	Function unknown	PREDICTED: uncharacterized protein LOC101245704 [Solanum lycopersicum]	biological process: metabolic process (GO:0008152);; molecular function: catalytic activity (GO:0003824)
Solyc01g095740.3	Solyc01g095740.3	5.177579	4.301907	3.617267	12.957293	10.651583	11.546899	4.164516	4.420156	4.753325	1.06838907389252e-10	1.21599878821277	up	1.3198995786497e-08	-0.934856557590493	normal	[LKJ]	Replication, recombination and repair;; Transcription;; Translation, ribosomal structure and biogenesis	Molecular Function: nucleic acid binding (GO:0003676);; Molecular Function: ATP binding (GO:0005524);; Molecular Function: ATP-dependent helicase activity (GO:0008026);;	--	--	[A]	RNA processing and modification	DEAD/DEAH box helicase;; Helicase conserved C-terminal domain;; Type III restriction enzyme, res subunit	DEAD-box ATP-dependent RNA helicase 31 GN=RH31 OS=Arabidopsis thaliana (Mouse-ear cress) PE=2 SV=2	L	Replication, recombination and repair	PREDICTED: DEAD-box ATP-dependent RNA helicase 31-like [Solanum lycopersicum]	molecular function: binding (GO:0005488);; biological process: metabolic process (GO:0008152);; biological process: cellular process (GO:0009987);; biological process: single-organism process (GO:0044699);; molecular function: catalytic activity (GO:0003824)
Solyc01g095770.3	Solyc01g095770.3	13.092546	17.356046	18.842594	2.91361	1.434729	3.714881	3.366545	2.465218	5.860184	3.68932680849757e-18	-2.71877415035211	down	0.491036590071605	0.560631941589028	normal	--	--	Molecular Function: ion channel activity (GO:0005216);; Biological Process: ion transport (GO:0006811);; Cellular Component: integral component of membrane (GO:0016021);; Biological Process: transmembrane transport (GO:0055085);;	--	--	[PT]	Inorganic ion transport and metabolism;; Signal transduction mechanisms	Ion transport protein;; Cyclic nucleotide-binding domain	Cyclic nucleotide-gated ion channel 1 GN=CNGC1 OS=Arabidopsis thaliana (Mouse-ear cress) PE=1 SV=1	P	Inorganic ion transport and metabolism	PREDICTED: cyclic nucleotide-gated ion channel 1-like isoform X1 [Solanum lycopersicum]	biological process: cellular process (GO:0009987);; biological process: single-organism process (GO:0044699);; biological process: localization (GO:0051179);; molecular function: transporter activity (GO:0005215);; cellular component: membrane (GO:0016020);; cellular component: membrane part (GO:0044425)
Solyc01g095810.3	Solyc01g095810.3	1.571234	1.733657	2.000932	12.995919	14.020177	14.604131	14.289242	26.884192	10.909988	2.02660869871501e-36	2.84882099434092	up	0.547282654040146	0.441792750575338	normal	--	--	--	--	--	[O]	Posttranslational modification, protein turnover, chaperones	Ring finger domain;; RING-H2 zinc finger;; Wall-associated receptor kinase galacturonan-binding;; Anaphase-promoting complex subunit 11 RING-H2 finger;; Zinc finger, C3HC4 type (RING finger)	RING-H2 finger protein ATL20 GN=ATL20 OS=Arabidopsis thaliana (Mouse-ear cress) PE=2 SV=2	O	Posttranslational modification, protein turnover, chaperones	PREDICTED: putative RING-H2 finger protein ATL21A [Solanum lycopersicum]	--
Solyc01g095820.2	Solyc01g095820.2	0.117109	0.144854	0.222366	13.921396	13.992715	20.725557	0.057051	27.080273	0.063841	1.17579256843576e-27	6.35527023928297	up	0.744037718191263	-0.739800122830393	normal	--	--	Molecular Function: metal ion binding (GO:0046872);;	--	--	[O]	Posttranslational modification, protein turnover, chaperones	Ring finger domain;; RING-H2 zinc finger;; Zinc finger, C3HC4 type (RING finger);; Anaphase-promoting complex subunit 11 RING-H2 finger	RING-H2 finger protein ATL22 (Precursor) GN=ATL22 OS=Arabidopsis thaliana (Mouse-ear cress) PE=2 SV=2	O	Posttranslational modification, protein turnover, chaperones	PREDICTED: RING-H2 finger protein ATL20-like [Solanum lycopersicum]	molecular function: binding (GO:0005488)
Solyc01g095850.1	Solyc01g095850.1	3.570391	1.00736	5.183143	1.801098	1.994625	2.365533	10.204753	15.20353	16.570356	0.445435737666524	-0.805696104953435	normal	2.25345383698585e-11	2.86487634022626	up	--	--	--	--	--	[O]	Posttranslational modification, protein turnover, chaperones	Ring finger domain;; Wall-associated receptor kinase galacturonan-binding;; RING-H2 zinc finger;; Anaphase-promoting complex subunit 11 RING-H2 finger	Putative RING-H2 finger protein ATL21A (Precursor) GN=ATL21A OS=Arabidopsis thaliana (Mouse-ear cress) PE=3 SV=1	O	Posttranslational modification, protein turnover, chaperones	PREDICTED: putative RING-H2 finger protein ATL21A [Solanum lycopersicum]	--
Solyc01g095860.3	Solyc01g095860.3	4.688788	3.607263	7.373155	8.747232	8.790456	8.828197	19.194012	22.383423	24.968515	0.113061696941891	0.602847812906629	normal	1.59347874991462e-11	1.43704481151503	up	--	--	--	--	--	[O]	Posttranslational modification, protein turnover, chaperones	Ring finger domain;; Wall-associated receptor kinase galacturonan-binding;; RING-H2 zinc finger;; Anaphase-promoting complex subunit 11 RING-H2 finger;; Zinc finger, C3HC4 type (RING finger)	Putative RING-H2 finger protein ATL21A (Precursor) GN=ATL21A OS=Arabidopsis thaliana (Mouse-ear cress) PE=3 SV=1	O	Posttranslational modification, protein turnover, chaperones	PREDICTED: putative RING-H2 finger protein ATL21A [Solanum lycopersicum]	--
Solyc01g096050.3	Solyc01g096050.3	16.016733	17.172312	22.047359	10.529531	8.545512	9.600879	11.905112	7.277302	7.625111	7.52823181811425e-06	-1.09345769365687	down	1	0.00245736265625892	normal	--	--	Molecular Function: protein dimerization activity (GO:0046983);;	--	--	--	--	bHLH-MYC and R2R3-MYB transcription factors N-terminal;; Helix-loop-helix DNA-binding domain	Transcription factor bHLH13 GN=F6F3.7 OS=Arabidopsis thaliana (Mouse-ear cress) PE=2 SV=1	K	Transcription	PREDICTED: transcription factor bHLH13-like [Solanum lycopersicum]	molecular function: binding (GO:0005488)
Solyc01g096140.3	Solyc01g096140.3	4.355885	3.631889	3.828462	9.092743	11.250313	11.528248	8.229329	5.102804	5.53725	3.35720098451835e-08	1.20123251035187	up	0.0315705521295094	-0.645666550635075	normal	--	--	--	--	--	[R]	General function prediction only	Aluminium activated malate transporter;; Fusaric acid resistance protein-like;; Fusaric acid resistance protein family	Aluminum-activated malate transporter 10 OS=Arabidopsis thaliana (Mouse-ear cress) PE=3 SV=2	R	General function prediction only	PREDICTED: aluminum-activated malate transporter 10 [Solanum lycopersicum]	--
Solyc01g096220.3	Solyc01g096220.3	11.153955	7.158469	9.089396	22.381786	23.726128	20.211826	15.392554	13.748418	12.169317	1.625850392338e-06	1.13092047552901	up	0.00568193486148416	-0.582394468997043	normal	[R]	General function prediction only	Molecular Function: GTP binding (GO:0005525);; Biological Process: small GTPase mediated signal transduction (GO:0007264);; Biological Process: protein transport (GO:0015031);; Molecular Function: hydrolase activity (GO:0016787);;	K07904|0|sly:101259980|K07904 Ras-related protein Rab-11A | (RefSeq) ras-related protein RABA3	Endocytosis (ko04144)	[U]	Intracellular trafficking, secretion, and vesicular transport	Ras family;; Miro-like protein;; ADP-ribosylation factor family;; Elongation factor Tu GTP binding domain	Ras-related protein RABA3 GN=RABA3 OS=Arabidopsis thaliana (Mouse-ear cress) PE=2 SV=1	U	Intracellular trafficking, secretion, and vesicular transport	PREDICTED: ras-related protein RABA3 [Solanum lycopersicum]	molecular function: binding (GO:0005488);; biological process: cellular process (GO:0009987);; biological process: signaling (GO:0023052);; biological process: single-organism process (GO:0044699);; biological process: response to stimulus (GO:0050896);; biological process: biological regulation (GO:0065007);; biological process: localization (GO:0051179);; biological process: metabolic process (…
Solyc01g096280.2	Solyc01g096280.2	3.905496	1.555652	3.775286	8.450441	8.543339	8.093339	11.042724	13.490683	11.72412	1.76631439426633e-05	1.29697928616145	up	0.00612307297166337	0.632301575137906	normal	[Q]	Secondary metabolites biosynthesis, transport and catabolism	Molecular Function: monooxygenase activity (GO:0004497);; Molecular Function: iron ion binding (GO:0005506);; Molecular Function: electron carrier activity (GO:0009055);; Biological Process: fruit development (GO:0010154);; Molecular Function: oxidoreductase activity, acting on paired donors, with incorporation or reduction of molecular oxygen (GO:0016705);; Molecular Function: heme binding (GO:0…	--	--	[Q]	Secondary metabolites biosynthesis, transport and catabolism	Cytochrome P450	Cytochrome P450 78A3 GN=CYP78A3 OS=Glycine max (Soybean) PE=2 SV=1	Q	Secondary metabolites biosynthesis, transport and catabolism	PREDICTED: cytochrome P450 78A3-like [Solanum lycopersicum]	biological process: metabolic process (GO:0008152);; biological process: single-organism process (GO:0044699);; molecular function: catalytic activity (GO:0003824);; molecular function: binding (GO:0005488);; molecular function: electron carrier activity (GO:0009055);; biological process: reproductive process (GO:0022414);; biological process: multicellular organismal process (GO:0032501);; biolo…
Solyc01g096320.3	Solyc01g096320.3	0.625439	0.784842	0.04866	7.866241	7.515444	8.631482	1.285674	1.572277	1.741357	3.25197275058357e-19	3.8335747827065	up	1.77080232730543e-11	-2.26686748780654	down	[K]	Transcription	Biological Process: transcription, DNA-templated (GO:0006351);; Molecular Function: sequence-specific DNA binding (GO:0043565);;	K09338|5.47572e-126|sly:101262661|K09338 homeobox-leucine zipper protein | (RefSeq) homeobox-leucine zipper protein ATHB-12	--	[K]	Transcription	Homeobox domain;; Homeobox associated leucine zipper	Homeobox-leucine zipper protein ATHB-7 GN=ATHB-7 OS=Arabidopsis thaliana (Mouse-ear cress) PE=2 SV=2	K	Transcription	PREDICTED: homeobox-leucine zipper protein ATHB-12 [Solanum lycopersicum]	biological process: metabolic process (GO:0008152);; biological process: cellular process (GO:0009987);; molecular function: binding (GO:0005488)
Solyc01g096340.3	Solyc01g096340.3	9.101553	10.931578	12.429763	24.355761	34.294518	29.811213	41.216324	41.166546	42.315952	0.000306018618044348	1.2949272991441	up	0.0283255787366218	0.595914805123971	normal	--	--	Biological Process: response to auxin (GO:0009733);;	K14488|3.40326e-74|sly:101263158|K14488 SAUR family protein | (RefSeq) auxin-responsive protein SAUR32	Plant hormone signal transduction (ko04075)	--	--	Auxin responsive protein	Auxin-induced protein 15A OS=Glycine max (Soybean) PE=2 SV=1	S	Function unknown	PREDICTED: auxin-induced protein 15A [Solanum lycopersicum]	biological process: response to stimulus (GO:0050896)
Solyc01g096510.2	Solyc01g096510.2	53.233288	81.336174	50.999184	11.582129	10.120082	10.415346	12.310652	9.673454	14.341451	4.3956290844668e-08	-2.67786713059275	down	0.479232199218401	0.279586622433183	normal	--	--	--	--	--	--	--	VQ motif	Sigma factor binding protein 2, chloroplastic (Precursor) GN=SIB2 OS=Arabidopsis thaliana (Mouse-ear cress) PE=2 SV=1	S	Function unknown	PREDICTED: sigma factor binding protein 1, chloroplastic-like [Solanum lycopersicum]	--
Solyc01g096560.2	Solyc01g096560.2	1.397337	2.004546	2.178043	4.956689	4.835901	4.706079	1.825716	2.089583	2.377286	0.000447183382888456	1.13957784754262	up	0.000121020040337651	-1.09471862191863	down	[O]	Posttranslational modification, protein turnover, chaperones	Biological Process: metabolic process (GO:0008152);; Molecular Function: serine-type peptidase activity (GO:0008236);; Molecular Function: oxidoreductase activity (GO:0016491);;	--	--	--	--	Subtilase family;; Peptidase inhibitor I9;; PA domain	CO(2)-response secreted protease {ECO:0000303|PubMed:25043023} (Precursor) OS=Arabidopsis thaliana (Mouse-ear cress) PE=2 SV=1	O	Posttranslational modification, protein turnover, chaperones	PREDICTED: CO(2)-response secreted protease-like [Solanum lycopersicum]	biological process: metabolic process (GO:0008152);; molecular function: catalytic activity (GO:0003824)
Solyc01g096690.2	Solyc01g096690.2	0	0.025271	0	1.039353	1.176846	1.239921	0.053945	0	0	2.3306567572488e-09	6.71224315129544	up	4.29680471345002e-10	-5.83883290639317	down	[RTKL]	General function prediction only;; Signal transduction mechanisms;; Transcription;; Replication, recombination and repair	Molecular Function: kinase activity (GO:0016301);;	K04733|0|sly:101250640|K04733 interleukin-1 receptor-associated kinase 4 [EC:2.7.11.1] | (RefSeq) serine/threonine-protein kinase CDG1-like	--	[T]	Signal transduction mechanisms	Protein tyrosine kinase;; Protein kinase domain	Proline-rich receptor-like protein kinase PERK2 GN=PERK2 OS=Arabidopsis thaliana (Mouse-ear cress) PE=2 SV=3	T	Signal transduction mechanisms	PREDICTED: receptor-like cytosolic serine/threonine-protein kinase RBK1 [Solanum lycopersicum]	biological process: metabolic process (GO:0008152);; molecular function: catalytic activity (GO:0003824)
Solyc01g096700.3	Solyc01g096700.3	146.912064	123.170883	139.823502	101.251144	103.204422	107.908424	208.630997	188.522583	189.055374	0.00307158867591283	-0.537434703931968	normal	4.93844489691354e-13	1.00873833478642	up	[JO]	Translation, ribosomal structure and biogenesis;; Posttranslational modification, protein turnover, chaperones	Molecular Function: DNA binding (GO:0003677);; Molecular Function: chromatin binding (GO:0003682);; Cellular Component: nucleus (GO:0005634);;	K09522|0|sly:101246382|K09522 DnaJ homolog subfamily C member 2 | (RefSeq) gonidialess A/Zuotin related factor-like protein	--	[O]	Posttranslational modification, protein turnover, chaperones	DnaJ domain;; Myb-like DNA-binding domain;; Myb-like DNA-binding domain	DnaJ protein homolog (Precursor) GN=DNAJ1 OS=Cucumis sativus (Cucumber) PE=2 SV=1	O	Posttranslational modification, protein turnover, chaperones	PREDICTED: dnaJ homolog subfamily C member 2-like [Solanum lycopersicum]	molecular function: binding (GO:0005488);; cellular component: cell (GO:0005623);; cellular component: organelle (GO:0043226);; cellular component: cell part (GO:0044464)
Solyc01g096860.2	Solyc01g096860.2	1.548405	0.703767	2.241915	6.4651	5.519709	4.221642	3.27161	3.231988	1.847044	0.000180987575509899	1.96064526205912	up	0.0139638018239688	-1.15512791300172	normal	--	--	--	--	--	--	--	AP2 domain	Ethylene-responsive transcription factor WRI1 OS=Arabidopsis thaliana (Mouse-ear cress) PE=2 SV=1	K	Transcription	PREDICTED: ethylene-responsive transcription factor WRI1 [Solanum lycopersicum]	--
Solyc01g096940.3	Solyc01g096940.3	20.003915	10.237484	9.221448	2.075805	2.016235	2.945596	10.518864	4.67103	4.478774	0.000201015135852715	-2.61012050010374	down	0.0474003477367352	1.55781794783057	normal	--	--	Molecular Function: protein kinase activity (GO:0004672);; Molecular Function: ATP binding (GO:0005524);; Biological Process: protein phosphorylation (GO:0006468);; Biological Process: response to stimulus (GO:0050896);;	--	--	--	--	Protein tyrosine kinase;; Protein kinase domain;; Leucine Rich repeats (2 copies);; Leucine rich repeat;; Leucine Rich Repeat	Probable inactive leucine-rich repeat receptor-like protein kinase At3g03770 (Precursor) GN=At3g03770 OS=Arabidopsis thaliana (Mouse-ear cress) PE=2 SV=1	T	Signal transduction mechanisms	PREDICTED: probable inactive leucine-rich repeat receptor-like protein kinase At3g03770 [Solanum lycopersicum]	biological process: metabolic process (GO:0008152);; biological process: cellular process (GO:0009987);; molecular function: catalytic activity (GO:0003824);; molecular function: binding (GO:0005488);; biological process: response to stimulus (GO:0050896)
Solyc01g097240.3	Solyc01g097240.3	179.50444	532.457825	129.392548	0.776864	0.218943	1.21444	7.740435	5.898528	5.930561	5.89435780484666e-05	-8.7057738468907	down	3.26376082864836e-08	3.22829750579964	up	--	--	Molecular Function: ribonuclease activity (GO:0004540);; Cellular Component: extracellular region (GO:0005576);; Cellular Component: cell wall (GO:0005618);; Molecular Function: chitin binding (GO:0008061);; Biological Process: defense response to fungus, incompatible interaction (GO:0009817);; Biological Process: response to nitrate (GO:0010167);; Biological Process: nitrate transport (GO:001570…	--	--	[R]	General function prediction only	Barwin family	Pathogenesis-related protein P2 (Precursor) OS=Solanum lycopersicum (Tomato) PE=1 SV=1	R	General function prediction only	pathogenesis-related protein P2 precursor [Solanum lycopersicum]	biological process: metabolic process (GO:0008152);; biological process: cellular process (GO:0009987);; molecular function: catalytic activity (GO:0003824);; cellular component: extracellular region (GO:0005576);; cellular component: cell (GO:0005623);; cellular component: cell part (GO:0044464);; molecular function: binding (GO:0005488);; biological process: immune system process (GO:0002376);;…
Solyc01g097270.3	Solyc01g097270.3	1393.55188	2121.761719	1243.982544	52.507927	45.934814	99.699913	258.594879	130.16687	451.873291	2.32924394555613e-14	-4.73580050805358	down	0.0460355113810287	2.19069917635813	normal	--	--	Molecular Function: chitin binding (GO:0008061);; Biological Process: response to virus (GO:0009615);; Biological Process: systemic acquired resistance (GO:0009627);; Biological Process: response to salt stress (GO:0009651);; Biological Process: response to ethylene (GO:0009723);; Biological Process: defense response to fungus, incompatible interaction (GO:0009817);; Biological Process: defense r…	--	--	[R]	General function prediction only	Barwin family;; Chitin recognition protein	Wound-induced protein WIN2 (Precursor) GN=WIN2 OS=Solanum tuberosum (Potato) PE=2 SV=1	R	General function prediction only	PREDICTED: wound-induced protein WIN2 [Solanum lycopersicum]	molecular function: binding (GO:0005488);; biological process: response to stimulus (GO:0050896);; biological process: multi-organism process (GO:0051704);; biological process: immune system process (GO:0002376)
Solyc01g097290.3	Solyc01g097290.3	55.124607	38.532726	43.926037	81.892479	82.078529	75.312973	36.744225	38.662029	34.041542	0.000816231889393143	0.654491857235929	normal	6.66613169895435e-11	-1.02737100623562	down	--	--	Molecular Function: transcription factor activity, sequence-specific DNA binding (GO:0003700);; Cellular Component: nucleus (GO:0005634);; Biological Process: transcription, DNA-templated (GO:0006351);; Biological Process: response to abiotic stimulus (GO:0009628);; Biological Process: fruit development (GO:0010154);; Biological Process: regulation of gene expression (GO:0010468);; Biological Pro…	K14484|5.53871e-117|sly:543543|K14484 auxin-responsive protein IAA | (RefSeq) SlIAA16; auxin responsive protein IAA16	Plant hormone signal transduction (ko04075)	--	--	AUX/IAA family	Auxin-responsive protein IAA16 GN=IAA16 OS=Arabidopsis thaliana (Mouse-ear cress) PE=1 SV=1	K	Transcription	IAA9 protein [Solanum lycopersicum]	biological process: biological regulation (GO:0065007);; molecular function: nucleic acid binding transcription factor activity (GO:0001071);; cellular component: cell (GO:0005623);; cellular component: organelle (GO:0043226);; cellular component: cell part (GO:0044464);; biological process: metabolic process (GO:0008152);; biological process: cellular process (GO:0009987);; biological process: r…
Solyc01g097340.3	Solyc01g097340.3	10.361242	8.681396	8.59561	45.541912	42.818954	38.436392	15.418805	11.546826	8.679162	1.97485014282716e-24	2.01686548603086	up	1.52636788818625e-22	-1.61941646328047	down	[MG]	Cell wall/membrane/envelope biogenesis;; Carbohydrate transport and metabolism	Cellular Component: cytosol (GO:0005829);; Biological Process: nucleotide-sugar metabolic process (GO:0009225);; Biological Process: L-ascorbic acid biosynthetic process (GO:0019853);; Molecular Function: GDP-mannose 3,5-epimerase activity (GO:0047918);; Molecular Function: NAD binding (GO:0051287);;	K10046|0|sly:100316902|K10046 GDP-D-mannose 3', 5'-epimerase [EC:5.1.3.18 5.1.3.-] | (RefSeq) GME1; GDP-mannose 3',5'-epimerase	Ascorbate and aldarate metabolism (ko00053);; Amino sugar and nucleotide sugar metabolism (ko00520)	[GM]	Carbohydrate transport and metabolism;; Cell wall/membrane/envelope biogenesis	NAD dependent epimerase/dehydratase family;; 3-beta hydroxysteroid dehydrogenase/isomerase family;; Male sterility protein;; NADH(P)-binding;; Polysaccharide biosynthesis protein	GDP-mannose 3,5-epimerase 1 OS=Oryza sativa subsp. japonica (Rice) PE=1 SV=1	G	Carbohydrate transport and metabolism	GDP-mannose 3&apos;,5&apos;-epimerase [Solanum lycopersicum]	cellular component: cell (GO:0005623);; cellular component: cell part (GO:0044464);; biological process: metabolic process (GO:0008152);; biological process: cellular process (GO:0009987);; biological process: single-organism process (GO:0044699);; molecular function: catalytic activity (GO:0003824);; molecular function: binding (GO:0005488)
Solyc01g097390.3	Solyc01g097390.3	3.119063	4.961065	2.274341	1.164859	1.106231	1.19016	1.131229	0.666656	1.009733	0.00884893896645122	-1.74269894085967	down	0.815512111496176	-0.204696065151528	normal	[C]	Energy production and conversion	Biological Process: alkaloid metabolic process (GO:0009820);; Molecular Function: oxidoreductase activity (GO:0016491);; Biological Process: oxidation-reduction process (GO:0055114);;	--	--	[C]	Energy production and conversion	Aldo/keto reductase family	Perakine reductase GN=PR OS=Rauvolfia serpentina (Serpentine wood) PE=1 SV=1	C	Energy production and conversion	PREDICTED: perakine reductase-like [Solanum lycopersicum]	biological process: metabolic process (GO:0008152);; molecular function: catalytic activity (GO:0003824);; biological process: single-organism process (GO:0044699)
Solyc01g097470.3	Solyc01g097470.3	24.186583	48.169502	23.851334	10.098225	7.114677	9.502797	1.421782	1.645846	0.761874	0.00883281361687222	-1.99830571316137	down	7.61641511281432e-15	-2.69332727877744	down	--	--	--	--	--	--	--	--	--	R	General function prediction only	PREDICTED: uncharacterized protein LOC101263938 [Solanum lycopersicum]	--
Solyc01g097510.3	Solyc01g097510.3	3.033836	3.639006	3.130718	6.017689	5.335859	6.531312	2.285109	2.26411	3.27383	0.0801263613457794	0.714835266142604	normal	0.00170448153333956	-1.0781388152885	down	--	--	--	--	--	[U]	Intracellular trafficking, secretion, and vesicular transport	Annexin	Annexin D3 GN=T6A23.4 OS=Arabidopsis thaliana (Mouse-ear cress) PE=2 SV=2	U	Intracellular trafficking, secretion, and vesicular transport	PREDICTED: annexin D3-like isoform X1 [Solanum lycopersicum]	--
Solyc01g097550.3	Solyc01g097550.3	10.029317	6.298204	12.713383	31.162201	29.023114	19.99765	14.364516	21.282924	15.084824	0.000190612538815126	1.32005373479953	up	0.0987094052548378	-0.557631937682073	normal	--	--	Molecular Function: ion binding (GO:0043167);;	--	--	[U]	Intracellular trafficking, secretion, and vesicular transport	Annexin	Annexin D4 GN=T6A23.5 OS=Arabidopsis thaliana (Mouse-ear cress) PE=2 SV=1	U	Intracellular trafficking, secretion, and vesicular transport	PREDICTED: annexin D4-like [Solanum lycopersicum]	molecular function: binding (GO:0005488)
Solyc01g097570.2	Solyc01g097570.2	6.172168	5.952176	9.579379	11.448385	13.807543	14.557074	41.87981	52.884033	49.544334	0.0469188491177259	0.726409092272948	normal	1.50524268859327e-24	1.95857867724907	up	--	--	--	--	--	--	--	--	--	--	--	PREDICTED: dachshund homolog 1-like [Solanum lycopersicum]	--
Solyc01g097720.1	Solyc01g097720.1	2.270438	2.148935	3.571382	8.297614	13.001178	11.465935	2.109979	5.164162	1.311672	1.20988007387538e-07	1.88077373074147	up	9.23685769210026e-05	-1.83250583194793	down	--	--	--	--	--	--	--	--	--	--	--	PREDICTED: extensin-3-like [Solanum lycopersicum]	--
Solyc01g097750.1	Solyc01g097750.1	1.200671	1.044002	1.831628	0.324717	0.992688	1.275525	5.334036	6.04674	5.626411	--	--	--	2.18918242232953e-07	2.76477303500763	up	--	--	--	--	--	--	--	--	--	--	--	PREDICTED: dachshund homolog 1-like [Solanum lycopersicum]	--
Solyc01g097810.3	Solyc01g097810.3	17.495565	17.16197	19.464724	76.25489	85.63797	86.654861	19.111151	18.772453	19.882168	1.61885802342521e-30	2.05217007067027	up	6.96459862641815e-41	-2.00338805199733	down	[S]	Function unknown	Cellular Component: chromoplast (GO:0009509);; Cellular Component: chloroplast envelope (GO:0009941);; Biological Process: carotenoid biosynthetic process (GO:0016117);; Biological Process: carotene biosynthetic process (GO:0016120);; Molecular Function: carotene 7,8-desaturase activity (GO:0016719);; Molecular Function: 9,9'-dicis-carotene:quinone oxidoreductase activity (GO:0052886);; Molecular…	K00514|0|sly:543629|K00514 zeta-carotene desaturase [EC:1.3.5.6] | (RefSeq) zds; zeta-carotene desaturase	Carotenoid biosynthesis (ko00906)	[Q]	Secondary metabolites biosynthesis, transport and catabolism	Flavin containing amine oxidoreductase;; NAD(P)-binding Rossmann-like domain;; FAD dependent oxidoreductase	Zeta-carotene desaturase, chloroplastic/chromoplastic (Precursor) GN=ZDS OS=Solanum lycopersicum (Tomato) PE=2 SV=1	H	Coenzyme transport and metabolism	zeta-carotene desaturase [Solanum lycopersicum]	cellular component: cell (GO:0005623);; cellular component: organelle (GO:0043226);; cellular component: cell part (GO:0044464);; cellular component: organelle part (GO:0044422);; biological process: metabolic process (GO:0008152);; biological process: cellular process (GO:0009987);; biological process: single-organism process (GO:0044699);; molecular function: catalytic activity (GO:0003824)
Solyc01g097920.3	Solyc01g097920.3	39.258229	44.021903	35.210012	18.322582	18.785012	17.418696	25.270534	24.403594	27.083509	1.34837266125225e-10	-1.26724723530105	down	0.00189608441981972	0.598709866606583	normal	[E]	Amino acid transport and metabolism	Molecular Function: cysteine synthase activity (GO:0004124);; Biological Process: cysteine biosynthetic process from serine (GO:0006535);; Molecular Function: beta-pyrazolylalanine synthase activity (GO:0047458);;	K01738|0|sly:101246283|K01738 cysteine synthase A [EC:2.5.1.47] | (RefSeq) cysteine synthase	Cysteine and methionine metabolism (ko00270);; Sulfur metabolism (ko00920);; Carbon metabolism (ko01200);; Biosynthesis of amino acids (ko01230)	[E]	Amino acid transport and metabolism	Pyridoxal-phosphate dependent enzyme	Cysteine synthase OS=Citrullus lanatus (Watermelon) PE=1 SV=1	E	Amino acid transport and metabolism	PREDICTED: cysteine synthase [Solanum lycopersicum]	biological process: metabolic process (GO:0008152);; molecular function: catalytic activity (GO:0003824);; biological process: cellular process (GO:0009987);; biological process: single-organism process (GO:0044699)
Solyc01g097950.3	Solyc01g097950.3	1.934522	1.535511	1.410021	0.318437	0.36116	0.309616	1.512528	0.933071	0.975444	0.00175455998699209	-2.38735766066446	down	0.0275502930315097	1.83752446511293	normal	[E]	Amino acid transport and metabolism	Molecular Function: cysteine synthase activity (GO:0004124);; Biological Process: cysteine biosynthetic process from serine (GO:0006535);; Molecular Function: transferase activity (GO:0016740);;	K01738|0|sly:101246567|K01738 cysteine synthase A [EC:2.5.1.47] | (RefSeq) cysteine synthase-like	Cysteine and methionine metabolism (ko00270);; Sulfur metabolism (ko00920);; Carbon metabolism (ko01200);; Biosynthesis of amino acids (ko01230)	[E]	Amino acid transport and metabolism	Pyridoxal-phosphate dependent enzyme	Cysteine synthase OS=Spinacia oleracea (Spinach) PE=1 SV=1	E	Amino acid transport and metabolism	PREDICTED: cysteine synthase-like [Solanum lycopersicum]	biological process: metabolic process (GO:0008152);; molecular function: catalytic activity (GO:0003824);; biological process: cellular process (GO:0009987);; biological process: single-organism process (GO:0044699)
Solyc01g098140.3	Solyc01g098140.3	7.78328	10.555556	6.873974	3.988472	3.907609	4.886609	3.720565	4.977091	5.562892	0.00062254886221169	-1.12878989636445	down	0.455027759510036	0.262988016833293	normal	[I]	Lipid transport and metabolism	--	--	--	[V]	Defense mechanisms	alpha/beta hydrolase fold;; Protein of unknown function (DUF2424);; Alpha/beta hydrolase family;; Carboxylesterase family;; Chlorophyllase enzyme	Carboxylesterase 1 GN=CXE1 OS=Actinidia eriantha (Velvet vine) PE=1 SV=1	I	Lipid transport and metabolism	PREDICTED: carboxylesterase 1-like [Solanum lycopersicum]	--
Solyc01g098190.3	Solyc01g098190.3	1.098852	0.544653	0.443884	7.020259	5.025244	4.445863	1.30623	0.749634	0.581887	1.85014078636338e-10	2.8573011369469	up	3.4286737906949e-09	-2.54616963120627	down	[P]	Inorganic ion transport and metabolism	Cellular Component: vacuole (GO:0005773);; Cellular Component: plasma membrane (GO:0005886);; Biological Process: sodium ion transport (GO:0006814);; Biological Process: regulation of pH (GO:0006885);; Biological Process: response to salt stress (GO:0009651);; Biological Process: lithium ion transport (GO:0010351);; Molecular Function: sodium:proton antiporter activity (GO:0015385);; Cellular Com…	--	--	[P]	Inorganic ion transport and metabolism	Sodium/hydrogen exchanger family	Sodium/hydrogen exchanger 2 GN=NHX2 OS=Arabidopsis thaliana (Mouse-ear cress) PE=2 SV=2	P	Inorganic ion transport and metabolism	PREDICTED: (Sodium/potassium)/proton exchanger 4 isoform X1 [Solanum lycopersicum]	cellular component: cell (GO:0005623);; cellular component: organelle (GO:0043226);; cellular component: cell part (GO:0044464);; cellular component: membrane (GO:0016020);; biological process: single-organism process (GO:0044699);; biological process: localization (GO:0051179);; biological process: biological regulation (GO:0065007);; biological process: response to stimulus (GO:0050896);; biolo…
Solyc01g098400.3	Solyc01g098400.3	6.984166	4.854916	6.013595	2.538847	3.461323	3.437806	3.84431	2.346907	3.742908	0.000862362432223116	-1.06160072937401	down	0.712157267727853	0.174855113043873	normal	[T]	Signal transduction mechanisms	Biological Process: phosphorelay signal transduction system (GO:0000160);; Molecular Function: signal transducer activity (GO:0004871);; Molecular Function: 2-alkenal reductase [NAD(P)] activity (GO:0032440);; Biological Process: oxidation-reduction process (GO:0055114);;	K14490|5.14222e-103|sly:101253938|K14490 histidine-containing phosphotransfer peotein | (RefSeq) histidine-containing phosphotransfer protein 1	Plant hormone signal transduction (ko04075)	[T]	Signal transduction mechanisms	Hpt domain	Histidine-containing phosphotransfer protein 1 GN=MIL23.8 OS=Arabidopsis thaliana (Mouse-ear cress) PE=1 SV=1	T	Signal transduction mechanisms	PREDICTED: histidine-containing phosphotransfer protein 1 [Solanum lycopersicum]	biological process: cellular process (GO:0009987);; biological process: signaling (GO:0023052);; biological process: single-organism process (GO:0044699);; biological process: response to stimulus (GO:0050896);; biological process: biological regulation (GO:0065007);; molecular function: molecular transducer activity (GO:0060089);; biological process: metabolic process (GO:0008152);; molecular fu…
Solyc01g098440.2	Solyc01g098440.2	1.447348	0.85377	0.977521	0.533206	0.279224	0.423643	0.270142	0.279349	0.253843	0.00649877415198129	-1.53272787712717	down	--	--	--	[RTKL]	General function prediction only;; Signal transduction mechanisms;; Transcription;; Replication, recombination and repair	--	K04733|0|sly:101254533|K04733 interleukin-1 receptor-associated kinase 4 [EC:2.7.11.1] | (RefSeq) receptor-like cytosolic serine/threonine-protein kinase RBK2	--	[T]	Signal transduction mechanisms	Protein tyrosine kinase;; Protein kinase domain	Receptor-like cytosolic serine/threonine-protein kinase RBK2 GN=RBK2 OS=Arabidopsis thaliana (Mouse-ear cress) PE=1 SV=1	T	Signal transduction mechanisms	PREDICTED: receptor-like cytosolic serine/threonine-protein kinase RBK2 isoform X2 [Solanum lycopersicum]	--
Solyc01g098500.3	Solyc01g098500.3	35.121068	27.898691	28.722549	92.76834	95.475656	91.469048	54.566135	46.512752	47.150671	1.71406304987642e-16	1.46241629179704	up	2.55931225708293e-08	-0.839696432546407	normal	[GEPR]	Carbohydrate transport and metabolism;; Amino acid transport and metabolism;; Inorganic ion transport and metabolism;; General function prediction only	--	K08145|0|sly:101261374|K08145 MFS transporter, SP family, solute carrier family 2 (facilitated glucose transporter), member 8 | (RefSeq) SFP5; sugar-porter family protein 5	--	[R]	General function prediction only	Sugar (and other) transporter;; Major Facilitator Superfamily	Sugar transporter ERD6-like 5 GN=At1g54730 OS=Arabidopsis thaliana (Mouse-ear cress) PE=2 SV=2	R	General function prediction only	PREDICTED: sugar transporter ERD6-like 5 isoform X1 [Solanum lycopersicum]	--
Solyc01g098520.3	Solyc01g098520.3	2.596704	2.039232	2.049454	5.237394	5.338853	4.516254	2.730744	3.097164	2.525311	2.52221488143456e-05	1.02991753888846	up	0.000419828365364537	-0.752666390699564	normal	--	--	--	--	--	[L]	Replication, recombination and repair	--	DNA mismatch repair protein MLH3 GN=MLH3 OS=Arabidopsis thaliana (Mouse-ear cress) PE=2 SV=2	L	Replication, recombination and repair	PREDICTED: DNA mismatch repair protein MLH3-like isoform X10 [Solanum tuberosum]	--
Solyc01g098590.3	Solyc01g098590.3	8.559397	10.450542	8.248645	0.423117	0.599263	1.770007	1.90651	2.426743	3.177922	6.46393318837761e-21	-3.42285593085278	down	0.00631719444166411	1.52712636272888	up	--	--	--	--	--	--	--	Histidine phosphatase superfamily (branch 1)	Phosphoglycerate mutase-like protein AT74 {ECO:0000305} OS=Arabidopsis thaliana (Mouse-ear cress) PE=2 SV=1	G	Carbohydrate transport and metabolism	PREDICTED: phosphoglycerate mutase-like protein AT74 [Solanum lycopersicum]	--
Solyc01g098690.2	Solyc01g098690.2	11.188726	13.762126	20.25985	8.781031	5.165313	4.236018	5.625265	4.272073	3.380231	0.00661790557675876	-1.46312589324044	down	0.554262738995604	-0.353400076158274	normal	--	--	--	--	--	[R]	General function prediction only	Leucine rich repeat;; Leucine Rich repeats (2 copies);; Leucine Rich Repeat;; Leucine Rich repeat;; Leucine rich repeat;; Leucine rich repeat N-terminal domain	Receptor-like protein 12 (Precursor) GN=RLP12 OS=Arabidopsis thaliana (Mouse-ear cress) PE=2 SV=2	S	Function unknown	PREDICTED: receptor-like protein 12 [Solanum lycopersicum]	--
Solyc01g098740.3	Solyc01g098740.3	9.823878	4.440483	6.524624	1.255402	1.261674	2.710086	5.973806	2.357453	2.017723	0.000684843983986497	-2.13053897726922	down	0.307181178588441	1.0772580818324	normal	[RTKL]	General function prediction only;; Signal transduction mechanisms;; Transcription;; Replication, recombination and repair	Molecular Function: protein serine/threonine kinase activity (GO:0004674);; Molecular Function: protein tyrosine kinase activity (GO:0004713);; Molecular Function: ATP binding (GO:0005524);; Biological Process: protein phosphorylation (GO:0006468);;	K04733|0|sly:101259886|K04733 interleukin-1 receptor-associated kinase 4 [EC:2.7.11.1] | (RefSeq) serine/threonine-protein kinase CDL1	--	[T]	Signal transduction mechanisms	Protein kinase domain;; Protein tyrosine kinase;; Phosphotransferase enzyme family	Serine/threonine-protein kinase CDL1 {ECO:0000305} OS=Arabidopsis thaliana (Mouse-ear cress) PE=1 SV=1	T	Signal transduction mechanisms	PREDICTED: pto-interacting protein 1 [Solanum lycopersicum]	biological process: metabolic process (GO:0008152);; biological process: cellular process (GO:0009987);; molecular function: catalytic activity (GO:0003824);; molecular function: binding (GO:0005488)
Solyc01g098840.3	Solyc01g098840.3	25.507416	38.230663	25.991604	15.091284	13.970341	16.485733	14.218102	13.840691	18.153509	0.00126262240371615	-1.12765865903162	down	0.642493573759415	0.123987086301657	normal	[I]	Lipid transport and metabolism	Molecular Function: mevalonate kinase activity (GO:0004496);; Molecular Function: ATP binding (GO:0005524);; Cellular Component: cytoplasm (GO:0005737);; Biological Process: isoprenoid biosynthetic process (GO:0008299);; Biological Process: phosphorylation (GO:0016310);;	K00869|0|sly:101261961|K00869 mevalonate kinase [EC:2.7.1.36] | (RefSeq) mevalonate kinase	Terpenoid backbone biosynthesis (ko00900);; Peroxisome (ko04146)	[I]	Lipid transport and metabolism	GHMP kinases N terminal domain;; GHMP kinases C terminal	Mevalonate kinase GN=At5g27450 OS=Arabidopsis thaliana (Mouse-ear cress) PE=2 SV=1	I	Lipid transport and metabolism	PREDICTED: mevalonate kinase [Solanum lycopersicum]	biological process: metabolic process (GO:0008152);; biological process: cellular process (GO:0009987);; molecular function: catalytic activity (GO:0003824);; molecular function: binding (GO:0005488);; cellular component: cell (GO:0005623);; cellular component: cell part (GO:0044464);; biological process: single-organism process (GO:0044699)
Solyc01g098910.3	Solyc01g098910.3	28.949057	41.910919	56.506176	17.743742	15.21579	11.997062	16.438034	12.697967	14.767638	0.00173585314716964	-1.65248525850167	down	0.905350273236461	0.0678744640601166	normal	--	--	Molecular Function: ATP transmembrane transporter activity (GO:0005347);; Cellular Component: mitochondrial inner membrane (GO:0005743);; Cellular Component: peroxisome (GO:0005777);; Biological Process: fatty acid beta-oxidation (GO:0006635);; Biological Process: mitochondrial transport (GO:0006839);; Biological Process: peroxisome organization (GO:0007031);; Biological Process: toxin catabolic …	--	--	[C]	Energy production and conversion	Mitochondrial carrier protein	Peroxisomal adenine nucleotide carrier 1 GN=PNC1 OS=Arabidopsis thaliana (Mouse-ear cress) PE=1 SV=1	C	Energy production and conversion	PREDICTED: peroxisomal adenine nucleotide carrier 1 [Solanum lycopersicum]	biological process: cellular process (GO:0009987);; biological process: single-organism process (GO:0044699);; biological process: localization (GO:0051179);; molecular function: transporter activity (GO:0005215);; cellular component: cell (GO:0005623);; cellular component: membrane (GO:0016020);; cellular component: organelle (GO:0043226);; cellular component: organelle part (GO:0044422);; cellu…
Solyc01g099020.3	Solyc01g099020.3	0.93558	0.421341	0.496303	3.94386	2.637495	1.523352	0.198423	0.112053	0.1198	0.010270969414454	1.98146447880485	normal	1.05800562693823e-05	-4.07091996185455	down	--	--	Biological Process: lipid metabolic process (GO:0006629);; Molecular Function: transferase activity (GO:0016740);; Molecular Function: hydrolase activity, acting on ester bonds (GO:0016788);;	K21026|0|sly:101265588|K21026 acetylajmaline esterase [EC:3.1.1.80] | (RefSeq) GDSL lipase-like caffeoyltransferase	--	--	--	GDSL-like Lipase/Acylhydrolase	Acetylajmalan esterase {ECO:0000303|PubMed:16133216} (Precursor) OS=Rauvolfia serpentina (Serpentine wood) PE=1 SV=1	R	General function prediction only	PREDICTED: acetylajmalan esterase [Solanum lycopersicum]	biological process: metabolic process (GO:0008152);; biological process: single-organism process (GO:0044699);; molecular function: catalytic activity (GO:0003824)
Solyc01g099050.3	Solyc01g099050.3	2.721884	1.161881	3.12237	8.035501	8.467544	7.002271	2.636955	3.115736	2.803422	1.57766861311161e-06	1.59915223888422	up	2.58860553701812e-06	-1.35377167938336	down	--	--	--	K21026|0|sly:101267271|K21026 acetylajmaline esterase [EC:3.1.1.80] | (RefSeq) GDSL esterase/lipase At5g03980	--	--	--	GDSL-like Lipase/Acylhydrolase	GDSL esterase/lipase At1g28590 (Precursor) GN=At1g28590 OS=Arabidopsis thaliana (Mouse-ear cress) PE=2 SV=2	R	General function prediction only	PREDICTED: GDSL esterase/lipase At5g03980 [Solanum lycopersicum]	--
Solyc01g099160.3	Solyc01g099160.3	7.453256	9.467961	4.787186	1.098963	0.92586	1.500517	1.86088	1.496997	2.14835	4.62355223393942e-07	-2.76594593974032	down	0.0627603403984019	0.753204025737251	normal	--	--	Molecular Function: iron ion binding (GO:0005506);; Cellular Component: cytoplasm (GO:0005737);; Molecular Function: linoleate 13S-lipoxygenase activity (GO:0016165);; Biological Process: oxylipin biosynthetic process (GO:0031408);; Biological Process: oxidation-reduction process (GO:0055114);;	K15718|0|sly:543818|K15718 linoleate 9S-lipoxygenase [EC:1.13.11.58] | (RefSeq) TomloxE, cevi34; lipoxygenase	Linoleic acid metabolism (ko00591)	--	--	Lipoxygenase;; PLAT/LH2 domain	Probable linoleate 9S-lipoxygenase 5 GN=LOX1.5 OS=Solanum tuberosum (Potato) PE=2 SV=1	S	Function unknown	lipoxygenase [Solanum lycopersicum]	molecular function: binding (GO:0005488);; cellular component: cell (GO:0005623);; cellular component: cell part (GO:0044464);; biological process: metabolic process (GO:0008152);; biological process: single-organism process (GO:0044699);; molecular function: catalytic activity (GO:0003824);; biological process: cellular process (GO:0009987)
Solyc01g099620.3	Solyc01g099620.3	85.532147	84.623364	54.059212	9.720423	7.381492	14.958204	72.979528	70.341005	54.266114	3.74099748846992e-13	-2.93549817151052	down	1.30324497302034e-29	2.71460816757189	up	--	--	Molecular Function: peroxidase activity (GO:0004601);; Molecular Function: iron ion binding (GO:0005506);; Molecular Function: calcium ion binding (GO:0005509);; Cellular Component: plasma membrane (GO:0005886);; Biological Process: iron ion transport (GO:0006826);; Biological Process: defense response (GO:0006952);; Molecular Function: electron carrier activity (GO:0009055);; Biological Process:…	K13447|0|sly:101251928|K13447 respiratory burst oxidase [EC:1.6.3.- 1.11.1.-] | (RefSeq) respiratory burst oxidase homolog protein B	Plant-pathogen interaction (ko04626)	[PQ]	Inorganic ion transport and metabolism;; Secondary metabolites biosynthesis, transport and catabolism	Ferric reductase NAD binding domain;; Respiratory burst NADPH oxidase;; FAD-binding domain;; Ferric reductase like transmembrane component;; EF hand;; EF-hand domain	Respiratory burst oxidase homolog protein B GN=RBOHB OS=Solanum tuberosum (Potato) PE=1 SV=1	PQ	Inorganic ion transport and metabolism;; Secondary metabolites biosynthesis, transport and catabolism	PREDICTED: respiratory burst oxidase homolog protein B [Solanum lycopersicum]	biological process: metabolic process (GO:0008152);; biological process: single-organism process (GO:0044699);; molecular function: catalytic activity (GO:0003824);; molecular function: antioxidant activity (GO:0016209);; molecular function: binding (GO:0005488);; cellular component: cell (GO:0005623);; cellular component: membrane (GO:0016020);; cellular component: cell part (GO:0044464);; biolo…
Solyc01g099910.3	Solyc01g099910.3	9.52911	15.42493	8.557319	8.029983	12.358489	9.387211	3.84536	3.843508	3.646796	0.60555273598255	-0.321406549255057	normal	3.06721524961726e-05	-1.2884490759437	down	[R]	General function prediction only	Molecular Function: epoxide hydrolase activity (GO:0004301);; Molecular Function: non-membrane spanning protein tyrosine kinase activity (GO:0004715);; Biological Process: metabolic process (GO:0008152);; Molecular Function: cis-stilbene-oxide hydrolase activity (GO:0033961);;	--	--	[I]	Lipid transport and metabolism	Alpha/beta hydrolase family;; alpha/beta hydrolase fold;; Alpha/beta hydrolase family	--	I	Lipid transport and metabolism	PREDICTED: bifunctional epoxide hydrolase 2 [Solanum lycopersicum]	biological process: metabolic process (GO:0008152);; molecular function: catalytic activity (GO:0003824);; biological process: cellular process (GO:0009987);; biological process: single-organism process (GO:0044699)
Solyc01g100000.3	Solyc01g100000.3	5.266926	9.901063	5.113999	0.609308	0.375829	0.88514	0.545035	0.237404	0.332121	8.33323244313724e-06	-3.52913083836683	down	--	--	--	--	--	--	--	--	--	--	Phloem protein 2;; F-box-like	F-box protein PP2-B15 GN=PP2B15 OS=Arabidopsis thaliana (Mouse-ear cress) PE=2 SV=2	R	General function prediction only	PREDICTED: F-box protein PP2-B15-like [Solanum lycopersicum]	--
Solyc01g100010.3	Solyc01g100010.3	6.79437	11.718576	11.595927	3.721464	1.229706	2.512589	1.349713	0.914435	1.790386	6.4660660761106e-06	-2.19489860120308	down	0.293599039906544	-0.744001639563412	normal	--	--	--	--	--	--	--	Phloem protein 2	F-box protein PP2-B15 GN=PP2B15 OS=Arabidopsis thaliana (Mouse-ear cress) PE=2 SV=2	R	General function prediction only	PREDICTED: F-box protein PP2-B15-like [Solanum lycopersicum]	--
Solyc01g100040.3	Solyc01g100040.3	49.310013	47.810432	52.889595	19.176882	20.35718	22.656769	35.947292	34.607716	27.878658	1.09920132321785e-13	-1.41671174804628	down	1.48036678032185e-05	0.761166858883445	normal	[T]	Signal transduction mechanisms	Molecular Function: phosphoprotein phosphatase activity (GO:0004721);; Biological Process: metabolic process (GO:0008152);; Biological Process: response to water deprivation (GO:0009414);;	--	--	[T]	Signal transduction mechanisms	Protein phosphatase 2C	Probable protein phosphatase 2C 73 OS=Arabidopsis thaliana (Mouse-ear cress) PE=2 SV=1	T	Signal transduction mechanisms	PREDICTED: probable protein phosphatase 2C 34 [Solanum lycopersicum]	biological process: metabolic process (GO:0008152);; biological process: cellular process (GO:0009987);; molecular function: catalytic activity (GO:0003824);; biological process: response to stimulus (GO:0050896)
Solyc01g100095.1	Solyc01g100095.1	11.722164	4.11816	7.271848	4.855668	6.839395	8.318338	16.897242	24.753593	27.392704	0.647407541322144	-0.350709399835631	normal	1.25226331274669e-06	1.88895904175549	up	--	--	--	--	--	[O]	Posttranslational modification, protein turnover, chaperones	Ring finger domain;; RING-H2 zinc finger;; Zinc finger, C3HC4 type (RING finger);; Zinc finger, C3HC4 type (RING finger);; Anaphase-promoting complex subunit 11 RING-H2 finger	RING-H2 finger protein ATL18 (Precursor) GN=ATL18 OS=Arabidopsis thaliana (Mouse-ear cress) PE=2 SV=1	O	Posttranslational modification, protein turnover, chaperones	PREDICTED: RING-H2 finger protein ATL18 [Solanum lycopersicum]	--
Solyc01g100120.3	Solyc01g100120.3	0.38724	0.50634	0.547572	2.608112	2.205665	2.785814	0.995175	0.525119	0.926966	0.000564197059344942	1.48691017183759	up	0.00176929476703711	-1.19403944632233	down	[Z]	Cytoskeleton	Molecular Function: binding (GO:0005488);;	K10406|0|sly:101264158|K10406 kinesin family member C2/C3 | (RefSeq) kinesin-like protein KIN-14G	--	[Z]	Cytoskeleton	Kinesin motor domain;; Calponin homology (CH) domain	Kinesin-4 GN=F2P16.12 OS=Arabidopsis thaliana (Mouse-ear cress) PE=1 SV=2	Z	Cytoskeleton	PREDICTED: kinesin-4-like [Solanum lycopersicum]	molecular function: binding (GO:0005488)
Solyc01g100310.2	Solyc01g100310.2	8.415821	7.85289	8.019083	30.531721	30.377583	23.382992	15.944169	13.69833	13.500707	1.39365294126237e-13	1.6475810167928	up	4.50542234699478e-06	-0.865870711837825	normal	--	--	--	--	--	--	--	Protein of unknown function (DUF1645)	--	S	Function unknown	PREDICTED: uncharacterized protein LOC101243829 [Solanum lycopersicum]	--
Solyc01g100460.3	Solyc01g100460.3	11.446221	22.051971	6.164185	1.111059	0.817405	1.007897	1.526535	1.818058	4.784369	0.00383784113211563	-3.87508143179065	down	--	--	--	--	--	Molecular Function: transcription factor activity, sequence-specific DNA binding (GO:0003700);; Biological Process: protein targeting to vacuole (GO:0006623);; Biological Process: vesicle-mediated transport (GO:0016192);; Molecular Function: sequence-specific DNA binding (GO:0043565);; Biological Process: positive regulation of transcription, DNA-templated (GO:0045893);; Molecular Function: prote…	--	--	--	--	bZIP transcription factor;; Basic region leucine zipper	Ocs element-binding factor 1 GN=OBF1 OS=Zea mays (Maize) PE=2 SV=2	K	Transcription	anaerobic basic leucine zipper protein [Solanum lycopersicum]	biological process: biological regulation (GO:0065007);; molecular function: nucleic acid binding transcription factor activity (GO:0001071);; biological process: single-organism process (GO:0044699);; biological process: localization (GO:0051179);; molecular function: binding (GO:0005488)
Solyc01g100490.3	Solyc01g100490.3	251.445816	124.376305	235.643356	15.03613	12.62987	13.807092	534.969727	468.902344	395.295715	2.68644123137054e-10	-4.02270682814447	down	7.96920663620665e-80	5.17421066568084	up	[QR]	Secondary metabolites biosynthesis, transport and catabolism;; General function prediction only	Molecular Function: nicotianamine synthase activity (GO:0030410);; Biological Process: nicotianamine biosynthetic process (GO:0030418);;	K05953|0|sly:101248619|K05953 nicotianamine synthase [EC:2.5.1.43] | (RefSeq) CHLN, CLN; nicotianamine synthase-like	--	--	--	Nicotianamine synthase protein	Nicotianamine synthase GN=CHLN OS=Solanum lycopersicum (Tomato) PE=2 SV=1	H	Coenzyme transport and metabolism	PREDICTED: nicotianamine synthase [Solanum lycopersicum]	biological process: metabolic process (GO:0008152);; molecular function: catalytic activity (GO:0003824);; biological process: cellular process (GO:0009987);; biological process: single-organism process (GO:0044699)
Solyc01g100690.3	Solyc01g100690.3	6.404556	5.637248	5.474709	1.370853	1.590582	2.054231	4.027571	4.784068	4.33324	1.08441874090555e-10	-1.89301974602788	down	1.28238283429551e-07	1.47893548013592	up	--	--	--	--	--	--	--	--	--	S	Function unknown	PREDICTED: uncharacterized protein LOC101252823 [Solanum lycopersicum]	--
Solyc01g100900.3	Solyc01g100900.3	1.23769	1.379378	0.632678	14.472283	15.45563	13.510657	4.302891	3.591469	2.265591	4.0914794514928e-38	3.6261141261388	up	4.85721133372375e-20	-2.02055016325953	down	--	--	--	--	--	--	--	EamA-like transporter family	WAT1-related protein At1g09380 GN=At1g09380 OS=Arabidopsis thaliana (Mouse-ear cress) PE=2 SV=1	--	--	PREDICTED: WAT1-related protein At1g09380-like [Solanum lycopersicum]	--
Solyc01g100930.3	Solyc01g100930.3	5.760135	3.834276	5.005756	8.00675	6.856941	7.071391	4.067265	2.673038	2.855535	0.125191778818624	0.442145248056905	normal	8.73260141117393e-07	-1.09244955416777	down	--	--	Biological Process: lipid metabolic process (GO:0006629);; Molecular Function: hydrolase activity, acting on ester bonds (GO:0016788);;	--	--	--	--	GDSL-like Lipase/Acylhydrolase	GDSL esterase/lipase At1g09390 (Precursor) GN=At1g09390 OS=Arabidopsis thaliana (Mouse-ear cress) PE=2 SV=1	I	Lipid transport and metabolism	PREDICTED: GDSL esterase/lipase At1g09390 [Solanum lycopersicum]	biological process: metabolic process (GO:0008152);; biological process: single-organism process (GO:0044699);; molecular function: catalytic activity (GO:0003824)
Solyc01g101050.3	Solyc01g101050.3	15.582705	20.134928	27.976938	4.542199	4.687693	5.82363	13.82938	7.552783	10.837467	4.05485032565807e-06	-2.29261197884922	down	0.00293011750609963	1.25926818255155	up	--	--	Molecular Function: peroxidase activity (GO:0004601);; Biological Process: response to oxidative stress (GO:0006979);; Molecular Function: heme binding (GO:0020037);; Molecular Function: metal ion binding (GO:0046872);; Biological Process: oxidation-reduction process (GO:0055114);;	K00430|0|sly:101249969|K00430 peroxidase [EC:1.11.1.7] | (RefSeq) peroxidase 5-like	Phenylpropanoid biosynthesis (ko00940)	--	--	Peroxidase	Peroxidase 5 {ECO:0000250|UniProtKB:P22195} (Precursor) OS=Vitis vinifera (Grape) PE=1 SV=2	R	General function prediction only	PREDICTED: peroxidase 5-like [Solanum lycopersicum]	biological process: metabolic process (GO:0008152);; biological process: single-organism process (GO:0044699);; molecular function: catalytic activity (GO:0003824);; molecular function: antioxidant activity (GO:0016209);; biological process: response to stimulus (GO:0050896);; molecular function: binding (GO:0005488)
Solyc01g101060.3	Solyc01g101060.3	371.531681	306.619415	412.007399	1724.327177	1826.217425	1893.098153	1517.698257	1721.181247	1615.965281	2.92939761875611e-40	2.1738531228295	up	0.798965727675663	-0.0636151828287388	normal	[H]	Coenzyme transport and metabolism	Molecular Function: methionine adenosyltransferase activity (GO:0004478);; Molecular Function: ATP binding (GO:0005524);; Cellular Component: cytoplasm (GO:0005737);; Biological Process: S-adenosylmethionine biosynthetic process (GO:0006556);; Biological Process: one-carbon metabolic process (GO:0006730);; Molecular Function: metal ion binding (GO:0046872);;	K00789|0|sly:544155|K00789 S-adenosylmethionine synthetase [EC:2.5.1.6] | (RefSeq) SAM1, MAT_1; S-adenosyl-L-methionine synthetase	Cysteine and methionine metabolism (ko00270);; Biosynthesis of amino acids (ko01230)	[H]	Coenzyme transport and metabolism	S-adenosylmethionine synthetase, central domain;; S-adenosylmethionine synthetase, C-terminal domain;; S-adenosylmethionine synthetase, N-terminal domain	S-adenosylmethionine synthase 1 GN=SAM1 OS=Solanum lycopersicum (Tomato) PE=2 SV=1	H	Coenzyme transport and metabolism	S-adenosylmethionine synthase 1 [Solanum lycopersicum]	biological process: metabolic process (GO:0008152);; molecular function: catalytic activity (GO:0003824);; molecular function: binding (GO:0005488);; cellular component: cell (GO:0005623);; cellular component: cell part (GO:0044464);; biological process: cellular process (GO:0009987);; biological process: single-organism process (GO:0044699)
Solyc01g101070.3	Solyc01g101070.3	14.218313	10.201447	19.279034	23.554578	31.072159	27.751065	53.647252	54.682667	48.441808	0.0344604698788617	0.719408443099749	normal	8.62572497776714e-10	1.00888816999565	up	[V]	Defense mechanisms	Molecular Function: ATP binding (GO:0005524);; Biological Process: obsolete ATP catabolic process (GO:0006200);; Biological Process: transport (GO:0006810);; Cellular Component: integral component of membrane (GO:0016021);; Molecular Function: ATPase activity (GO:0016887);;	--	--	[Q]	Secondary metabolites biosynthesis, transport and catabolism	ABC-2 type transporter;; ABC transporter;; Plant PDR ABC transporter associated;; AAA domain;; ABC-transporter extracellular N-terminal;; AAA domain;; ATPase family associated with various cellular activities (AAA);; Protein of unknown function, DUF258;; AAA domain;; AAA ATPase domain;; AAA domain;; Ethanolamine utilisation - propanediol utilisation;; NACHT domain	Pleiotropic drug resistance protein 3 GN=PDR3 OS=Nicotiana tabacum (Common tobacco) PE=2 SV=1	Q	Secondary metabolites biosynthesis, transport and catabolism	PREDICTED: pleiotropic drug resistance protein 3 isoform X1 [Solanum lycopersicum]	molecular function: binding (GO:0005488);; biological process: metabolic process (GO:0008152);; biological process: cellular process (GO:0009987);; biological process: single-organism process (GO:0044699);; biological process: localization (GO:0051179);; cellular component: membrane (GO:0016020);; cellular component: membrane part (GO:0044425);; molecular function: catalytic activity (GO:0003824)
Solyc01g101170.3	Solyc01g101170.3	12.362466	48.634316	20.013411	0	0	0.035665	5.444638	0.023484	6.785711	4.02697385502452e-07	-10.4537333441226	down	--	--	--	--	--	Molecular Function: magnesium ion binding (GO:0000287);; Cellular Component: cytoplasm (GO:0005737);; Biological Process: terpenoid biosynthetic process (GO:0016114);; Molecular Function: vetispiradiene synthase activity (GO:0034003);;	K18117|0|sly:100820700|K18117 viridiflorene synthase [EC:4.2.3.88] | (RefSeq) TPS31, LEVS4, SlTPS31; sesquiterpene synthase	--	--	--	Terpene synthase family, metal binding domain;; Terpene synthase, N-terminal domain	Viridiflorene synthase GN=TPS31 OS=Solanum lycopersicum (Tomato) PE=1 SV=1	R	General function prediction only	viridiflorene synthase [Solanum lycopersicum]	molecular function: binding (GO:0005488);; cellular component: cell (GO:0005623);; cellular component: cell part (GO:0044464);; biological process: metabolic process (GO:0008152);; biological process: cellular process (GO:0009987);; biological process: single-organism process (GO:0044699);; molecular function: catalytic activity (GO:0003824)
Solyc01g101180.3	Solyc01g101180.3	31.476374	116.659516	47.753004	0	0	0	7.939236	0.143667	17.411353	6.30410173260885e-10	-Inf	down	--	--	--	--	--	Molecular Function: magnesium ion binding (GO:0000287);; Cellular Component: cytoplasm (GO:0005737);; Biological Process: terpenoid biosynthetic process (GO:0016114);; Molecular Function: vetispiradiene synthase activity (GO:0034003);;	--	--	--	--	Terpene synthase family, metal binding domain;; Terpene synthase, N-terminal domain	Viridiflorene synthase GN=TPS31 OS=Solanum lycopersicum (Tomato) PE=1 SV=1	R	General function prediction only	PREDICTED: vetispiradiene synthase 1 isoform X1 [Solanum lycopersicum]	molecular function: binding (GO:0005488);; cellular component: cell (GO:0005623);; cellular component: cell part (GO:0044464);; biological process: metabolic process (GO:0008152);; biological process: cellular process (GO:0009987);; biological process: single-organism process (GO:0044699);; molecular function: catalytic activity (GO:0003824)
Solyc01g101190.3	Solyc01g101190.3	66.649596	208.869781	74.351067	0.041874	0.067288	0.200486	14.149644	0.026592	22.197472	1.87160150335724e-07	-10.149648016801	down	--	--	--	--	--	Molecular Function: magnesium ion binding (GO:0000287);; Cellular Component: cytoplasm (GO:0005737);; Biological Process: terpenoid biosynthetic process (GO:0016114);; Molecular Function: vetispiradiene synthase activity (GO:0034003);;	K14182|0|sly:101264374|K14182 vetispiradiene synthase [EC:4.2.3.21] | (RefSeq) TPS33; viridiflorene synthase	Sesquiterpenoid and triterpenoid biosynthesis (ko00909)	--	--	Terpene synthase family, metal binding domain;; Terpene synthase, N-terminal domain	Vetispiradiene synthase 1 GN=PVS1 OS=Solanum tuberosum (Potato) PE=1 SV=1	R	General function prediction only	PREDICTED: vetispiradiene synthase 1 [Solanum lycopersicum]	molecular function: binding (GO:0005488);; cellular component: cell (GO:0005623);; cellular component: cell part (GO:0044464);; biological process: metabolic process (GO:0008152);; biological process: cellular process (GO:0009987);; biological process: single-organism process (GO:0044699);; molecular function: catalytic activity (GO:0003824)
Solyc01g101210.4	Solyc01g101210.4	8.124826	34.372977	11.957154	0	0.020741	0.030326	2.340221	0	8.63051	2.16197371449243e-05	-9.54417843208163	down	--	--	--	--	--	Molecular Function: magnesium ion binding (GO:0000287);; Cellular Component: cytoplasm (GO:0005737);; Biological Process: terpenoid biosynthetic process (GO:0016114);; Molecular Function: vetispiradiene synthase activity (GO:0034003);;	K14182|0|sly:101264676|K14182 vetispiradiene synthase [EC:4.2.3.21] | (RefSeq) TPS35; alpha-humulene_(-)-(E)-beta-caryophyllene synthase	Sesquiterpenoid and triterpenoid biosynthesis (ko00909)	--	--	Terpene synthase family, metal binding domain;; Terpene synthase, N-terminal domain	Vetispiradiene synthase 1 GN=PVS1 OS=Solanum tuberosum (Potato) PE=1 SV=1	R	General function prediction only	PREDICTED: vetispiradiene synthase 1 [Solanum lycopersicum]	molecular function: binding (GO:0005488);; cellular component: cell (GO:0005623);; cellular component: cell part (GO:0044464);; biological process: metabolic process (GO:0008152);; biological process: cellular process (GO:0009987);; biological process: single-organism process (GO:0044699);; molecular function: catalytic activity (GO:0003824)
Solyc01g101260.2	Solyc01g101260.2	6.307265	7.541229	7.554843	19.257666	19.443642	16.486572	10.345803	13.662185	11.568934	8.08308495318484e-05	1.21651004975499	up	0.0634228831866259	-0.530694080921714	normal	--	--	--	--	--	--	--	--	--	S	Function unknown	PREDICTED: uncharacterized protein LOC102578579 [Solanum tuberosum]	--
Solyc01g102280.3	Solyc01g102280.3	10.422547	11.374056	10.197377	22.321491	31.24055	23.17211	12.067246	18.025031	17.756048	1.12979004439362e-05	1.10913777662034	up	0.0312457521724368	-0.639845539744395	normal	--	--	--	K03358|4.12074e-10|sly:101266269|K03358 anaphase-promoting complex subunit 11 | (RefSeq) anaphase-promoting complex subunit 11	Ubiquitin mediated proteolysis (ko04120)	[DO]	Cell cycle control, cell division, chromosome partitioning;; Posttranslational modification, protein turnover, chaperones	--	Anaphase-promoting complex subunit 11 GN=APC11 OS=Arabidopsis thaliana (Mouse-ear cress) PE=1 SV=2	O	Posttranslational modification, protein turnover, chaperones	PREDICTED: anaphase-promoting complex subunit 11 [Nicotiana tomentosiformis]	--
Solyc01g102290.3	Solyc01g102290.3	92.98139	81.851955	102.707117	224.902912	225.652187	219.490864	116.638872	139.497745	124.586674	4.51044322333348e-11	1.14445694863206	up	5.99073042307148e-07	-0.74169807264748	normal	[S]	Function unknown	Cellular Component: plasma membrane (GO:0005886);; Biological Process: response to cold (GO:0009409);; Biological Process: response to water deprivation (GO:0009414);; Biological Process: response to abscisic acid (GO:0009737);; Cellular Component: integral component of membrane (GO:0016021);; Cellular Component: cytoplasmic vesicle (GO:0016023);; Biological Process: hyperosmotic salinity respons…	--	--	[R]	General function prediction only	Proteolipid membrane potential modulator	Hydrophobic protein LTI6A GN=OJ1136_D11.102 OS=Oryza sativa subsp. japonica (Rice) PE=2 SV=1	R	General function prediction only	PREDICTED: hydrophobic protein LTI6A [Solanum lycopersicum]	cellular component: cell (GO:0005623);; cellular component: membrane (GO:0016020);; cellular component: cell part (GO:0044464);; biological process: response to stimulus (GO:0050896);; cellular component: membrane part (GO:0044425);; cellular component: organelle (GO:0043226)
Solyc01g102300.3	Solyc01g102300.3	0.801773	0.947217	0.737735	3.858698	3.432895	3.640713	1.398764	1.782997	1.578837	1.51338402963694e-11	1.99684561018853	up	1.65990413113842e-05	-1.08173182086777	down	--	--	--	K12126|0|sly:101267355|K12126 phytochrome-interacting factor 3 | (RefSeq) transcription factor PIF3	Plant hormone signal transduction (ko04075);; Circadian rhythm - plant (ko04712)	--	--	Helix-loop-helix DNA-binding domain	Transcription factor PIF3 GN=F14J9.19 OS=Arabidopsis thaliana (Mouse-ear cress) PE=1 SV=1	K	Transcription	PREDICTED: transcription factor PIF3 [Solanum lycopersicum]	--
Solyc01g102310.3	Solyc01g102310.3	37.476357	37.097847	52.320942	108.50676	124.485153	113.133965	70.791161	83.031212	77.650467	2.45439375002689e-14	1.29997284925214	up	0.00209402230099525	-0.47893466270264	normal	--	--	--	--	--	--	--	--	--	S	Function unknown	PREDICTED: probable serine/threonine-protein kinase kinX isoform X1 [Solanum lycopersicum]	--
Solyc01g102340.3	Solyc01g102340.3	8.893115	6.596762	8.734641	21.433587	23.516134	22.735287	9.492606	12.356245	12.301446	1.54927395210408e-09	1.33564019543196	up	4.28879991151223e-06	-0.873792906929091	normal	[KAD]	Transcription;; RNA processing and modification;; Cell cycle control, cell division, chromosome partitioning	--	K09422|0|sly:101268231|K09422 myb proto-oncogene protein, plant | (RefSeq) transcription factor MYB35	--	[K]	Transcription	Myb-like DNA-binding domain;; Myb-like DNA-binding domain	Transcription factor MYB86 GN=F21E10.4 OS=Arabidopsis thaliana (Mouse-ear cress) PE=2 SV=1	K	Transcription	PREDICTED: protein ODORANT1 [Solanum lycopersicum]	--
Solyc01g102380.4	Solyc01g102380.4	223.027298	147.156815	325.599274	247.902771	311.492126	303.629059	557.717407	621.437622	654.263184	0.805849107373484	0.165107860163336	normal	6.08222614630103e-18	1.18884275994957	up	[GR]	Carbohydrate transport and metabolism;; General function prediction only	Molecular Function: superoxide dismutase activity (GO:0004784);; Molecular Function: manganese ion binding (GO:0030145);; Molecular Function: nutrient reservoir activity (GO:0045735);; Cellular Component: apoplast (GO:0048046);; Biological Process: oxidation-reduction process (GO:0055114);;	--	--	--	--	Cupin;; Cupin domain	Nectarin-1 (Precursor) GN=NECI OS=Nicotiana langsdorffii x Nicotiana sanderae (Ornamental tobacco) PE=1 SV=1	R	General function prediction only	germin-like protein precursor [Solanum lycopersicum]	biological process: metabolic process (GO:0008152);; biological process: single-organism process (GO:0044699);; molecular function: catalytic activity (GO:0003824);; molecular function: antioxidant activity (GO:0016209);; molecular function: binding (GO:0005488);; molecular function: nutrient reservoir activity (GO:0045735);; cellular component: extracellular region (GO:0005576)
Solyc01g102390.3	Solyc01g102390.3	49.372169	34.81473	57.392025	44.541856	38.445459	29.164126	101.582487	91.916407	64.317053	0.326936292903615	-0.434074541882264	normal	0.000138799647121638	1.25069787387498	up	[GR]	Carbohydrate transport and metabolism;; General function prediction only	Molecular Function: superoxide dismutase activity (GO:0004784);; Cellular Component: extracellular region (GO:0005576);; Molecular Function: manganese ion binding (GO:0030145);; Molecular Function: nutrient reservoir activity (GO:0045735);; Biological Process: oxidation-reduction process (GO:0055114);;	--	--	--	--	Cupin;; Cupin domain	Nectarin-1 (Precursor) GN=NECI OS=Nicotiana langsdorffii x Nicotiana sanderae (Ornamental tobacco) PE=1 SV=1	R	General function prediction only	PREDICTED: germin-like protein 5-1 [Solanum lycopersicum]	biological process: metabolic process (GO:0008152);; biological process: single-organism process (GO:0044699);; molecular function: catalytic activity (GO:0003824);; molecular function: antioxidant activity (GO:0016209);; cellular component: extracellular region (GO:0005576);; molecular function: binding (GO:0005488);; molecular function: nutrient reservoir activity (GO:0045735)
Solyc01g102420.1	Solyc01g102420.1	27.616581	43.428448	46.44138	21.26005	26.698719	19.65612	48.956085	47.867878	48.772121	0.015722994582471	-0.948279626967553	normal	1.28731294293487e-06	1.20857694973332	up	--	--	--	--	--	--	--	--	--	S	Function unknown	hypothetical protein MIMGU_mgv1a024708mg [Erythranthe guttata]	--
Solyc01g102520.3	Solyc01g102520.3	1.773539	2.006022	2.533399	7.403752	4.280725	4.212638	2.661912	4.138535	2.840151	0.00077650839160967	1.04120029477715	up	0.169602262024512	-0.476311447738503	normal	--	--	Molecular Function: calmodulin binding (GO:0005516);; Cellular Component: plasma membrane (GO:0005886);; Biological Process: defense response (GO:0006952);; Biological Process: cell death (GO:0008219);;	K08472|0|sly:101252637|K08472 mlo protein | (RefSeq) MLO11; MLO-like protein 13	--	--	--	Mlo family	MLO-like protein 13 GN=MLO13 OS=Arabidopsis thaliana (Mouse-ear cress) PE=2 SV=1	S	Function unknown	PREDICTED: MLO-like protein 13 [Solanum lycopersicum]	molecular function: binding (GO:0005488);; cellular component: cell (GO:0005623);; cellular component: membrane (GO:0016020);; cellular component: cell part (GO:0044464);; biological process: response to stimulus (GO:0050896);; biological process: cellular process (GO:0009987);; biological process: single-organism process (GO:0044699)
Solyc01g102850.2	Solyc01g102850.2	3.382521	3.725271	3.383588	1.168239	1.790371	1.79278	3.319227	2.39039	3.917824	1.59898007250151e-06	-1.27998002737365	down	0.00202967796757581	1.13347604975552	up	--	--	--	--	--	--	--	NB-ARC domain;; TIR domain;; Leucine Rich repeats (2 copies);; Leucine rich repeat;; TIR domain;; Protein of unknown function (DUF3820);; NACHT domain	TMV resistance protein N GN=N OS=Nicotiana glutinosa (Tobacco) PE=1 SV=1	T	Signal transduction mechanisms	PREDICTED: uncharacterized protein LOC101251930 [Solanum lycopersicum]	--
Solyc01g102890.3	Solyc01g102890.3	879.059697	1162.783124	767.512287	9.789028	10.108444	21.243106	27.45121	16.318616	50.916036	2.32243949624249e-37	-6.23847813610856	down	0.243070000654635	1.27303285075841	normal	--	--	--	--	--	--	--	Cupin;; Cupin domain	Putative germin-like protein 2-1 (Precursor) OS=Oryza sativa subsp. japonica (Rice) PE=3 SV=1	R	General function prediction only	PREDICTED: putative germin-like protein 2-1 [Solanum lycopersicum]	--
Solyc01g102900.3	Solyc01g102900.3	601.685852	578.771057	495.596619	42.814083	42.76532	51.776627	25.312618	17.367529	59.815552	1.691174036153e-99	-3.75462483324794	down	0.710687151083477	-0.313295819681837	normal	[S]	Function unknown	--	--	--	--	--	Cupin;; Cupin domain	Germin-like protein subfamily 1 member 13 (Precursor) GN=GLP6 OS=Arabidopsis thaliana (Mouse-ear cress) PE=2 SV=2	R	General function prediction only	PREDICTED: putative germin-like protein 2-1 [Solanum lycopersicum]	--
Solyc01g102910.3	Solyc01g102910.3	683.392822	725.616272	549.874084	4.565495	4.457099	10.543267	10.607206	5.158816	14.240265	3.06677057172615e-107	-6.79112248696814	down	0.394515924308276	0.719799337476783	normal	--	--	--	--	--	--	--	Cupin;; Cupin domain	Germin-like protein subfamily 1 member 14 (Precursor) GN=At5g39110 OS=Arabidopsis thaliana (Mouse-ear cress) PE=3 SV=1	R	General function prediction only	PREDICTED: germin-like protein subfamily 1 member 14 [Solanum lycopersicum]	--
Solyc01g102940.3	Solyc01g102940.3	22.251568	23.47007	20.753126	38.320866	38.994816	38.595695	17.778637	17.102882	16.24605	0.000510950174188581	0.654907746522499	normal	9.63643354973977e-13	-1.07999675844196	down	--	--	Molecular Function: methyltransferase activity (GO:0008168);; Biological Process: biosynthetic process (GO:0009058);; Molecular Function: pyridoxal phosphate binding (GO:0030170);; Biological Process: methylation (GO:0032259);;	K08247|0|sly:101254039|K08247 methionine S-methyltransferase [EC:2.1.1.12] | (RefSeq) methionine S-methyltransferase	Selenocompound metabolism (ko00450)	--	--	Aminotransferase class I and II;; Methyltransferase domain;; Methyltransferase small domain;; Methyltransferase domain;; Methyltransferase domain;; Ribosomal protein L11 methyltransferase (PrmA);; Met-10+ like-protein	Methionine S-methyltransferase GN=MMT1 OS=Wedelia biflora (Beach sunflower) PE=1 SV=1	R	General function prediction only	PREDICTED: methionine S-methyltransferase [Solanum lycopersicum]	biological process: metabolic process (GO:0008152);; molecular function: catalytic activity (GO:0003824);; molecular function: binding (GO:0005488)
Solyc01g103030.3	Solyc01g103030.3	10.918707	9.773021	8.569485	15.238953	13.665326	17.433426	4.111225	1.963222	4.848514	0.0462103406172035	0.517130340009643	normal	2.30395816135949e-16	-1.98089423546936	down	[E]	Amino acid transport and metabolism	--	--	--	[E]	Amino acid transport and metabolism	POT family	Protein NRT1/ PTR FAMILY 4.3 GN=F23H11.6 OS=Arabidopsis thaliana (Mouse-ear cress) PE=2 SV=1	P	Inorganic ion transport and metabolism	PREDICTED: protein NRT1/ PTR FAMILY 4.3 [Solanum lycopersicum]	--
Solyc01g103060.3	Solyc01g103060.3	4.506342	4.803985	1.77458	31.984919	25.211262	19.18918	0.485948	0.814356	1.263084	1.51086089448967e-09	2.63237309493942	up	2.66919225142361e-21	-4.77791481405415	down	--	--	Cellular Component: anchored component of membrane (GO:0031225);;	--	--	--	--	Probable lipid transfer;; Protease inhibitor/seed storage/LTP family	Lipid transfer-like protein VAS (Precursor) GN=VAS OS=Arabidopsis thaliana (Mouse-ear cress) PE=2 SV=1	R	General function prediction only	PREDICTED: lipid transfer-like protein VAS [Solanum lycopersicum]	cellular component: membrane (GO:0016020);; cellular component: membrane part (GO:0044425)
Solyc01g103070.2	Solyc01g103070.2	0.131668	0.120486	0	1.742362	1.336022	1.143642	0.012774	0.125448	0.031907	0.00122216623764445	3.71390662709238	up	0.00010472143443343	-4.13723697227165	down	--	--	--	--	--	--	--	--	--	S	Function unknown	PREDICTED: uncharacterized protein LOC104645466 [Solanum lycopersicum]	--
Solyc01g103310.3	Solyc01g103310.3	8.500138	4.99275	5.045867	3.699093	3.364615	4.753943	5.250477	7.700291	8.761577	0.0356148805867942	-0.896937674988772	normal	2.97661617514395e-05	1.21585415334661	up	--	--	Molecular Function: binding (GO:0005488);;	--	--	[K]	Transcription	Plus-3 domain;; SWIB/MDM2 domain	Uncharacterized protein At5g08430 GN=At5g08430 OS=Arabidopsis thaliana (Mouse-ear cress) PE=1 SV=2	K	Transcription	PREDICTED: uncharacterized protein At5g08430-like isoform X3 [Solanum lycopersicum]	molecular function: binding (GO:0005488)
Solyc01g103460.2	Solyc01g103460.2	8.258963	7.80782	9.142353	20.770159	21.722467	19.242725	13.603111	14.724412	12.408947	1.12979004439362e-05	1.14347487272381	up	0.0391125412896327	-0.498444332951805	normal	--	--	--	--	--	[R]	General function prediction only	3'-5' exonuclease	Werner Syndrome-like exonuclease GN=F18A5.260 OS=Arabidopsis thaliana (Mouse-ear cress) PE=1 SV=1	R	General function prediction only	PREDICTED: Werner Syndrome-like exonuclease [Solanum lycopersicum]	--
Solyc01g103470.2	Solyc01g103470.2	2.772294	3.257087	3.022329	9.618541	6.201887	5.618489	4.066756	2.914359	3.401011	0.00878624016260197	1.09068246045399	up	0.0244622392568872	-0.940369178802481	normal	--	--	--	--	--	--	--	--	--	S	Function unknown	Uncharacterized protein TCM_006157 [Theobroma cacao]	--
Solyc01g103650.3	Solyc01g103650.3	70.765999	107.889683	66.400583	7.802506	9.935037	9.319831	12.114183	8.795712	22.000242	1.19302210455136e-13	-3.28990893513649	down	0.401228526282944	0.676436786445499	normal	[R]	General function prediction only	--	K13696|0|sly:101244716|K13696 abhydrolase domain-containing protein 1/3 | (RefSeq) phospholipase ABHD3	--	[R]	General function prediction only	Alpha/beta hydrolase family;; Alpha/beta hydrolase family;; alpha/beta hydrolase fold	Embryogenesis-associated protein EMB8 GN=EMB8 OS=Picea glauca (White spruce) PE=2 SV=1	R	General function prediction only	PREDICTED: abhydrolase domain-containing protein 3 [Solanum lycopersicum]	--
Solyc01g103660.3	Solyc01g103660.3	1.818574	0.642411	3.032374	11.335376	11.15593	7.706595	4.316987	5.47316	3.756436	5.25446105218387e-09	2.32453643026414	up	0.000309204533889973	-1.12348018447131	down	[R]	General function prediction only	--	K13696|0|sly:101258906|K13696 abhydrolase domain-containing protein 1/3 | (RefSeq) embryogenesis-associated protein EMB8-like	--	[R]	General function prediction only	Alpha/beta hydrolase family;; Alpha/beta hydrolase family	Embryogenesis-associated protein EMB8 GN=EMB8 OS=Picea glauca (White spruce) PE=2 SV=1	R	General function prediction only	PREDICTED: embryogenesis-associated protein EMB8-like [Solanum lycopersicum]	--
Solyc01g103700.3	Solyc01g103700.3	1.871678	1.894119	1.582602	1.465816	1.833172	2.232643	0	0	0	0.774830864617849	-0.187751333848687	normal	1.78671049777673e-25	-Inf	down	--	--	--	--	--	--	--	--	WEB family protein At1g75720 GN=At1g75720 OS=Arabidopsis thaliana (Mouse-ear cress) PE=2 SV=1	S	Function unknown	PREDICTED: WEB family protein At1g75720 [Solanum lycopersicum]	--
Solyc01g103866.1	Solyc01g103866.1	0.901696	0.963457	0.779044	0.234467	0.188095	0.201628	0.301321	0.327969	0.333393	0.00561007683967879	-2.20643809364315	down	--	--	--	--	--	--	--	--	--	--	COBRA-like protein	COBRA-like protein 6 (Precursor) OS=Arabidopsis thaliana (Mouse-ear cress) PE=2 SV=2	R	General function prediction only	PREDICTED: COBRA-like protein 6 isoform X1 [Solanum lycopersicum]	--
Solyc01g104015.1	Solyc01g104015.1	11.929151	10.735498	9.88122	18.836718	19.591742	18.42025	9.666474	8.25838	6.919997	0.0281824214584036	0.65806068069705	normal	1.31361312169237e-05	-1.092266088437	down	--	--	--	--	--	--	--	Embryo-specific protein 3, (ATS3);; PLAT/LH2 domain	--	R	General function prediction only	PREDICTED: uncharacterized protein LOC101251419 [Solanum lycopersicum]	--
Solyc01g104030.3	Solyc01g104030.3	27.594471	23.942966	24.640123	30.864927	29.531046	36.860771	16.377996	11.203895	11.102402	0.457888393662518	0.206932281219266	normal	1.68375128733295e-09	-1.23111833643984	down	[R]	General function prediction only	Molecular Function: voltage-gated potassium channel activity (GO:0005249);; Biological Process: potassium ion transport (GO:0006813);; Cellular Component: integral component of membrane (GO:0016021);; Biological Process: transmembrane transport (GO:0055085);;	--	--	[PT]	Inorganic ion transport and metabolism;; Signal transduction mechanisms	Ankyrin repeats (3 copies);; Ion transport protein;; Domain of unknown function (DUF3354);; Ankyrin repeat;; Ankyrin repeats (many copies);; Ankyrin repeats (many copies);; Ankyrin repeat;; Cyclic nucleotide-binding domain;; Ion channel	Potassium channel AKT2/3 GN=T10I14.30 OS=Arabidopsis thaliana (Mouse-ear cress) PE=1 SV=1	P	Inorganic ion transport and metabolism	PREDICTED: potassium channel AKT2/3-like [Solanum lycopersicum]	biological process: cellular process (GO:0009987);; biological process: single-organism process (GO:0044699);; biological process: localization (GO:0051179);; biological process: biological regulation (GO:0065007);; molecular function: transporter activity (GO:0005215);; cellular component: membrane (GO:0016020);; cellular component: membrane part (GO:0044425)
Solyc01g104110.3	Solyc01g104110.3	28.217285	23.699043	43.337795	131.746994	152.548584	132.226761	175.803299	212.721954	209.171951	2.81361739591563e-29	1.98139900178249	up	3.3319504408815e-05	0.623103381430036	normal	--	--	--	--	--	--	--	Cupin;; Cupin domain	12S seed storage protein CRD beta chain (Precursor) GN=F21M11.18 OS=Arabidopsis thaliana (Mouse-ear cress) PE=1 SV=1	S	Function unknown	PREDICTED: 12S seed storage protein CRD [Solanum lycopersicum]	--
Solyc01g104190.2	Solyc01g104190.2	0	0	0	3.737265	12.766166	4.28095	11.171658	0	7.120494	1.38205889082796e-05	Inf	up	0.955076478917482	-0.0844601729229991	normal	--	--	Cellular Component: plasma membrane (GO:0005886);; Biological Process: pollen development (GO:0009555);; Biological Process: embryo development ending in seed dormancy (GO:0009793);; Biological Process: hydrogen peroxide catabolic process (GO:0042744);;	--	--	--	--	--	--	S	Function unknown	PREDICTED: uncharacterized protein LOC101255737 [Solanum lycopersicum]	cellular component: cell (GO:0005623);; cellular component: membrane (GO:0016020);; cellular component: cell part (GO:0044464);; biological process: multicellular organismal process (GO:0032501);; biological process: developmental process (GO:0032502);; biological process: single-organism process (GO:0044699);; biological process: reproductive process (GO:0022414);; biological process: metabolic …
Solyc01g104400.3	Solyc01g104400.3	286.284241	300.445709	233.195236	48.792187	52.849575	71.917465	135.664688	112.380737	157.610489	6.85961782025823e-30	-2.38629567888853	down	5.13926176916475e-07	1.32675986137397	up	--	--	Molecular Function: copper ion binding (GO:0005507);; Molecular Function: electron carrier activity (GO:0009055);; Biological Process: pollination (GO:0009856);; Cellular Component: apoplast (GO:0048046);; Biological Process: anther development (GO:0048653);;	--	--	--	--	Plastocyanin-like domain	Basic blue protein OS=Cucumis sativus (Cucumber) PE=1 SV=1	R	General function prediction only	PREDICTED: basic blue protein-like [Solanum lycopersicum]	molecular function: binding (GO:0005488);; molecular function: electron carrier activity (GO:0009055);; biological process: reproductive process (GO:0022414);; biological process: multicellular organismal process (GO:0032501);; biological process: multi-organism process (GO:0051704);; cellular component: extracellular region (GO:0005576);; biological process: developmental process (GO:0032502);; …
Solyc01g104470.3	Solyc01g104470.3	318.764221	283.981781	336.934845	240.914871	256.859528	287.666229	501.853638	545.817505	565.629333	0.0307822721063568	-0.40478253798406	normal	9.14622537722004e-17	1.14001460408708	up	[J]	Translation, ribosomal structure and biogenesis	Biological Process: RNA methylation (GO:0001510);; Molecular Function: structural constituent of ribosome (GO:0003735);; Biological Process: translation (GO:0006412);; Cellular Component: cytosolic ribosome (GO:0022626);; Biological Process: ribosome biogenesis (GO:0042254);;	K14815|7.56167e-158|sly:101262055|K14815 mRNA turnover protein 4 | (RefSeq) mRNA turnover protein 4 homolog	--	[A]	RNA processing and modification	Ribosomal protein L10	--	A	RNA processing and modification	PREDICTED: mRNA turnover protein 4 homolog [Solanum lycopersicum]	biological process: metabolic process (GO:0008152);; biological process: cellular process (GO:0009987);; molecular function: structural molecule activity (GO:0005198);; cellular component: cell (GO:0005623);; cellular component: macromolecular complex (GO:0032991);; cellular component: organelle (GO:0043226);; cellular component: cell part (GO:0044464);; biological process: cellular component org…
Solyc01g104550.3	Solyc01g104550.3	3.155356	1.971785	4.586622	8.135966	10.589529	13.774296	9.139303	15.935894	12.556368	6.66688245114515e-06	1.37364487452659	up	0.174120974598157	0.357983039171121	normal	--	--	--	--	--	--	--	WRKY DNA -binding domain	Probable WRKY transcription factor 9 GN=WRKY9 OS=Arabidopsis thaliana (Mouse-ear cress) PE=2 SV=1	K	Transcription	PREDICTED: probable WRKY transcription factor 9 [Solanum lycopersicum]	--
Solyc01g104710.3	Solyc01g104710.3	10.198925	5.401328	8.834494	69.536263	55.95826	66.672676	23.530725	25.050718	19.846134	1.46557698933851e-17	2.81899502941356	up	2.02704899970207e-07	-1.387580299661	down	--	--	--	--	--	--	--	--	--	R	General function prediction only	hypothetical protein [Solanum tuberosum]	--
Solyc01g104720.3	Solyc01g104720.3	18.994507	14.457906	13.492693	43.192425	25.219818	40.099972	32.386547	32.82655	23.909443	0.00522465776780616	1.06290258772336	up	0.697079566987541	-0.185005580213033	normal	--	--	--	--	--	--	--	--	--	R	General function prediction only	hypothetical protein [Solanum tuberosum]	--
Solyc01g104750.3	Solyc01g104750.3	1.992511	3.582745	1.959993	0.817205	0.661039	1.122384	0.972107	1.045876	0.670351	0.00586825745566443	-1.6857644504584	down	0.811309541981866	0.145932822842154	normal	--	--	--	--	--	--	--	EamA-like transporter family	WAT1-related protein At1g68170 GN=At1g68170 OS=Arabidopsis thaliana (Mouse-ear cress) PE=3 SV=1	S	Function unknown	PREDICTED: WAT1-related protein At1g68170-like isoform X1 [Solanum lycopersicum]	--
Solyc01g104780.3	Solyc01g104780.3	0.380974	0.429494	0.335978	5.307524	4.788939	6.571794	0.69693	1.765294	0.702648	4.62357145535113e-08	3.67467254945661	up	3.68510341317335e-05	-2.26878976768718	down	[S]	Function unknown	Biological Process: cellular response to iron ion (GO:0071281);; Biological Process: cellular response to ethylene stimulus (GO:0071369);; Biological Process: cellular response to nitric oxide (GO:0071732);;	--	--	[S]	Function unknown	VIT family	Vacuolar iron transporter homolog 4 GN=At3g43660 OS=Arabidopsis thaliana (Mouse-ear cress) PE=2 SV=1	S	Function unknown	PREDICTED: vacuolar iron transporter homolog 4-like [Solanum lycopersicum]	biological process: cellular process (GO:0009987);; biological process: response to stimulus (GO:0050896)
Solyc01g104800.2	Solyc01g104800.2	10.053531	6.611662	12.701882	11.491832	8.338849	9.331938	25.522478	27.825487	18.14308	0.798367082722207	-0.1556266159726	normal	1.807192370319e-06	1.39135002140021	up	[S]	Function unknown	--	--	--	[S]	Function unknown	VIT family	Vacuolar iron transporter homolog 4 GN=At3g43660 OS=Arabidopsis thaliana (Mouse-ear cress) PE=2 SV=1	P	Inorganic ion transport and metabolism	PREDICTED: vacuolar iron transporter homolog 4-like [Solanum lycopersicum]	--
Solyc01g104810.2	Solyc01g104810.2	10.883324	5.275533	11.895911	11.194261	9.08841	8.728358	30.137417	33.623192	20.559284	0.901200050667015	-0.0941170461413199	normal	1.5998568429768e-06	1.63590655347495	up	[S]	Function unknown	--	--	--	[S]	Function unknown	VIT family	Vacuolar iron transporter homolog 4 GN=At3g43660 OS=Arabidopsis thaliana (Mouse-ear cress) PE=2 SV=1	P	Inorganic ion transport and metabolism	PREDICTED: vacuolar iron transporter homolog 4 [Solanum lycopersicum]	--
Solyc01g104830.2	Solyc01g104830.2	4.399495	2.895148	4.443468	8.063685	8.78274	11.642027	24.258936	25.0037	17.768377	0.00632658769994806	1.12375482149081	up	4.26197704295107e-08	1.33348420728969	up	[S]	Function unknown	--	--	--	[S]	Function unknown	VIT family	Vacuolar iron transporter homolog 4 GN=At3g43660 OS=Arabidopsis thaliana (Mouse-ear cress) PE=2 SV=1	S	Function unknown	PREDICTED: vacuolar iron transporter homolog 4-like [Nicotiana sylvestris]	--
Solyc01g104900.3	Solyc01g104900.3	1.560195	2.083922	1.017861	13.279077	12.38165	16.765055	3.884671	2.902929	3.604844	5.65506654232603e-19	3.02920423341627	up	4.52953629929848e-12	-1.92372477527387	down	--	--	Molecular Function: DNA binding (GO:0003677);; Biological Process: regulation of transcription, DNA-templated (GO:0006355);;	--	--	--	--	No apical meristem (NAM) protein	NAC transcription factor ONAC010 OS=Oryza sativa subsp. japonica (Rice) PE=2 SV=1	S	Function unknown	PREDICTED: NAC transcription factor 25 [Solanum lycopersicum]	molecular function: binding (GO:0005488);; biological process: biological regulation (GO:0065007)
Solyc01g104910.3	Solyc01g104910.3	11.43659	20.990629	8.417747	136.708771	157.2108	150.035675	135.905518	125.553841	112.166084	1.91299110809512e-78	3.29067240205478	up	0.466821828557808	-0.148993211347741	normal	--	--	--	--	--	--	--	--	Probable WRKY transcription factor 19 GN=WRKY19 OS=Arabidopsis thaliana (Mouse-ear cress) PE=2 SV=1	S	Function unknown	PREDICTED: uncharacterized protein LOC101246968 [Solanum lycopersicum]	--
Solyc01g105070.3	Solyc01g105070.3	876.140015	1257.28479	789.722961	25.53026	27.992947	63.030727	86.333832	42.496025	180.163605	2.57924240446604e-19	-4.79761277975764	down	0.234824279131401	1.51349378435298	normal	--	--	Molecular Function: peroxidase activity (GO:0004601);; Cellular Component: extracellular region (GO:0005576);; Molecular Function: heme binding (GO:0020037);; Biological Process: hydrogen peroxide catabolic process (GO:0042744);; Molecular Function: metal ion binding (GO:0046872);; Biological Process: oxidation-reduction process (GO:0055114);;	K00430|0|sly:544293|K00430 peroxidase [EC:1.11.1.7] | (RefSeq) cevi16, ep5C; peroxidase	Phenylpropanoid biosynthesis (ko00940)	--	--	Peroxidase	Peroxidase N1 (Precursor) OS=Nicotiana tabacum (Common tobacco) PE=1 SV=1	G	Carbohydrate transport and metabolism	cationic peroxidase [Solanum lycopersicum]	biological process: metabolic process (GO:0008152);; biological process: single-organism process (GO:0044699);; molecular function: catalytic activity (GO:0003824);; molecular function: antioxidant activity (GO:0016209);; cellular component: extracellular region (GO:0005576);; molecular function: binding (GO:0005488);; biological process: cellular process (GO:0009987);; biological process: respon…
Solyc01g105220.3	Solyc01g105220.3	0.821353	0.905405	1.252218	2.543048	3.38554	3.974309	2.641362	3.197917	3.202905	4.01511080550007e-05	1.57748083442922	up	0.994895728335045	-0.0282862855514271	normal	--	--	Cellular Component: mitochondrial envelope (GO:0005740);; Biological Process: respiratory gaseous exchange (GO:0007585);; Molecular Function: alternative oxidase activity (GO:0009916);; Biological Process: alternative respiration (GO:0010230);; Cellular Component: integral component of membrane (GO:0016021);; Biological Process: electron transport chain (GO:0022900);; Molecular Function: metal io…	K17893|0|sly:543892|K17893 ubiquinol oxidase [EC:1.10.3.11] | (RefSeq) alternative oxidase 2	--	--	--	Alternative oxidase	Ubiquinol oxidase, mitochondrial (Precursor) OS=Mangifera indica (Mango) PE=1 SV=2	C	Energy production and conversion	PREDICTED: ubiquinol oxidase, mitochondrial [Solanum lycopersicum]	cellular component: cell (GO:0005623);; cellular component: organelle (GO:0043226);; cellular component: organelle part (GO:0044422);; cellular component: cell part (GO:0044464);; biological process: multicellular organismal process (GO:0032501);; biological process: single-organism process (GO:0044699);; biological process: metabolic process (GO:0008152);; molecular function: catalytic activity …
Solyc01g105225.1	Solyc01g105225.1	5.32913	8.745495	8.169615	1.669324	1.689699	1.890452	2.036396	2.752955	3.756219	1.65645447334471e-06	-2.31159664469063	down	0.0704160387207956	0.804878657077709	normal	--	--	--	--	--	[TZ]	Signal transduction mechanisms;; Cytoskeleton	Protein of unknown function (DUF3633)	Protein DA1 GN=T29M8.14 OS=Arabidopsis thaliana (Mouse-ear cress) PE=1 SV=1	TZ	Signal transduction mechanisms;; Cytoskeleton	PREDICTED: protein DA1-related 1-like isoform X1 [Solanum lycopersicum]	--
Solyc01g105240.3	Solyc01g105240.3	77.584564	67.279335	94.176239	62.492928	66.112885	67.571579	121.766319	128.908478	124.909767	0.035835662165799	-0.431469247754059	normal	6.17650303036565e-13	1.03804016191325	up	--	--	Molecular Function: obsolete ubiquitin thiolesterase activity (GO:0004221);; Cellular Component: nucleus (GO:0005634);; Biological Process: ubiquitin-dependent protein catabolic process (GO:0006511);; Molecular Function: cysteine-type peptidase activity (GO:0008234);;	K11842|0|sly:101250454|K11842 ubiquitin carboxyl-terminal hydrolase 12/46 [EC:3.4.19.12] | (RefSeq) ubiquitin carboxyl-terminal hydrolase 4-like	--	[O]	Posttranslational modification, protein turnover, chaperones	Ubiquitin carboxyl-terminal hydrolase;; Ubiquitin carboxyl-terminal hydrolase	Ubiquitin carboxyl-terminal hydrolase 3 GN=UBP3 OS=Arabidopsis thaliana (Mouse-ear cress) PE=1 SV=1	O	Posttranslational modification, protein turnover, chaperones	PREDICTED: ubiquitin carboxyl-terminal hydrolase 4-like [Solanum lycopersicum]	biological process: metabolic process (GO:0008152);; molecular function: catalytic activity (GO:0003824);; cellular component: cell (GO:0005623);; cellular component: organelle (GO:0043226);; cellular component: cell part (GO:0044464);; biological process: cellular process (GO:0009987)
Solyc01g105320.3	Solyc01g105320.3	1.716962	1.154441	1.988154	4.341101	4.056236	3.510033	3.17964	3.734943	2.834268	0.000727987577223592	1.12918564246261	up	0.630573338644133	-0.177211655720172	normal	--	--	--	--	--	[DO]	Cell cycle control, cell division, chromosome partitioning;; Posttranslational modification, protein turnover, chaperones	Caspase domain	Metacaspase-1 GN=T7I23.17 OS=Arabidopsis thaliana (Mouse-ear cress) PE=1 SV=1	DO	Cell cycle control, cell division, chromosome partitioning;; Posttranslational modification, protein turnover, chaperones	PREDICTED: metacaspase-1-like isoform X1 [Solanum lycopersicum]	--
Solyc01g105350.2	Solyc01g105350.2	0.392377	0.456674	0.591828	5.064442	6.413921	4.609952	0.849002	1.002851	0.400305	4.56476267117454e-19	3.23434680994806	up	3.32751632984849e-18	-2.6850754057277	down	--	--	Molecular Function: UDP-glucosyltransferase activity (GO:0035251);;	--	--	[GC]	Carbohydrate transport and metabolism;; Energy production and conversion	UDP-glucoronosyl and UDP-glucosyl transferase	7-deoxyloganetin glucosyltransferase GN=UGT85A24 OS=Gardenia jasminoides (Cape jasmine) PE=1 SV=1	CG	Energy production and conversion;; Carbohydrate transport and metabolism	PREDICTED: 7-deoxyloganetin glucosyltransferase-like [Solanum lycopersicum]	biological process: metabolic process (GO:0008152);; molecular function: catalytic activity (GO:0003824)
Solyc01g105370.3	Solyc01g105370.3	86.3104	123.230347	75.645476	44.579488	51.045603	46.737406	43.124779	37.846946	39.009921	0.00270448679916619	-1.14058658693864	down	0.513065551217433	-0.150433231752541	normal	[E]	Amino acid transport and metabolism	Molecular Function: IMP dehydrogenase activity (GO:0003938);; Cellular Component: mitochondrion (GO:0005739);; Cellular Component: cytosol (GO:0005829);; Biological Process: response to symbiotic fungus (GO:0009610);; Molecular Function: oxidoreductase activity, acting on single donors with incorporation of molecular oxygen, incorporation of two atoms of oxygen (GO:0016702);; Molecular Function: …	--	--	--	--	Class-II DAHP synthetase family;; Nitronate monooxygenase;; ABC transporter;; FMN-dependent dehydrogenase	Phospho-2-dehydro-3-deoxyheptonate aldolase 2, chloroplastic (Precursor) GN=DHS2 OS=Arabidopsis thaliana (Mouse-ear cress) PE=2 SV=2	S	Function unknown	PREDICTED: nitronate monooxygenase [Solanum lycopersicum]	biological process: metabolic process (GO:0008152);; biological process: single-organism process (GO:0044699);; molecular function: catalytic activity (GO:0003824);; cellular component: cell (GO:0005623);; cellular component: organelle (GO:0043226);; cellular component: cell part (GO:0044464);; biological process: response to stimulus (GO:0050896);; biological process: multi-organism process (GO:…
Solyc01g105590.2	Solyc01g105590.2	0.359757	0.341379	0.676829	5.855828	4.593235	2.896114	1.117518	1.625994	0.950188	3.86712570816152e-07	3.11325425292165	up	0.000904129572596864	-1.74658630057243	down	--	--	Molecular Function: transferase activity, transferring acyl groups other than amino-acyl groups (GO:0016747);;	K13065|0|sly:101055589|K13065 shikimate O-hydroxycinnamoyltransferase [EC:2.3.1.133] | (RefSeq) AT3; AT3 protein	Phenylpropanoid biosynthesis (ko00940);; Flavonoid biosynthesis (ko00941);; Stilbenoid, diarylheptanoid and gingerol biosynthesis (ko00945)	--	--	Transferase family	Acetyl-CoA-benzylalcohol acetyltransferase GN=BEAT OS=Clarkia breweri (Fairy fans) PE=1 SV=1	--	--	AT3 protein [Solanum lycopersicum]	biological process: metabolic process (GO:0008152);; molecular function: catalytic activity (GO:0003824)
Solyc01g105610.1	Solyc01g105610.1	1.440969	1.509261	1.41125	0.154314	0.01058	0.19667	0.092345	0	0.04995	0.00539240538363195	-3.45431762341384	down	--	--	--	[O]	Posttranslational modification, protein turnover, chaperones	Molecular Function: zinc ion binding (GO:0008270);;	K19041|3.58808e-120|sly:101268152|K19041 E3 ubiquitin-protein ligase RNF38/44 [EC:2.3.2.27] | (RefSeq) RING-H2 finger protein ATL54-like	--	[O]	Posttranslational modification, protein turnover, chaperones	Ring finger domain;; RING-H2 zinc finger;; Zinc finger, C3HC4 type (RING finger);; Zinc finger, C3HC4 type (RING finger);; Zinc finger, C3HC4 type (RING finger);; Anaphase-promoting complex subunit 11 RING-H2 finger	RING-H2 finger protein ATL52 GN=ATL52 OS=Arabidopsis thaliana (Mouse-ear cress) PE=2 SV=1	O	Posttranslational modification, protein turnover, chaperones	PREDICTED: RING-H2 finger protein ATL54-like [Solanum lycopersicum]	molecular function: binding (GO:0005488)
Solyc01g105620.3	Solyc01g105620.3	11.471943	13.176695	9.379675	3.232321	3.29609	4.880759	1.52683	1.106022	2.523237	1.27706170417691e-10	-1.72248076288758	down	0.026769725031379	-1.04015879740745	normal	[O]	Posttranslational modification, protein turnover, chaperones	Molecular Function: metal ion binding (GO:0046872);;	--	--	[O]	Posttranslational modification, protein turnover, chaperones	Ring finger domain;; RING-H2 zinc finger;; Zinc finger, C3HC4 type (RING finger);; Zinc finger, C3HC4 type (RING finger);; Anaphase-promoting complex subunit 11 RING-H2 finger;; Zinc finger, C3HC4 type (RING finger);; zinc-RING finger domain;; FANCL C-terminal domain	RING-H2 finger protein ATL54 GN=ATL54 OS=Arabidopsis thaliana (Mouse-ear cress) PE=2 SV=2	O	Posttranslational modification, protein turnover, chaperones	PREDICTED: RING-H2 finger protein ATL54-like [Solanum lycopersicum]	molecular function: binding (GO:0005488)
Solyc01g105630.3	Solyc01g105630.3	9.682352	13.126533	13.762337	5.879656	5.679206	6.324104	3.606374	3.089324	6.205327	0.000479963612553268	-1.13568919127698	down	0.405483286250887	-0.379213726941145	normal	[TZDR]	Signal transduction mechanisms;; Cytoskeleton;; Cell cycle control, cell division, chromosome partitioning;; General function prediction only	Molecular Function: calcium ion binding (GO:0005509);; Molecular Function: 2-alkenal reductase [NAD(P)] activity (GO:0032440);; Biological Process: oxidation-reduction process (GO:0055114);;	K02183|1.75727e-101|sly:101245298|K02183 calmodulin | (RefSeq) calmodulin	Phosphatidylinositol signaling system (ko04070);; Plant-pathogen interaction (ko04626)	[T]	Signal transduction mechanisms	EF-hand domain pair;; EF hand;; EF-hand domain pair;; EF-hand domain;; EF hand;; EF-hand domain;; Secreted protein acidic and rich in cysteine Ca binding region;; Cytoskeletal-regulatory complex EF hand	Calmodulin GN=CAM OS=Helianthus annuus (Common sunflower) PE=2 SV=3	T	Signal transduction mechanisms	PREDICTED: calmodulin-like [Solanum lycopersicum]	molecular function: binding (GO:0005488);; biological process: metabolic process (GO:0008152);; biological process: single-organism process (GO:0044699);; molecular function: catalytic activity (GO:0003824)
Solyc01g105660.3	Solyc01g105660.3	0.885365	1.518526	0.210471	7.611251	6.568468	7.483121	0.336094	0.153431	0.537009	9.8070173666762e-14	2.8635117557131	up	1.00188071862413e-28	-4.20060658545694	down	[R]	General function prediction only	Molecular Function: oxidoreductase activity, acting on paired donors, with incorporation or reduction of molecular oxygen, 2-oxoglutarate as one donor, and incorporation of one atom each of oxygen into both donors (GO:0016706);;	--	--	[QR]	Secondary metabolites biosynthesis, transport and catabolism;; General function prediction only	non-haem dioxygenase in morphine synthesis N-terminal;; 2OG-Fe(II) oxygenase superfamily	Probable 2-oxoglutarate/Fe(II)-dependent dioxygenase GN=DIOX2 OS=Papaver somniferum (Opium poppy) PE=2 SV=1	Q	Secondary metabolites biosynthesis, transport and catabolism	PREDICTED: leucoanthocyanidin dioxygenase-like [Solanum lycopersicum]	biological process: metabolic process (GO:0008152);; biological process: single-organism process (GO:0044699);; molecular function: catalytic activity (GO:0003824)
Solyc01g105680.3	Solyc01g105680.3	6.061896	3.232122	6.161982	9.17641	6.579473	7.343189	3.21044	3.357029	2.645028	0.378623017918532	0.369536894637041	normal	1.59881680107554e-05	-1.27447058087963	down	--	--	Biological Process: polysaccharide biosynthetic process (GO:0000271);; Molecular Function: signal transducer activity (GO:0004871);; Biological Process: phototropism (GO:0009638);; Biological Process: plant-type cell wall organization (GO:0009664);; Biological Process: blue light signaling pathway (GO:0009785);; Biological Process: multidimensional cell growth (GO:0009825);; Biological Process: p…	--	--	--	--	--	Root phototropism protein 3 GN=MSJ1.17 OS=Arabidopsis thaliana (Mouse-ear cress) PE=1 SV=2	R	General function prediction only	PREDICTED: root phototropism protein 3-like [Solanum lycopersicum]	biological process: metabolic process (GO:0008152);; biological process: single-organism process (GO:0044699);; molecular function: molecular transducer activity (GO:0060089);; biological process: response to stimulus (GO:0050896);; biological process: cellular process (GO:0009987);; biological process: cellular component organization or biogenesis (GO:0071840);; biological process: signaling (GO…
Solyc01g105720.2	Solyc01g105720.2	4.858428	4.807859	4.529716	14.754869	12.331258	15.999464	2.659385	3.706443	3.063529	3.78174977156026e-09	1.453608451176	up	1.55490303881472e-21	-2.08997569802639	down	--	--	--	--	--	--	--	--	--	S	Function unknown	PREDICTED: uncharacterized protein LOC101261168 [Solanum lycopersicum]	--
Solyc01g105770.2	Solyc01g105770.2	8.717346	6.941234	1.975664	33.716034	27.293009	33.806183	0.401419	1.00357	0.745652	2.75314627440801e-18	2.28233051621541	up	4.66028878718436e-100	-5.33404977084767	down	--	--	--	--	--	--	--	--	--	S	Function unknown	PREDICTED: proteoglycan 4-like [Solanum lycopersicum]	--
Solyc01g105800.3	Solyc01g105800.3	4.642404	3.138908	5.250859	13.429565	13.315517	11.189792	8.589914	7.139654	7.734303	1.625556420992e-07	1.46906980372543	up	0.00748908304042362	-0.653515585495823	normal	--	--	Molecular Function: DNA binding (GO:0003677);; Molecular Function: transcription factor activity, sequence-specific DNA binding (GO:0003700);; Cellular Component: nucleus (GO:0005634);; Biological Process: regulation of transcription, DNA-templated (GO:0006355);; Molecular Function: protein dimerization activity (GO:0046983);;	--	--	[K]	Transcription	SRF-type transcription factor (DNA-binding and dimerisation domain);; K-box region	MADS-box protein SVP GN=SVP OS=Arabidopsis thaliana (Mouse-ear cress) PE=1 SV=1	K	Transcription	PREDICTED: MADS-box protein SVP [Solanum lycopersicum]	molecular function: binding (GO:0005488);; biological process: biological regulation (GO:0065007);; molecular function: nucleic acid binding transcription factor activity (GO:0001071);; cellular component: cell (GO:0005623);; cellular component: organelle (GO:0043226);; cellular component: cell part (GO:0044464)
Solyc01g105960.2	Solyc01g105960.2	1.040785	0.330478	1.270883	4.942211	3.820626	4.372656	1.01318	1.330315	0.855754	1.08500736491779e-09	2.16914025498785	up	3.47855931193093e-09	-1.80291480594683	down	--	--	Molecular Function: magnesium ion binding (GO:0000287);; Biological Process: metabolic process (GO:0008152);; Molecular Function: terpene synthase activity (GO:0010333);;	--	--	--	--	Terpene synthase, N-terminal domain;; Terpene synthase family, metal binding domain	(-)-alpha-terpineol synthase OS=Vitis vinifera (Grape) PE=1 SV=1	R	General function prediction only	PREDICTED: terpene synthase 10 [Solanum lycopersicum]	molecular function: binding (GO:0005488);; biological process: metabolic process (GO:0008152);; molecular function: catalytic activity (GO:0003824)
Solyc01g106140.1	Solyc01g106140.1	0.087993	0.430163	0.274656	0.27349	0.348072	0.383171	1.479563	1.250066	1.129083	--	--	--	0.00948744637713558	2.0282917617218	up	--	--	--	--	--	--	--	Protein of unknown function (DUF295)	--	S	Function unknown	PREDICTED: uncharacterized protein LOC101247870 [Solanum lycopersicum]	--
Solyc01g106330.3	Solyc01g106330.3	1.367869	1.376114	2.039827	6.205429	5.474643	5.698331	4.212619	2.527321	1.881767	8.14414806892506e-07	1.5754943012152	up	0.00135750491196168	-0.904042383397809	normal	[J]	Translation, ribosomal structure and biogenesis	--	--	--	[J]	Translation, ribosomal structure and biogenesis	Amidase	Fatty acid amide hydrolase GN=FAAH OS=Arabidopsis thaliana (Mouse-ear cress) PE=1 SV=1	J	Translation, ribosomal structure and biogenesis	PREDICTED: fatty acid amide hydrolase-like [Solanum lycopersicum]	--
Solyc01g106340.3	Solyc01g106340.3	1.907971	2.38412	1.301212	1.609887	2.072004	2.151888	0.865999	0.611735	0.95385	0.658739944102164	0.258370951018074	normal	0.000138902853364423	-1.51038924658448	down	[J]	Translation, ribosomal structure and biogenesis	--	--	--	[J]	Translation, ribosomal structure and biogenesis	Amidase	Fatty acid amide hydrolase GN=FAAH OS=Arabidopsis thaliana (Mouse-ear cress) PE=1 SV=1	J	Translation, ribosomal structure and biogenesis	PREDICTED: fatty acid amide hydrolase-like isoform X1 [Solanum lycopersicum]	--
Solyc01g106390.3	Solyc01g106390.3	46.387285	62.697609	97.084902	32.674527	18.50708	15.79714	26.935046	17.874777	17.896468	0.00614394734410116	-1.75455144037994	down	0.998221723996175	0.0310430740671452	normal	[H]	Coenzyme transport and metabolism	Biological Process: protoporphyrinogen IX biosynthetic process (GO:0006782);; Molecular Function: glutamyl-tRNA reductase activity (GO:0008883);; Cellular Component: chloroplast (GO:0009507);; Biological Process: chlorophyll biosynthetic process (GO:0015995);; Molecular Function: NADP binding (GO:0050661);; Biological Process: oxidation-reduction process (GO:0055114);;	K02492|0|sly:101252440|K02492 glutamyl-tRNA reductase [EC:1.2.1.70] | (RefSeq) glutamyl-tRNA reductase 1, chloroplastic-like	Porphyrin and chlorophyll metabolism (ko00860)	--	--	Glutamyl-tRNAGlu reductase, N-terminal domain;; Shikimate / quinate 5-dehydrogenase;; Glutamyl-tRNAGlu reductase, dimerisation domain;; NADP oxidoreductase coenzyme F420-dependent;; NAD binding domain of 6-phosphogluconate dehydrogenase;; TrkA-N domain;; Ketopantoate reductase PanE/ApbA;; Ornithine cyclodeaminase/mu-crystallin family	Glutamyl-tRNA reductase 1, chloroplastic (Precursor) GN=HEMA1 OS=Cucumis sativus (Cucumber) PE=2 SV=1	H	Coenzyme transport and metabolism	PREDICTED: glutamyl-tRNA reductase 1, chloroplastic-like [Solanum lycopersicum]	biological process: metabolic process (GO:0008152);; biological process: cellular process (GO:0009987);; biological process: single-organism process (GO:0044699);; molecular function: catalytic activity (GO:0003824);; cellular component: cell (GO:0005623);; cellular component: organelle (GO:0043226);; cellular component: cell part (GO:0044464);; molecular function: binding (GO:0005488)
Solyc01g106460.3	Solyc01g106460.3	0.939131	0.761259	0.816327	2.561686	2.488519	3.825485	0.706952	1.285387	0.687685	1.09512055757695e-05	1.78023042736074	up	3.5586657107427e-07	-1.82837232833954	down	--	--	Molecular Function: oxidoreductase activity (GO:0016491);;	--	--	--	--	Helix-loop-helix DNA-binding domain	Transcription factor bHLH25 GN=T28I19.130 OS=Arabidopsis thaliana (Mouse-ear cress) PE=2 SV=2	K	Transcription	PREDICTED: transcription factor bHLH18-like [Solanum lycopersicum]	biological process: metabolic process (GO:0008152);; molecular function: catalytic activity (GO:0003824)
Solyc01g106500.3	Solyc01g106500.3	20.777075	26.563028	16.344122	7.151593	6.802785	8.88869	5.553558	4.99318	7.091068	9.99908522700648e-06	-1.62664966817387	down	0.378675574524167	-0.269970988012588	normal	[RTKL]	General function prediction only;; Signal transduction mechanisms;; Transcription;; Replication, recombination and repair	Molecular Function: aminopeptidase activity (GO:0004177);; Molecular Function: protein serine/threonine kinase activity (GO:0004674);; Molecular Function: ATP binding (GO:0005524);; Cellular Component: cytoplasm (GO:0005737);; Biological Process: protein phosphorylation (GO:0006468);; Biological Process: proteolysis (GO:0006508);; Biological Process: endosperm development (GO:0009960);; Cellular …	--	--	--	--	Protein kinase domain;; Protein tyrosine kinase;; Leucine Rich repeats (2 copies);; Leucine rich repeat;; Leucine Rich Repeat	Receptor-like protein kinase HAIKU2 (Precursor) GN=IKU2 OS=Arabidopsis thaliana (Mouse-ear cress) PE=1 SV=1	T	Signal transduction mechanisms	PREDICTED: receptor-like protein kinase HAIKU2 [Solanum lycopersicum]	biological process: metabolic process (GO:0008152);; molecular function: catalytic activity (GO:0003824);; biological process: cellular process (GO:0009987);; molecular function: binding (GO:0005488);; cellular component: cell (GO:0005623);; cellular component: cell part (GO:0044464);; biological process: reproductive process (GO:0022414);; biological process: developmental process (GO:0032502);;…
Solyc01g106510.2	Solyc01g106510.2	11.130105	24.408461	8.373198	2.419058	2.195336	3.521621	16.004282	13.524547	11.69216	0.023491300642519	-2.58305700314196	normal	1.31486404243255e-24	2.43768209342165	up	--	--	--	--	--	--	--	Protein of unknown function (DUF295)	--	S	Function unknown	PREDICTED: uncharacterized protein LOC101255341 [Solanum lycopersicum]	--
Solyc01g106520.1	Solyc01g106520.1	1.627692	1.415175	1.291992	1.357463	1.413542	1.802305	3.588986	4.529258	3.267116	0.951495839748096	-0.066109978274535	normal	0.0021268706590563	1.40796196110282	up	--	--	--	--	--	--	--	Protein of unknown function (DUF295)	--	S	Function unknown	PREDICTED: uncharacterized protein LOC102593472 [Solanum tuberosum]	--
Solyc01g106600.2	Solyc01g106600.2	33.924473	29.556494	24.044001	1.266205	1.350581	3.84002	32.173744	16.157686	19.660091	3.73606839995606e-38	-3.89311311013128	down	3.35715794077689e-07	3.48052063542764	up	[S]	Function unknown	Cellular Component: extracellular region (GO:0005576);;	--	--	[S]	Function unknown	Cysteine-rich secretory protein family	Pathogenesis-related leaf protein 4 (Precursor) OS=Solanum lycopersicum (Tomato) PE=2 SV=1	S	Function unknown	PREDICTED: pathogenesis-related leaf protein 4-like [Solanum lycopersicum]	cellular component: extracellular region (GO:0005576)
Solyc01g106610.2	Solyc01g106610.2	643.716248	737.746216	667.531067	135.668762	138.816071	177.293518	266.629425	197.673935	434.207855	1.80907275922273e-44	-2.32898944315832	down	0.0889250272577482	1.09722521656507	normal	[S]	Function unknown	Cellular Component: extracellular region (GO:0005576);; Biological Process: defense response (GO:0006952);; Biological Process: response to biotic stimulus (GO:0009607);;	K13449|5.69121e-117|sly:544083|K13449 pathogenesis-related protein 1 | (RefSeq) PR-1a1; PR-1a1 protein	--	[S]	Function unknown	Cysteine-rich secretory protein family	Pathogenesis-related protein 1A1 (Precursor) OS=Solanum lycopersicum (Tomato) PE=2 SV=1	S	Function unknown	pathogenesis-related protein 1A1 precursor [Solanum lycopersicum]	cellular component: extracellular region (GO:0005576);; biological process: response to stimulus (GO:0050896)
Solyc01g106620.2	Solyc01g106620.2	3304.662842	2849.64624	2091.717773	83.772263	83.778458	6.749084	599.97937	458.274475	1103.695801	5.02085020287336e-37	-5.70782003393301	down	0.000223274359385977	3.74164855221912	up	[S]	Function unknown	Cellular Component: extracellular region (GO:0005576);; Biological Process: defense response (GO:0006952);; Biological Process: response to biotic stimulus (GO:0009607);;	K13449|2.06296e-132|sly:100191111|K13449 pathogenesis-related protein 1 | (RefSeq) PR1 protein	Plant hormone signal transduction (ko04075);; Plant-pathogen interaction (ko04626)	[S]	Function unknown	Cysteine-rich secretory protein family	Basic form of pathogenesis-related protein 1 (Precursor) OS=Nicotiana tabacum (Common tobacco) PE=3 SV=1	S	Function unknown	PR1 protein precursor [Solanum lycopersicum]	cellular component: extracellular region (GO:0005576);; biological process: response to stimulus (GO:0050896)
Solyc01g106630.2	Solyc01g106630.2	340.370377	1162.341902	423.850222	3.313506	1.684318	1.728609	30.653906	38.557526	58.128265	0.000818013766275888	-8.35480302468535	down	4.86447829275273e-06	4.45182933005319	up	--	--	--	--	--	--	--	--	--	--	--	--	--
Solyc01g106650.3	Solyc01g106650.3	1.577622	1.639009	2.424496	7.219227	4.165308	8.082913	2.840956	5.160769	4.879726	0.00100123886882091	1.63785910447176	up	0.390425240086574	-0.490934901204656	normal	--	--	Molecular Function: hydrolase activity, hydrolyzing O-glycosyl compounds (GO:0004553);; Cellular Component: cell wall (GO:0005618);; Biological Process: cellular glucan metabolic process (GO:0006073);; Molecular Function: xyloglucan:xyloglucosyl transferase activity (GO:0016762);; Cellular Component: apoplast (GO:0048046);;	K08235|0|sly:101257904|K08235 xyloglucan:xyloglucosyl transferase [EC:2.4.1.207] | (RefSeq) probable xyloglucan endotransglucosylase/hydrolase protein 10	--	--	--	Glycosyl hydrolases family 16;; Xyloglucan endo-transglycosylase (XET) C-terminus	Probable xyloglucan endotransglucosylase/hydrolase protein 10 (Precursor) GN=T6B13.14 OS=Arabidopsis thaliana (Mouse-ear cress) PE=2 SV=1	G	Carbohydrate transport and metabolism	PREDICTED: probable xyloglucan endotransglucosylase/hydrolase protein 10 [Solanum lycopersicum]	biological process: metabolic process (GO:0008152);; molecular function: catalytic activity (GO:0003824);; cellular component: cell (GO:0005623);; cellular component: cell part (GO:0044464);; biological process: cellular process (GO:0009987);; cellular component: extracellular region (GO:0005576)
Solyc01g106830.3	Solyc01g106830.3	2.173162	5.948	6.804593	6.609815	6.306211	6.204806	2.49728	2.19745	0.387618	0.807200878714116	0.192756798619202	normal	0.00150548296545713	-1.80824251140319	down	--	--	--	--	--	--	--	Phytosulfokine precursor protein (PSK)	Phytosulfokine-beta (Precursor) GN=PSK5 OS=Arabidopsis thaliana (Mouse-ear cress) PE=2 SV=1	R	General function prediction only	PREDICTED: phytosulfokines-like [Solanum lycopersicum]	--
Solyc01g106920.3	Solyc01g106920.3	2.140014	2.558902	0.936854	18.322201	14.548073	10.320163	0.208652	0.240363	0.250446	9.93109770726691e-09	2.78144073756397	up	1.28733583556347e-22	-5.78838027905869	down	--	--	Molecular Function: transporter activity (GO:0005215);; Biological Process: transport (GO:0006810);;	K14611|0|sly:101262753|K14611 solute carrier family 23 (nucleobase transporter), member 1/2 | (RefSeq) nucleobase-ascorbate transporter 4	--	[F]	Nucleotide transport and metabolism	Permease family	Nucleobase-ascorbate transporter 4 GN=NAT4 OS=Arabidopsis thaliana (Mouse-ear cress) PE=2 SV=2	P	Inorganic ion transport and metabolism	PREDICTED: nucleobase-ascorbate transporter 4 [Solanum lycopersicum]	molecular function: transporter activity (GO:0005215);; biological process: localization (GO:0051179)
Solyc01g107080.3	Solyc01g107080.3	11.991792	35.19619	9.425385	1.469812	1.379275	1.748246	6.525373	4.4182	6.612647	0.0273215047133531	-3.77174095909879	normal	1.28796933651251e-09	2.03031872484836	up	--	--	--	--	--	--	--	Transferase family	Uncharacterized acetyltransferase At3g50280 GN=At3g50280 OS=Arabidopsis thaliana (Mouse-ear cress) PE=3 SV=1	S	Function unknown	PREDICTED: uncharacterized acetyltransferase At3g50280-like [Solanum lycopersicum]	--
Solyc01g107090.2	Solyc01g107090.2	73.0588	105.14711	91.77066	43.896477	39.959129	36.073376	57.265739	49.251431	47.864315	1.25882981004957e-06	-1.32040115139519	down	0.0279262915321029	0.464700993143365	normal	--	--	--	--	--	--	--	--	--	S	Function unknown	PREDICTED: uncharacterized protein LOC104645408 [Solanum lycopersicum]	--
Solyc01g107100.3	Solyc01g107100.3	156.282394	178.366898	153.645569	56.737789	56.553844	75.588394	104.101265	105.163376	111.05558	7.96279627484599e-17	-1.51763552122043	down	1.28740476082901e-07	0.862868708575921	normal	--	--	--	--	--	--	--	--	--	S	Function unknown	PREDICTED: uncharacterized protein LOC102586586 [Solanum tuberosum]	--
Solyc01g107190.3	Solyc01g107190.3	56.723751	45.159874	49.899437	12.884954	30.128839	6.58427	67.932373	81.831978	90.370377	9.61589106495925e-07	-1.75811144424292	down	1.93300388214071e-12	2.37886234365323	up	--	--	--	--	--	--	--	Protein of unknown function DUF260	LOB domain-containing protein 37 GN=K8K14.16 OS=Arabidopsis thaliana (Mouse-ear cress) PE=2 SV=1	S	Function unknown	PREDICTED: LOB domain-containing protein 37-like [Solanum lycopersicum]	--
Solyc01g107220.2	Solyc01g107220.2	1.415139	0.882061	1.885829	4.501479	4.662831	5.3439	1.444349	2.761047	1.624191	0.000474313550700209	1.64134268858504	up	0.00368586855645787	-1.21208317570886	down	--	--	--	--	--	--	--	--	--	--	--	PREDICTED: extensin-2-like [Solanum lycopersicum]	--
Solyc01g107250.3	Solyc01g107250.3	19.040234	19.393286	15.632361	6.505198	8.11008	7.914551	5.990884	4.528622	4.758776	7.73461652522712e-08	-1.40695039254886	down	0.222316902643053	-0.461774197726449	normal	--	--	Molecular Function: kinase activity (GO:0016301);; Biological Process: phosphorylation (GO:0016310);;	--	--	[R]	General function prediction only	Leucine Rich repeats (2 copies);; Leucine Rich Repeat;; Leucine rich repeat;; Leucine rich repeat N-terminal domain;; Leucine Rich repeat;; Leucine rich repeat	Somatic embryogenesis receptor kinase 1 (Precursor) OS=Arabidopsis thaliana (Mouse-ear cress) PE=1 SV=2	R	General function prediction only	PREDICTED: somatic embryogenesis receptor kinase 1-like [Solanum lycopersicum]	biological process: metabolic process (GO:0008152);; molecular function: catalytic activity (GO:0003824);; biological process: cellular process (GO:0009987)
Solyc01g107390.3	Solyc01g107390.3	20.085411	19.825745	22.240395	59.088318	73.697311	74.643532	20.768341	19.991776	21.264963	3.32629367284248e-18	1.59181645387072	up	5.26166054171778e-20	-1.64035878097583	down	--	--	Biological Process: response to light stimulus (GO:0009416);; Cellular Component: plastid (GO:0009536);; Biological Process: response to auxin (GO:0009733);; Molecular Function: indole-3-acetic acid amido synthetase activity (GO:0010279);; Cellular Component: cytoplasmic vesicle (GO:0016023);; Biological Process: secretion by cell (GO:0032940);;	K14487|0|sly:101246970|K14487 auxin responsive GH3 gene family | (RefSeq) probable indole-3-acetic acid-amido synthetase GH3.1	Plant hormone signal transduction (ko04075)	--	--	GH3 auxin-responsive promoter	Probable indole-3-acetic acid-amido synthetase GH3.1 GN=GH3.1 OS=Arabidopsis thaliana (Mouse-ear cress) PE=2 SV=1	R	General function prediction only	PREDICTED: probable indole-3-acetic acid-amido synthetase GH3.1 [Solanum lycopersicum]	biological process: response to stimulus (GO:0050896);; cellular component: cell (GO:0005623);; cellular component: organelle (GO:0043226);; cellular component: cell part (GO:0044464);; biological process: metabolic process (GO:0008152);; molecular function: catalytic activity (GO:0003824);; biological process: cellular process (GO:0009987);; biological process: single-organism process (GO:004469…
Solyc01g107400.2	Solyc01g107400.2	20.579556	35.72076	10.528429	0.631219	0.263967	1.570157	8.798077	9.670984	6.911858	0.000132319093581525	-4.88872049192548	down	9.0778247084979e-14	3.44011988864176	up	--	--	--	--	--	--	--	--	Probable indole-3-acetic acid-amido synthetase GH3.1 GN=GH3.1 OS=Arabidopsis thaliana (Mouse-ear cress) PE=2 SV=1	R	General function prediction only	unnamed protein product [Coffea canephora]	--
Solyc01g107540.3	Solyc01g107540.3	91.353371	49.707397	115.409744	136.549362	153.109894	135.537247	265.181732	297.928711	289.93161	0.0970524185646435	0.58504821685522	normal	2.55435768887247e-14	1.10621273330355	up	--	--	--	--	--	--	--	Peptidase of plants and bacteria;; Peptidase MA superfamily	Basic secretory protease {ECO:0000303|PubMed:22773449} (Fragments) OS=Boswellia serrata (Indian frankincense) PE=1 SV=1	R	General function prediction only	PREDICTED: uncharacterized protein LOC101249498 [Solanum lycopersicum]	--
Solyc01g107560.3	Solyc01g107560.3	22.775835	20.95566	15.355691	28.948343	28.517717	34.059742	14.100503	10.505891	10.020407	0.0442758603518679	0.486226594279858	normal	2.16153700964734e-12	-1.30272330970053	down	--	--	Biological Process: metabolic process (GO:0008152);; Biological Process: response to toxic substance (GO:0009636);; Molecular Function: cinnamate beta-D-glucosyltransferase activity (GO:0050412);;	--	--	[GC]	Carbohydrate transport and metabolism;; Energy production and conversion	UDP-glucoronosyl and UDP-glucosyl transferase	Cinnamate beta-D-glucosyltransferase {ECO:0000303|PubMed:16443693, ECO:0000303|PubMed:17323078} OS=Fragaria ananassa (Strawberry) PE=1 SV=1	CG	Energy production and conversion;; Carbohydrate transport and metabolism	PREDICTED: cinnamate beta-D-glucosyltransferase-like [Solanum lycopersicum]	biological process: metabolic process (GO:0008152);; biological process: response to stimulus (GO:0050896);; molecular function: catalytic activity (GO:0003824)
Solyc01g107590.3	Solyc01g107590.3	155.086227	158.050751	130.903214	307.287567	316.713226	336.728546	154.343384	143.218521	136.393875	1.47167064813699e-08	0.966946557376769	normal	9.37939718956497e-14	-1.04619759023877	down	[R]	General function prediction only	Molecular Function: zinc ion binding (GO:0008270);; Biological Process: lignin biosynthetic process (GO:0009809);; Molecular Function: cinnamyl-alcohol dehydrogenase activity (GO:0045551);; Molecular Function: sinapyl alcohol dehydrogenase activity (GO:0052747);; Biological Process: oxidation-reduction process (GO:0055114);;	K00083|0|sly:101250635|K00083 cinnamyl-alcohol dehydrogenase [EC:1.1.1.195] | (RefSeq) probable cinnamyl alcohol dehydrogenase 1	Phenylpropanoid biosynthesis (ko00940)	[Q]	Secondary metabolites biosynthesis, transport and catabolism	Alcohol dehydrogenase GroES-like domain;; Zinc-binding dehydrogenase	Probable cinnamyl alcohol dehydrogenase 2 GN=CAD19 OS=Nicotiana tabacum (Common tobacco) PE=1 SV=1	Q	Secondary metabolites biosynthesis, transport and catabolism	PREDICTED: probable cinnamyl alcohol dehydrogenase 1 [Solanum lycopersicum]	molecular function: binding (GO:0005488);; biological process: metabolic process (GO:0008152);; biological process: cellular process (GO:0009987);; biological process: single-organism process (GO:0044699);; molecular function: catalytic activity (GO:0003824)
Solyc01g107670.2	Solyc01g107670.2	22.786388	22.187538	19.181053	35.970837	37.10957	43.274128	17.416254	17.420956	15.83481	0.00102319926002737	0.712597325865184	normal	6.96397147569562e-10	-1.09877980030089	down	--	--	--	--	--	[R]	General function prediction only	Leucine Rich repeats (2 copies);; Leucine rich repeat;; Leucine Rich Repeat;; Leucine rich repeat N-terminal domain	Probable LRR receptor-like serine/threonine-protein kinase At4g20940 GN=At4g20940 OS=Arabidopsis thaliana (Mouse-ear cress) PE=1 SV=1	R	General function prediction only	PREDICTED: probable LRR receptor-like serine/threonine-protein kinase At4g36180 [Solanum lycopersicum]	--
Solyc01g107710.2	Solyc01g107710.2	0.379274	0.664567	0.670279	12.785709	8.210613	13.258703	2.0446	3.892417	3.163985	4.02604284549422e-18	4.14660169681658	up	4.82842094950891e-06	-1.80654523498405	down	--	--	--	--	--	--	--	Root cap	--	R	General function prediction only	PREDICTED: uncharacterized protein LOC101254643 [Solanum lycopersicum]	--
Solyc01g107720.3	Solyc01g107720.3	0.035774	0.11328	0.091464	2.4438	2.117117	3.11005	0.831028	0.965289	0.572521	1.64154576035463e-21	4.77633476449406	up	9.63282508294284e-06	-1.59184917361516	down	--	--	--	--	--	--	--	Root cap	--	R	General function prediction only	PREDICTED: uncharacterized protein LOC101257909 [Solanum lycopersicum]	--
Solyc01g107730.3	Solyc01g107730.3	8.6647	8.692793	4.620561	3.3418	3.014277	2.860345	1.793612	1.415597	2.363669	0.00269352504107161	-1.39764836332933	down	0.158221681372644	-0.618149359414698	normal	[D]	Cell cycle control, cell division, chromosome partitioning	Cellular Component: nucleus (GO:0005634);; Biological Process: DNA replication (GO:0006260);; Biological Process: organelle organization (GO:0006996);; Biological Process: response to hormone (GO:0009725);; Biological Process: post-embryonic development (GO:0009791);; Biological Process: tissue development (GO:0009888);; Biological Process: response to organic cyclic compound (GO:0014070);; Biolo…	K14505|0|sly:543722|K14505 cyclin D3, plant | (RefSeq) cycd3c2; D-type cyclin-2	Plant hormone signal transduction (ko04075)	[D]	Cell cycle control, cell division, chromosome partitioning	Cyclin, N-terminal domain;; Cyclin, C-terminal domain	Cyclin-D3-2 GN=CYCD3-2 OS=Arabidopsis thaliana (Mouse-ear cress) PE=2 SV=1	D	Cell cycle control, cell division, chromosome partitioning	CycD3;2 protein [Solanum lycopersicum]	cellular component: cell (GO:0005623);; cellular component: organelle (GO:0043226);; cellular component: cell part (GO:0044464);; biological process: metabolic process (GO:0008152);; biological process: cellular process (GO:0009987);; biological process: cellular component organization or biogenesis (GO:0071840);; biological process: response to stimulus (GO:0050896);; biological process: multice…
Solyc01g107740.3	Solyc01g107740.3	15.675871	19.353174	30.578348	8.049629	6.271389	5.9789	11.62276	10.294968	9.939467	0.00153123056298833	-1.82680002784703	down	0.000248967638406995	0.7387466105965	normal	--	--	Biological Process: response to cold (GO:0009409);;	--	--	[R]	General function prediction only	C2 domain	Elicitor-responsive protein 1 GN=ERG1 OS=Oryza sativa subsp. japonica (Rice) PE=2 SV=1	R	General function prediction only	PREDICTED: proline-rich protein 3 [Solanum lycopersicum]	biological process: response to stimulus (GO:0050896)
Solyc01g107780.3	Solyc01g107780.3	22.595078	24.229296	29.116636	13.851184	14.110638	15.051783	31.249811	29.029705	23.404158	3.49381603217809e-06	-0.967726648168957	normal	8.10326178525529e-10	1.0588957447671	up	--	--	Biological Process: metabolic process (GO:0008152);; Molecular Function: UDP-glucosyltransferase activity (GO:0035251);;	--	--	[GC]	Carbohydrate transport and metabolism;; Energy production and conversion	UDP-glucoronosyl and UDP-glucosyl transferase	Scopoletin glucosyltransferase GN=TOGT1 OS=Nicotiana tabacum (Common tobacco) PE=1 SV=1	CG	Energy production and conversion;; Carbohydrate transport and metabolism	PREDICTED: scopoletin glucosyltransferase-like [Solanum lycopersicum]	biological process: metabolic process (GO:0008152);; molecular function: catalytic activity (GO:0003824)
Solyc01g107790.2	Solyc01g107790.2	2.212657	2.462247	1.87774	3.290716	2.781965	2.376412	0.998787	0.628937	0.749256	0.765449794775303	0.220705275350168	normal	0.00122482527641869	-1.71582146117909	down	--	--	--	--	--	--	--	Leucine Rich repeats (2 copies);; Leucine rich repeat;; Leucine rich repeat	Uncharacterized protein At4g06744 (Precursor) GN=At4g06744 OS=Arabidopsis thaliana (Mouse-ear cress) PE=2 SV=1	R	General function prediction only	PREDICTED: uncharacterized protein At4g06744 [Solanum lycopersicum]	--
Solyc01g107800.3	Solyc01g107800.3	12.603395	12.067258	10.000284	21.285295	16.948427	16.802114	7.915812	7.70476	5.684386	0.0786990523423772	0.520739813275249	normal	1.72194930705955e-07	-1.26719386586108	down	--	--	--	--	--	--	--	Polysaccharide biosynthesis	Protein IRX15-LIKE GN=IRX15-L OS=Arabidopsis thaliana (Mouse-ear cress) PE=2 SV=1	S	Function unknown	PREDICTED: protein IRX15-LIKE-like [Solanum lycopersicum]	--
Solyc01g107820.2	Solyc01g107820.2	72.700783	105.045914	95.906372	25.321404	19.462477	20.456671	19.596003	13.650089	17.112381	1.69688524853591e-12	-2.21842871828156	down	0.274494038221143	-0.272108124306109	normal	[GC]	Carbohydrate transport and metabolism;; Energy production and conversion	Biological Process: metabolic process (GO:0008152);; Molecular Function: identical protein binding (GO:0042802);; Molecular Function: scopoletin glucosyltransferase activity (GO:0050275);;	--	--	[GC]	Carbohydrate transport and metabolism;; Energy production and conversion	UDP-glucoronosyl and UDP-glucosyl transferase	Scopoletin glucosyltransferase GN=TOGT1 OS=Nicotiana tabacum (Common tobacco) PE=1 SV=1	CG	Energy production and conversion;; Carbohydrate transport and metabolism	PREDICTED: scopoletin glucosyltransferase [Solanum lycopersicum]	biological process: metabolic process (GO:0008152);; molecular function: binding (GO:0005488);; molecular function: catalytic activity (GO:0003824)
Solyc01g107910.3	Solyc01g107910.3	78.761535	83.797226	63.771271	206.686386	213.837784	253.887817	91.643074	91.572197	85.12014	4.36730731736846e-16	1.42936540383387	up	2.88989068040664e-16	-1.2290739181261	down	[R]	General function prediction only	Biological Process: lignin biosynthetic process (GO:0009809);; Biological Process: methylation (GO:0032259);; Molecular Function: caffeoyl-CoA O-methyltransferase activity (GO:0042409);; Molecular Function: metal ion binding (GO:0046872);;	K00588|0|sly:101260278|K00588 caffeoyl-CoA O-methyltransferase [EC:2.1.1.104] | (RefSeq) caffeoyl-CoA O-methyltransferase 6	Phenylalanine metabolism (ko00360);; Phenylpropanoid biosynthesis (ko00940);; Flavonoid biosynthesis (ko00941);; Stilbenoid, diarylheptanoid and gingerol biosynthesis (ko00945)	[Q]	Secondary metabolites biosynthesis, transport and catabolism	O-methyltransferase;; Methyltransferase domain	Caffeoyl-CoA O-methyltransferase 6 GN=CCOAOMT6 OS=Nicotiana tabacum (Common tobacco) PE=2 SV=1	Q	Secondary metabolites biosynthesis, transport and catabolism	PREDICTED: caffeoyl-CoA O-methyltransferase 6 [Solanum lycopersicum]	biological process: metabolic process (GO:0008152);; biological process: cellular process (GO:0009987);; biological process: single-organism process (GO:0044699);; molecular function: catalytic activity (GO:0003824);; molecular function: binding (GO:0005488)
Solyc01g107990.3	Solyc01g107990.3	1.101318	0.977116	1.130666	2.600626	2.441937	1.716685	1.002616	0.779256	0.470852	0.0776633161697417	0.920917122074177	normal	0.00139071536811153	-1.47201431082794	down	--	--	Biological Process: lipid metabolic process (GO:0006629);; Molecular Function: phosphoric diester hydrolase activity (GO:0008081);;	--	--	--	--	--	PI-PLC X domain-containing protein At5g67130 (Precursor) GN=At5g67130 OS=Arabidopsis thaliana (Mouse-ear cress) PE=1 SV=1	R	General function prediction only	PREDICTED: PI-PLC X domain-containing protein At5g67130-like [Solanum lycopersicum]	biological process: metabolic process (GO:0008152);; biological process: single-organism process (GO:0044699);; molecular function: catalytic activity (GO:0003824)
Solyc01g108300.3	Solyc01g108300.3	27.558077	27.367855	24.264174	5.295402	9.561853	4.988812	13.053686	15.67207	15.699208	3.87491440544647e-23	-2.11157077350135	down	1.12100993363227e-05	1.23675967112124	up	--	--	Molecular Function: binding (GO:0005488);;	--	--	--	--	Myb-like DNA-binding domain	Transcription factor BOA GN=F2O15.230 OS=Arabidopsis thaliana (Mouse-ear cress) PE=2 SV=1	K	Transcription	PREDICTED: uncharacterized protein LOC101243935 isoform X2 [Solanum lycopersicum]	molecular function: binding (GO:0005488)
Solyc01g108360.3	Solyc01g108360.3	6.364696	6.020794	6.44999	0.512672	1.255525	3.168069	1.623003	0.399218	2.102538	9.5297822193051e-06	-2.0713981461168	down	0.967726906786304	-0.156459904528258	normal	--	--	--	--	--	--	--	Plastocyanin-like domain	--	R	General function prediction only	PREDICTED: uncharacterized protein LOC102604384 [Solanum tuberosum]	--
Solyc01g108440.2	Solyc01g108440.2	25.48493	26.749914	26.247305	8.576365	8.369	8.893703	16.562929	12.888506	14.126919	1.36097214460322e-14	-1.75017326371411	down	0.000286562875530584	0.854572330953736	normal	--	--	--	--	--	--	--	Protein of unknown function (DUF1645)	--	S	Function unknown	PREDICTED: uncharacterized protein DDB_G0271670-like [Solanum lycopersicum]	--
Solyc01g108490.3	Solyc01g108490.3	14.572127	25.824165	17.816416	6.716991	5.035558	7.518247	4.123822	6.763079	11.280421	0.000344134342321376	-1.74468945097915	down	0.718708945175369	0.308906410707166	normal	--	--	--	K16297|0|sly:101247667|K16297 serine carboxypeptidase-like clade II [EC:3.4.16.-] | (RefSeq) serine carboxypeptidase-like 26	--	[OE]	Posttranslational modification, protein turnover, chaperones;; Amino acid transport and metabolism	Serine carboxypeptidase	Serine carboxypeptidase-like 26 (Precursor) GN=SCPL26 OS=Arabidopsis thaliana (Mouse-ear cress) PE=2 SV=1	EO	Amino acid transport and metabolism;; Posttranslational modification, protein turnover, chaperones	PREDICTED: serine carboxypeptidase-like 26 [Solanum lycopersicum]	--
Solyc01g108610.3	Solyc01g108610.3	0.272532	0.212509	0.185452	1.207053	0.818417	0.502885	0.418231	0.525624	0.311063	0.00848320015669656	1.76002016790252	up	0.145970010345373	-0.906808250829087	normal	--	--	--	--	--	--	--	Cyclin-dependent kinase inhibitor	Cyclin-dependent kinase inhibitor 7 GN=F14J22.14 OS=Arabidopsis thaliana (Mouse-ear cress) PE=1 SV=2	T	Signal transduction mechanisms	PREDICTED: cyclin-dependent kinase inhibitor 7 [Solanum lycopersicum]	--
Solyc01g108630.3	Solyc01g108630.3	6.476692	4.909227	6.036495	1.293753	3.505498	1.111876	31.43143	29.35114	26.700736	5.41939054640199e-07	-1.69630044513777	down	7.13904897977e-112	4.00558786830615	up	[P]	Inorganic ion transport and metabolism	Molecular Function: heme binding (GO:0020037);; Molecular Function: ferredoxin-nitrite reductase activity (GO:0048307);; Molecular Function: iron-sulfur cluster binding (GO:0051536);; Biological Process: oxidation-reduction process (GO:0055114);;	K00366|0|sly:778325|K00366 ferredoxin-nitrite reductase [EC:1.7.7.1] | (RefSeq) nii1; nitrite reductase	Nitrogen metabolism (ko00910)	[P]	Inorganic ion transport and metabolism	Nitrite and sulphite reductase 4Fe-4S domain;; Nitrite/Sulfite reductase ferredoxin-like half domain	Ferredoxin--nitrite reductase, chloroplastic (Precursor) GN=NIR1 OS=Betula pendula (European white birch) PE=2 SV=1	P	Inorganic ion transport and metabolism	PREDICTED: ferredoxin--nitrite reductase, chloroplastic [Solanum lycopersicum]	molecular function: binding (GO:0005488);; biological process: metabolic process (GO:0008152);; biological process: single-organism process (GO:0044699);; molecular function: catalytic activity (GO:0003824)
Solyc01g108700.3	Solyc01g108700.3	3.836124	6.989105	5.885795	25.420439	39.745243	30.804775	246.330612	234.462692	253.52774	2.68644123137054e-10	2.36476074274664	up	4.77256434583568e-79	3.0358765419451	up	--	--	--	--	--	--	--	--	--	--	--	PREDICTED: uncharacterized protein LOC102584061 [Solanum tuberosum]	--
Solyc01g108710.3	Solyc01g108710.3	13.92194	10.673631	19.766211	1.637012	4.664567	1.654959	9.194456	14.400806	17.180429	4.44115595367567e-06	-2.6220218713734	down	1.70082089581483e-05	2.45513199074049	up	--	--	--	--	--	--	--	--	--	--	--	PREDICTED: uncharacterized protein LOC102584061 [Solanum tuberosum]	--
Solyc01g108740.3	Solyc01g108740.3	3.055519	1.345109	3.249202	8.732611	10.350591	7.82822	13.917867	18.723738	18.044586	3.12989127296653e-05	1.66575977444293	up	8.55711880539947e-05	1.01569880297529	up	--	--	--	--	--	--	--	Alpha/beta hydrolase family;; Alpha/beta hydrolase family;; Serine hydrolase	Salicylic acid-binding protein 2 GN=SABP2 OS=Nicotiana tabacum (Common tobacco) PE=1 SV=1	R	General function prediction only	PREDICTED: salicylic acid-binding protein 2-like [Solanum lycopersicum]	--
Solyc01g108745.1	Solyc01g108745.1	0.506669	0.133603	0.44463	6.74236	7.493998	6.784599	1.915307	2.255691	1.264453	2.94668585988972e-18	4.07606110742535	up	2.06745081841952e-07	-1.84001403207461	down	--	--	--	--	--	--	--	Alpha/beta hydrolase family;; Alpha/beta hydrolase family;; alpha/beta hydrolase fold	Salicylic acid-binding protein 2 GN=SABP2 OS=Nicotiana tabacum (Common tobacco) PE=1 SV=1	R	General function prediction only	PREDICTED: salicylic acid-binding protein 2-like isoform X1 [Solanum lycopersicum]	--
Solyc01g108880.3	Solyc01g108880.3	2.1573	2.781197	1.821403	0.677332	0.653452	0.657602	0.683363	0.640998	1.063105	0.000422410947690623	-1.89409589501301	down	0.726529594464116	0.361157978638616	normal	[R]	General function prediction only	Molecular Function: iron ion binding (GO:0005506);; Molecular Function: oxidoreductase activity, acting on paired donors, with incorporation or reduction of molecular oxygen, 2-oxoglutarate as one donor, and incorporation of one atom each of oxygen into both donors (GO:0016706);; Biological Process: oxidation-reduction process (GO:0055114);;	--	--	[QR]	Secondary metabolites biosynthesis, transport and catabolism;; General function prediction only	non-haem dioxygenase in morphine synthesis N-terminal;; 2OG-Fe(II) oxygenase superfamily	Thebaine 6-O-demethylase GN=T6ODM OS=Papaver somniferum (Opium poppy) PE=1 SV=1	Q	Secondary metabolites biosynthesis, transport and catabolism	PREDICTED: flavonol synthase/flavanone 3-hydroxylase-like [Solanum lycopersicum]	molecular function: binding (GO:0005488);; biological process: metabolic process (GO:0008152);; biological process: single-organism process (GO:0044699);; molecular function: catalytic activity (GO:0003824)
Solyc01g108910.3	Solyc01g108910.3	31.466709	39.502163	30.536831	5.176741	4.06456	6.17516	20.217237	28.271452	41.964317	5.86390501622735e-27	-2.86695653791055	down	7.20781387103307e-05	2.65805901700125	up	--	--	--	--	--	--	--	--	--	S	Function unknown	PREDICTED: uncharacterized protein LOC101255248 [Solanum lycopersicum]	--
Solyc01g109110.3	Solyc01g109110.3	19.603325	23.149139	33.705061	9.106887	9.491891	10.347079	12.075331	12.430092	14.154514	0.000348118758480746	-1.55125073094469	down	0.00506254898917289	0.516556522859639	normal	--	--	Molecular Function: nucleotide binding (GO:0000166);; Biological Process: signal transduction (GO:0007165);; Biological Process: response to hormone (GO:0009725);; Biological Process: response to carbohydrate (GO:0009743);; Biological Process: innate immune response (GO:0045087);; Biological Process: localization (GO:0051179);; Biological Process: cellular response to organic substance (GO:007131…	--	--	[DT]	Cell cycle control, cell division, chromosome partitioning;; Signal transduction mechanisms	G-protein alpha subunit	Extra-large guanine nucleotide-binding protein 1 GN=F26B6.11 OS=Arabidopsis thaliana (Mouse-ear cress) PE=1 SV=2	DT	Cell cycle control, cell division, chromosome partitioning;; Signal transduction mechanisms	PREDICTED: extra-large guanine nucleotide-binding protein 1-like [Solanum lycopersicum]	molecular function: binding (GO:0005488);; biological process: cellular process (GO:0009987);; biological process: response to stimulus (GO:0050896);; biological process: biological regulation (GO:0065007);; biological process: immune system process (GO:0002376);; biological process: localization (GO:0051179)
Solyc01g109120.3	Solyc01g109120.3	11.007781	25.997986	16.77597	4.353879	4.321153	4.909342	4.996023	3.623019	8.172799	0.00400670681201802	-2.13645073852693	down	0.542817976658708	0.410871520184534	normal	[R]	General function prediction only	Molecular Function: transferase activity (GO:0016740);;	--	--	[R]	General function prediction only	WD domain, G-beta repeat;; PQQ-like domain;; Nup133 N terminal like	Guanine nucleotide-binding protein subunit beta-like protein GN=GB1 OS=Medicago sativa (Alfalfa) PE=2 SV=1	R	General function prediction only	PREDICTED: myosin heavy chain kinase B [Solanum lycopersicum]	biological process: metabolic process (GO:0008152);; molecular function: catalytic activity (GO:0003824)
Solyc01g109140.3	Solyc01g109140.3	167.116913	340.175385	199.499008	33.224277	30.994789	40.817284	60.530312	46.360176	83.049873	7.8096875996754e-05	-2.90243200337166	down	0.0285390012517432	0.958435996238549	normal	[Q]	Secondary metabolites biosynthesis, transport and catabolism	Molecular Function: monooxygenase activity (GO:0004497);; Molecular Function: iron ion binding (GO:0005506);; Cellular Component: cytosol (GO:0005829);; Molecular Function: electron carrier activity (GO:0009055);; Molecular Function: oxidoreductase activity, acting on paired donors, with incorporation or reduction of molecular oxygen (GO:0016705);; Molecular Function: lyase activity (GO:0016829);…	K17874|0|sly:543675|K17874 9-divinyl ether synthase [EC:4.2.1.121] | (RefSeq) DES, CYP74D1, LeDES; divinyl ether synthase	--	--	--	Cytochrome P450	9-divinyl ether synthase GN=DES OS=Solanum lycopersicum (Tomato) PE=1 SV=1	Q	Secondary metabolites biosynthesis, transport and catabolism	9-divinyl ether synthase [Solanum lycopersicum]	biological process: metabolic process (GO:0008152);; biological process: single-organism process (GO:0044699);; molecular function: catalytic activity (GO:0003824);; molecular function: binding (GO:0005488);; cellular component: cell (GO:0005623);; cellular component: cell part (GO:0044464);; molecular function: electron carrier activity (GO:0009055)
Solyc01g109150.4	Solyc01g109150.4	5.759868	3.463791	11.22339	20.255024	23.497429	22.036507	14.570319	21.002636	17.793102	4.48118636554169e-07	1.53912676228005	up	0.42985544032806	-0.200133843304178	normal	--	--	Molecular Function: monooxygenase activity (GO:0004497);; Molecular Function: iron ion binding (GO:0005506);; Molecular Function: electron carrier activity (GO:0009055);; Molecular Function: oxidoreductase activity, acting on paired donors, with incorporation or reduction of molecular oxygen (GO:0016705);; Molecular Function: lyase activity (GO:0016829);; Molecular Function: heme binding (GO:0020…	K01723|0|sly:100736436|K01723 hydroperoxide dehydratase [EC:4.2.1.92] | (RefSeq) cytochrome P450 CYP74C4	alpha-Linolenic acid metabolism (ko00592)	--	--	Cytochrome P450	9-divinyl ether synthase GN=DES OS=Capsicum annuum (Bell pepper) PE=2 SV=1	Q	Secondary metabolites biosynthesis, transport and catabolism	cytochrome P450 CYP74C4 [Solanum lycopersicum]	biological process: metabolic process (GO:0008152);; biological process: single-organism process (GO:0044699);; molecular function: catalytic activity (GO:0003824);; molecular function: binding (GO:0005488);; molecular function: electron carrier activity (GO:0009055)
Solyc01g109230.3	Solyc01g109230.3	1.763328	1.814623	1.14685	5.487855	4.668852	3.454632	3.335425	2.85765	3.232902	0.00787117414477578	1.37505287134155	up	0.377288981223128	-0.423736635100136	normal	--	--	--	--	--	--	--	C1-like domain;; C1 domain;; Zinc finger, ZZ type	--	S	Function unknown	PREDICTED: uncharacterized protein LOC101260772 [Solanum lycopersicum]	--
Solyc01g109320.3	Solyc01g109320.3	1.998056	1.266435	2.474468	7.845264	6.451237	8.001844	2.961986	4.254327	3.843786	4.90850569632349e-10	1.81154071085	up	0.000298516510978868	-0.906963851051533	normal	[V]	Defense mechanisms	Biological Process: drug transmembrane transport (GO:0006855);; Molecular Function: drug transmembrane transporter activity (GO:0015238);; Molecular Function: antiporter activity (GO:0015297);; Cellular Component: membrane (GO:0016020);;	K03327|0|sly:101244238|K03327 multidrug resistance protein, MATE family | (RefSeq) protein DETOXIFICATION 33-like	--	[R]	General function prediction only	MatE	Protein TRANSPARENT TESTA 12 GN=F17J16_80 OS=Arabidopsis thaliana (Mouse-ear cress) PE=2 SV=1	S	Function unknown	PREDICTED: protein TRANSPARENT TESTA 12-like [Solanum lycopersicum]	biological process: cellular process (GO:0009987);; biological process: single-organism process (GO:0044699);; biological process: response to stimulus (GO:0050896);; biological process: localization (GO:0051179);; molecular function: transporter activity (GO:0005215);; cellular component: membrane (GO:0016020)
Solyc01g109340.3	Solyc01g109340.3	12.036487	9.150906	10.664811	26.620005	21.792376	24.801113	15.770353	14.917619	13.389199	5.58132752592693e-06	1.0555354274805	up	0.002208697602512	-0.63108266827927	normal	[O]	Posttranslational modification, protein turnover, chaperones	Molecular Function: metal ion binding (GO:0046872);;	K10666|1.16294e-163|sly:101262966|K10666 E3 ubiquitin-protein ligase RNF5 [EC:2.3.2.27] | (RefSeq) RING finger protein 5-like	Protein processing in endoplasmic reticulum (ko04141)	[O]	Posttranslational modification, protein turnover, chaperones	Zinc finger, C3HC4 type (RING finger);; Zinc finger, C3HC4 type (RING finger);; Ring finger domain;; Zinc finger, C3HC4 type (RING finger);; zinc-RING finger domain	E3 ubiquitin-protein ligase RMA1H1 GN=RMA1H1 OS=Capsicum annuum (Bell pepper) PE=1 SV=1	O	Posttranslational modification, protein turnover, chaperones	PREDICTED: RING finger protein 5-like [Solanum lycopersicum]	molecular function: binding (GO:0005488)
Solyc01g109390.3	Solyc01g109390.3	596.367188	280.485992	441.671051	262.945831	240.782776	296.011322	936.005798	701.20459	580.661133	0.0699845751849726	-0.862036456198498	normal	2.6849652914907e-06	1.56949517325256	up	--	--	--	--	--	--	--	Probable lipid transfer;; Protease inhibitor/seed storage/LTP family	Putative lipid-transfer protein DIR1 (Precursor) GN=DIR1 OS=Arabidopsis thaliana (Mouse-ear cress) PE=1 SV=1	R	General function prediction only	PREDICTED: putative lipid-transfer protein DIR1 [Solanum lycopersicum]	--
Solyc01g109460.3	Solyc01g109460.3	103.264519	120.672325	86.402321	103.717613	127.746117	159.995987	44.737656	39.893547	52.69315	0.687087046917817	0.187490917013807	normal	1.14487604030089e-05	-1.40932423175647	down	[GEPR]	Carbohydrate transport and metabolism;; Amino acid transport and metabolism;; Inorganic ion transport and metabolism;; General function prediction only	Biological Process: carbohydrate transport (GO:0008643);; Cellular Component: integral component of membrane (GO:0016021);; Molecular Function: substrate-specific transmembrane transporter activity (GO:0022891);; Molecular Function: 2-alkenal reductase [NAD(P)] activity (GO:0032440);; Biological Process: transmembrane transport (GO:0055085);; Biological Process: oxidation-reduction process (GO:00…	--	--	[R]	General function prediction only	Sugar (and other) transporter;; Major Facilitator Superfamily	Polyol transporter 5 GN=PLT5 OS=Arabidopsis thaliana (Mouse-ear cress) PE=1 SV=2	R	General function prediction only	polyol transporter 5-like [Solanum lycopersicum]	biological process: single-organism process (GO:0044699);; biological process: localization (GO:0051179);; cellular component: membrane (GO:0016020);; cellular component: membrane part (GO:0044425);; biological process: cellular process (GO:0009987);; molecular function: transporter activity (GO:0005215);; biological process: metabolic process (GO:0008152);; molecular function: catalytic activity…
Solyc01g109470.3	Solyc01g109470.3	12.764583	5.532251	17.251711	35.08012	44.799473	42.957809	65.412979	80.483315	73.21357	1.73805615410811e-08	1.64381797057398	up	2.8068314054679e-09	0.936072192923055	normal	--	--	--	--	--	--	--	BURP domain	BURP domain-containing protein 5 (Precursor) OS=Oryza sativa subsp. japonica (Rice) PE=2 SV=2	R	General function prediction only	PREDICTED: BURP domain-containing protein 5-like [Solanum lycopersicum]	--
Solyc01g109490.3	Solyc01g109490.3	11.643312	6.57994	14.73361	30.503227	40.803146	33.715454	46.915581	63.839508	62.79641	4.18203440060647e-08	1.52492573362888	up	0.000581587484788817	0.827111059648643	normal	--	--	--	K01883|1.65628e-07|sly:101251377|K01883 cysteinyl-tRNA synthetase [EC:6.1.1.16] | (RefSeq) cysteine--tRNA ligase 2, cytoplasmic	Aminoacyl-tRNA biosynthesis (ko00970)	--	--	--	--	J	Translation, ribosomal structure and biogenesis	PREDICTED: cysteine--tRNA ligase, cytoplasmic-like isoform X6 [Nicotiana tomentosiformis]	--
Solyc01g109500.3	Solyc01g109500.3	297.530121	129.714386	261.685028	137.249252	127.447693	124.16198	293.368073	257.516998	185.517868	0.0710375129649411	-0.966282130024485	normal	0.000236843109616474	1.01967631691657	up	--	--	--	--	--	--	--	BURP domain	BURP domain-containing protein 5 (Precursor) OS=Oryza sativa subsp. japonica (Rice) PE=2 SV=2	R	General function prediction only	PREDICTED: BURP domain-containing protein 5-like [Solanum lycopersicum]	--
Solyc01g109580.3	Solyc01g109580.3	3.294413	2.790591	3.537281	11.725921	10.245579	7.808084	4.941392	4.778178	2.192559	1.21201637626873e-07	1.48107314357176	up	0.000449690692513131	-1.22381206253217	down	--	--	Biological Process: polysaccharide biosynthetic process (GO:0000271);; Molecular Function: actin binding (GO:0003779);; Cellular Component: cytosol (GO:0005829);; Biological Process: glucose catabolic process (GO:0006007);; Biological Process: multidimensional cell growth (GO:0009825);; Biological Process: cell tip growth (GO:0009932);; Biological Process: regulation of hormone levels (GO:0010817…	K17261|0|sly:101245702|K17261 adenylyl cyclase-associated protein | (RefSeq) cyclase-associated protein 1	--	[ZT]	Cytoskeleton;; Signal transduction mechanisms	Adenylate cyclase associated (CAP) N terminal;; Adenylate cyclase associated (CAP) C terminal	Cyclase-associated protein 1 GN=CAP1 OS=Arabidopsis thaliana (Mouse-ear cress) PE=2 SV=1	TZ	Signal transduction mechanisms;; Cytoskeleton	PREDICTED: cyclase-associated protein 1 [Solanum lycopersicum]	biological process: metabolic process (GO:0008152);; biological process: single-organism process (GO:0044699);; molecular function: binding (GO:0005488);; cellular component: cell (GO:0005623);; cellular component: cell part (GO:0044464);; biological process: cellular process (GO:0009987);; biological process: growth (GO:0040007);; biological process: developmental process (GO:0032502);; biologic…
Solyc01g109610.3	Solyc01g109610.3	0.34277	0.296108	0.721323	2.777285	3.896779	2.588461	1.588145	0.889949	0.670244	2.81664749134532e-06	2.60308026586587	up	0.00189935552883858	-1.44953062964548	down	--	--	--	--	--	--	--	--	Uncharacterized protein At1g01500 GN=At1g01500 OS=Arabidopsis thaliana (Mouse-ear cress) PE=2 SV=1	S	Function unknown	PREDICTED: uncharacterized protein At1g01500-like [Solanum lycopersicum]	--
Solyc01g109700.3	Solyc01g109700.3	33.087423	8.632373	18.56064	12.933324	11.988254	15.478639	30.900803	26.612239	20.008879	0.0307971472198981	-1.11043917404032	normal	3.57958160307479e-06	1.04656358570784	up	--	--	--	--	--	--	--	Helix-loop-helix DNA-binding domain	Transcription factor bHLH63 GN=T4L20.110 OS=Arabidopsis thaliana (Mouse-ear cress) PE=1 SV=1	K	Transcription	PREDICTED: transcription factor bHLH63-like isoform X2 [Solanum lycopersicum]	--
Solyc01g109720.3	Solyc01g109720.3	10.41495	15.371507	11.1148	13.371682	10.913169	13.225887	3.600481	5.198153	7.222997	0.770474988728381	-0.126463445510145	normal	1.12111022299624e-05	-1.12007156691537	down	--	--	--	--	--	[R]	General function prediction only	Alpha/beta hydrolase family;; alpha/beta hydrolase fold;; Alpha/beta hydrolase family	--	R	General function prediction only	PREDICTED: monoacylglycerol lipase abhd6-A [Solanum lycopersicum]	--
Solyc01g109790.3	Solyc01g109790.3	7.995892	6.212605	6.660697	21.168509	28.239414	20.23604	5.246098	3.808286	3.283694	3.30636787395195e-09	1.59357223383477	up	3.39378132513698e-15	-2.39747152216905	down	[G]	Carbohydrate transport and metabolism	Molecular Function: ATP binding (GO:0005524);; Cellular Component: cytosol (GO:0005829);; Biological Process: glycogen biosynthetic process (GO:0005978);; Molecular Function: glucose-1-phosphate adenylyltransferase activity (GO:0008878);; Cellular Component: amyloplast (GO:0009501);; Cellular Component: chloroplast (GO:0009507);; Cellular Component: glucose-1-phosphate adenylyltransferase complex…	K00975|0|sot:102591766|K00975 glucose-1-phosphate adenylyltransferase [EC:2.7.7.27] | (RefSeq) AGPS1; glucose-1-phosphate adenylyltransferase large subunit 1-like	Starch and sucrose metabolism (ko00500);; Amino sugar and nucleotide sugar metabolism (ko00520)	[M]	Cell wall/membrane/envelope biogenesis	Nucleotidyl transferase	Glucose-1-phosphate adenylyltransferase large subunit 1 (Fragment) GN=AGPS1 OS=Solanum tuberosum (Potato) PE=2 SV=1	M	Cell wall/membrane/envelope biogenesis	ADPglucose pyrophosphorylase large subunit [Solanum lycopersicum]	molecular function: binding (GO:0005488);; cellular component: cell (GO:0005623);; cellular component: cell part (GO:0044464);; biological process: metabolic process (GO:0008152);; biological process: cellular process (GO:0009987);; biological process: single-organism process (GO:0044699);; molecular function: catalytic activity (GO:0003824);; cellular component: organelle (GO:0043226);; cellular…
Solyc01g109800.2	Solyc01g109800.2	8.646717	6.024994	6.455406	2.456301	2.36282	3.225765	5.419072	6.033915	7.911707	2.11149160318891e-05	-1.53248629809523	down	4.29663309405512e-05	1.36890919643202	up	--	--	--	--	--	--	--	--	--	S	Function unknown	PREDICTED: uncharacterized protein LOC104645424 [Solanum lycopersicum]	--
Solyc01g109860.3	Solyc01g109860.3	0.717863	6.040063	2.052253	12.185428	11.609408	10.552806	2.620662	3.095759	3.260954	0.000439902505863151	1.61785004749926	up	1.00576127146738e-18	-1.65010952046499	down	--	--	--	--	--	[I]	Lipid transport and metabolism	CRAL/TRIO domain;; CRAL/TRIO, N-terminal domain;; Divergent CRAL/TRIO domain	Phosphatidylinositol/phosphatidylcholine transfer protein SFH3 GN=SFH3 OS=Arabidopsis thaliana (Mouse-ear cress) PE=2 SV=1	I	Lipid transport and metabolism	PREDICTED: phosphatidylinositol/phosphatidylcholine transfer protein SFH12-like [Solanum lycopersicum]	--
Solyc01g110190.3	Solyc01g110190.3	3.303503	4.495567	3.453245	2.092697	2.004525	1.74244	1.974853	1.990072	2.618311	0.000216294995014886	-1.09075790639022	down	0.613554316262661	0.222137324546746	normal	[Z]	Cytoskeleton	--	K11498|0|sly:101264563|K11498 centromeric protein E | (RefSeq) kinesin-like protein KIN-7D, mitochondrial	--	[Z]	Cytoskeleton	Kinesin motor domain	Kinesin-like protein NACK1 GN=NACK1 OS=Nicotiana tabacum (Common tobacco) PE=1 SV=1	Z	Cytoskeleton	PREDICTED: kinesin-related protein 4 isoform X1 [Solanum lycopersicum]	--
Solyc01g110340.3	Solyc01g110340.3	4.753787	2.783842	3.759016	9.894608	8.763406	9.514221	5.262182	5.413509	4.284658	0.000116862758647973	1.17471109005551	up	0.00258415422641688	-0.812426922740467	normal	--	--	--	K01179|0|sly:101245995|K01179 endoglucanase [EC:3.2.1.4] | (RefSeq) endoglucanase 24-like	Starch and sucrose metabolism (ko00500)	--	--	Glycosyl hydrolase family 9	Endoglucanase 24 (Precursor) GN=At4g39010 OS=Arabidopsis thaliana (Mouse-ear cress) PE=2 SV=1	G	Carbohydrate transport and metabolism	PREDICTED: endoglucanase 24-like [Solanum lycopersicum]	--
Solyc01g110360.3	Solyc01g110360.3	3.88317	3.088199	3.440663	0.998074	1.251176	1.077979	0.992753	0.497895	0.596072	5.25239995159276e-05	-1.78401126523594	down	0.501199120359554	-0.555627304236676	normal	[G]	Carbohydrate transport and metabolism	Molecular Function: fructose-bisphosphate aldolase activity (GO:0004332);; Biological Process: glycolytic process (GO:0006096);;	K01623|0|sly:101246870|K01623 fructose-bisphosphate aldolase, class I [EC:4.1.2.13] | (RefSeq) SlFBA1; fructose 1,6-bisphosphate aldolase 1	Glycolysis / Gluconeogenesis (ko00010);; Pentose phosphate pathway (ko00030);; Fructose and mannose metabolism (ko00051);; Carbon fixation in photosynthetic organisms (ko00710);; Carbon metabolism (ko01200);; Biosynthesis of amino acids (ko01230)	[G]	Carbohydrate transport and metabolism	Fructose-bisphosphate aldolase class-I	Probable fructose-bisphosphate aldolase 2, chloroplastic (Precursor) GN=FBA2 OS=Arabidopsis thaliana (Mouse-ear cress) PE=1 SV=2	G	Carbohydrate transport and metabolism	PREDICTED: fructose-bisphosphate aldolase 1, chloroplastic [Solanum lycopersicum]	biological process: metabolic process (GO:0008152);; molecular function: catalytic activity (GO:0003824);; biological process: cellular process (GO:0009987);; biological process: single-organism process (GO:0044699)
Solyc01g110430.3	Solyc01g110430.3	3.054005	2.525082	3.560944	2.021506	1.323779	1.260438	1.528527	0.465922	1.13715	0.00376150030462782	-1.13259484602633	down	0.479531539317448	-0.449468932233155	normal	[E]	Amino acid transport and metabolism	Biological Process: arginine catabolic process (GO:0006527);; Biological Process: spermidine biosynthetic process (GO:0008295);; Molecular Function: arginine decarboxylase activity (GO:0008792);; Biological Process: putrescine biosynthetic process (GO:0009446);;	K01583|2.66969e-40|sly:543960|K01583 arginine decarboxylase [EC:4.1.1.19] | (RefSeq) ADC, ARGDC; arginine decarboxylase	Arginine and proline metabolism (ko00330)	--	--	Pyridoxal-dependent decarboxylase, pyridoxal binding domain	Arginine decarboxylase OS=Solanum lycopersicum (Tomato) PE=2 SV=1	E	Amino acid transport and metabolism	Hop-interacting protein THI107 [Solanum lycopersicum]	biological process: metabolic process (GO:0008152);; biological process: cellular process (GO:0009987);; biological process: single-organism process (GO:0044699);; molecular function: catalytic activity (GO:0003824)
Solyc01g110500.3	Solyc01g110500.3	4.624072	5.567298	4.210164	13.917105	17.280469	19.436735	10.292386	16.96441	15.219638	1.77713398876214e-07	1.63929392392306	up	0.77100876142572	-0.147851451368129	normal	--	--	--	K12471|0|sly:101265874|K12471 epsin | (RefSeq) clathrin interactor 1	Endocytosis (ko04144)	[F]	Nucleotide transport and metabolism	ENTH domain;; ANTH domain	Clathrin interactor EPSIN 3 GN=F25L23.150 OS=Arabidopsis thaliana (Mouse-ear cress) PE=2 SV=1	F	Nucleotide transport and metabolism	PREDICTED: clathrin interactor 1 isoform X1 [Solanum lycopersicum]	--
Solyc01g110580.2	Solyc01g110580.2	5.540883	2.859019	1.607798	5.068833	4.876657	2.498521	10.905894	11.743171	12.793517	0.871125539509559	0.167450073056482	normal	1.96780927200277e-05	1.60867603351055	up	--	--	--	K14488|2.20549e-65|sly:101249503|K14488 SAUR family protein | (RefSeq) auxin-induced protein 15A-like	Plant hormone signal transduction (ko04075)	--	--	Auxin responsive protein	Indole-3-acetic acid-induced protein ARG7 GN=ARG7 OS=Vigna radiata var. radiata (Mung bean) PE=2 SV=1	S	Function unknown	PREDICTED: auxin-induced protein 15A-like [Solanum lycopersicum]	--
Solyc01g110590.3	Solyc01g110590.3	1.137521	1.01919	1.441738	1.160116	1.296818	1.093077	6.877105	7.239815	6.128986	--	--	--	1.17807196395111e-06	2.58997544216619	up	--	--	--	K14488|1.11376e-63|sly:101253234|K14488 SAUR family protein | (RefSeq) auxin-induced protein 15A-like	Plant hormone signal transduction (ko04075)	--	--	Auxin responsive protein	Indole-3-acetic acid-induced protein ARG7 GN=ARG7 OS=Vigna radiata var. radiata (Mung bean) PE=2 SV=1	S	Function unknown	PREDICTED: auxin-induced protein 15A-like [Solanum lycopersicum]	--
Solyc01g110800.3	Solyc01g110800.3	4.879554	8.042531	12.79032	1.643176	1.777964	2.387901	5.219572	2.562068	5.377564	0.0062674519689736	-2.28747956592576	down	--	--	--	--	--	--	K14488|2.16124e-57|sly:101247761|K14488 SAUR family protein | (RefSeq) auxin-induced protein 15A-like	Plant hormone signal transduction (ko04075)	--	--	Auxin responsive protein	Auxin-induced protein 15A OS=Glycine max (Soybean) PE=2 SV=1	S	Function unknown	PREDICTED: auxin-induced protein 15A-like [Solanum lycopersicum]	--
Solyc01g110920.3	Solyc01g110920.3	17.087042	12.701155	26.010077	7.610229	9.136967	12.464187	17.425426	21.617517	18.080357	0.0484947452498661	-1.08002397787467	normal	0.00845545652980872	1.07098536264324	up	--	--	--	K14488|2.72775e-55|sly:101248621|K14488 SAUR family protein | (RefSeq) auxin-induced protein 15A-like	Plant hormone signal transduction (ko04075)	--	--	Auxin responsive protein	Auxin-induced protein 15A OS=Glycine max (Soybean) PE=2 SV=1	S	Function unknown	PREDICTED: auxin-induced protein 15A-like [Solanum lycopersicum]	--
Solyc01g110925.1	Solyc01g110925.1	4.608278	2.7757	4.671633	1.632158	2.004943	1.824872	3.425547	3.988699	3.961755	0.0134286974618549	-1.20473809240595	normal	0.00697100585075426	1.1771180435306	up	--	--	--	--	--	--	--	--	--	--	--	--	--
Solyc01g111050.3	Solyc01g111050.3	2.767235	3.762241	4.170305	8.892882	10.811507	11.05893	4.107067	3.679264	4.146954	6.67255909305764e-07	1.18007273071956	up	2.2308481969844e-09	-1.22277145227849	down	--	--	--	--	--	--	--	COBRA-like protein	COBRA-like protein 1 (Precursor) GN=OSJNBb0040H10.12 OS=Oryza sativa subsp. japonica (Rice) PE=2 SV=1	S	Function unknown	PREDICTED: COBRA-like protein 1 [Solanum lycopersicum]	--
Solyc01g111110.3	Solyc01g111110.3	13.18676	7.346717	13.143158	23.095142	26.982929	26.403061	16.42135	16.313797	16.360466	0.00346827216423938	1.03834393057348	up	0.105421551539829	-0.535375629800112	normal	--	--	--	--	--	--	--	--	--	S	Function unknown	PREDICTED: uncharacterized protein LOC101250258 [Solanum lycopersicum]	--
Solyc01g111145.1	Solyc01g111145.1	131.177948	108.546742	66.91169	29.905184	30.034031	52.33405	18.300797	15.74988	15.362093	0.000914202102544211	-1.59362113794984	down	0.0395376211880725	-1.08403810725524	normal	--	--	--	--	--	--	--	Pollen proteins Ole e I like	Proline-rich protein 4 (Precursor) GN=PRP4 OS=Arabidopsis thaliana (Mouse-ear cress) PE=2 SV=1	R	General function prediction only	PREDICTED: proline-rich protein 4-like isoform X2 [Solanum lycopersicum]	--
Solyc01g111250.3	Solyc01g111250.3	17.151079	27.165134	16.16935	30.843218	24.898638	21.117737	10.811246	9.124009	10.416171	0.678821188234522	0.194888256565046	normal	7.0596426602909e-07	-1.23784859944254	down	--	--	Molecular Function: phospholipase C activity (GO:0004629);; Biological Process: lipid metabolic process (GO:0006629);; Biological Process: intracellular signal transduction (GO:0035556);;	--	--	[T]	Signal transduction mechanisms	Phosphatidylinositol-specific phospholipase C, X domain	--	T	Signal transduction mechanisms	PREDICTED: uncharacterized protein LOC101258705 [Solanum lycopersicum]	biological process: metabolic process (GO:0008152);; molecular function: catalytic activity (GO:0003824);; biological process: single-organism process (GO:0044699);; biological process: cellular process (GO:0009987);; biological process: signaling (GO:0023052);; biological process: response to stimulus (GO:0050896);; biological process: biological regulation (GO:0065007)
Solyc01g111260.2	Solyc01g111260.2	24.529015	19.155519	21.131247	78.906685	82.070358	85.645485	33.773048	34.268913	28.993879	4.90354941250495e-22	1.78269968652832	up	8.06200622945868e-16	-1.2455597033049	down	--	--	Molecular Function: phospholipase C activity (GO:0004629);; Biological Process: lipid metabolic process (GO:0006629);; Biological Process: intracellular signal transduction (GO:0035556);;	--	--	[T]	Signal transduction mechanisms	Phosphatidylinositol-specific phospholipase C, X domain	--	T	Signal transduction mechanisms	PREDICTED: uncharacterized protein LOC101258415 [Solanum lycopersicum]	biological process: metabolic process (GO:0008152);; molecular function: catalytic activity (GO:0003824);; biological process: single-organism process (GO:0044699);; biological process: cellular process (GO:0009987);; biological process: signaling (GO:0023052);; biological process: response to stimulus (GO:0050896);; biological process: biological regulation (GO:0065007)
Solyc01g111310.3	Solyc01g111310.3	17.331276	12.125262	15.090885	24.973742	25.505132	20.535251	13.442015	9.831759	8.426916	0.022227582789788	0.525270612590556	normal	6.46810240297699e-08	-1.06416786723574	down	--	--	Biological Process: response to nematode (GO:0009624);; Cellular Component: integral component of membrane (GO:0016021);; Biological Process: root cap development (GO:0048829);;	K13946|0|sly:100736477|K13946 auxin influx carrier (AUX1 LAX family) | (RefSeq) LAX2 protein	Plant hormone signal transduction (ko04075)	[E]	Amino acid transport and metabolism	Transmembrane amino acid transporter protein	Auxin transporter-like protein 5 GN=LAX5 OS=Medicago truncatula (Barrel medic) PE=2 SV=1	E	Amino acid transport and metabolism	LAX2 protein [Solanum lycopersicum]	biological process: response to stimulus (GO:0050896);; biological process: multi-organism process (GO:0051704);; cellular component: membrane (GO:0016020);; cellular component: membrane part (GO:0044425);; biological process: developmental process (GO:0032502)
Solyc01g111610.3	Solyc01g111610.3	1.406612	2.43679	1.994047	5.832694	4.459013	3.794788	1.304229	1.362315	0.875205	0.00553235972058531	1.11838408569245	up	3.67441331459324e-07	-1.87924549456309	down	--	--	--	K19042|2.98537e-136|sly:101267168|K19042 E3 ubiquitin-protein ligase BOI and related proteins [EC:2.3.2.27] | (RefSeq) probable BOI-related E3 ubiquitin-protein ligase 3	--	[O]	Posttranslational modification, protein turnover, chaperones	Zinc finger, C3HC4 type (RING finger)	BOI-related E3 ubiquitin-protein ligase 1 GN=BRG1 OS=Arabidopsis thaliana (Mouse-ear cress) PE=1 SV=1	O	Posttranslational modification, protein turnover, chaperones	PREDICTED: probable BOI-related E3 ubiquitin-protein ligase 3 [Solanum lycopersicum]	--
[truncated: 3,194 more rows]
