# Supplementary material for: Effect of Nickel Ions on the Physiological and Transcriptional Responses to Carbon and Nitrogen Metabolism in Tomato Roots under Low Nitrogen Levels
Source: Int J Mol Sci. 2022 Sep 27;23(19):11398. doi: 10.3390/ijms231911398 (PMC9569439; doi:10.3390/ijms231911398)
Supplement: Supplementary file 1 [file ijms-23-11398-s001.zip › Table S2.xls]

## Sheet: Table S2
#ID	gene_name	T1-G-1	T1-G-2	T1-G-3	T7-G-1	T7-G-2	T7-G-3	T9-G-1	T9-G-2	T9-G-3	T1-G-1_T1-G-2_T1-G-3_vs_T7-G-1_T7-G-2_T7-G-3_DESeq_FDR	T1-G-1_T1-G-2_T1-G-3_vs_T7-G-1_T7-G-2_T7-G-3_DESeq_log2FC	T1-G-1_T1-G-2_T1-G-3_vs_T7-G-1_T7-G-2_T7-G-3_DESeq_(FDR_0.01_FC_2)_regulated	T7-G-1_T7-G-2_T7-G-3_vs_T9-G-1_T9-G-2_T9-G-3_DESeq_FDR	T7-G-1_T7-G-2_T7-G-3_vs_T9-G-1_T9-G-2_T9-G-3_DESeq_log2FC	T7-G-1_T7-G-2_T7-G-3_vs_T9-G-1_T9-G-2_T9-G-3_DESeq_(FDR_0.01_FC_2)_regulated	COG_class	COG_class_annotation	GO_annotation	KEGG_annotation	KEGG_pathway_annotation	KOG_class	KOG_class_annotation	Pfam_annotation	Swiss_Prot_annotation	eggNOG_class	eggNOG_class_annotation	NR_annotation	GO_second_level_annotation
Solanum_lycopersicum_newGene_1192	--	6.37472	3.51062	4.46313	0.407751	0.939413	0.846501	6.99642	10.6021	9.46628	1.07544e-08	-2.84945	down	3.90435e-22	3.72474	up	--	--	Biological Process: defense response (GO:0006952);; Molecular Function: ADP binding (GO:0043531);;	--	--	[R]	General function prediction only	--	Retrovirus-related Pol polyprotein from transposon TNT 1-94 OS=Nicotiana tabacum OX=4097 PE=2 SV=1	S	Function unknown	PREDICTED: LOW QUALITY PROTEIN: putative late blight resistance protein homolog R1A-3 [Solanum lycopersicum]	biological process: response to stimulus (GO:0050896);; molecular function: binding (GO:0005488)
Solanum_lycopersicum_newGene_1329	--	0.821684	0.64956	0.95035	0.078325	0.152997	0.083251	0.342907	0.687961	0.39932	0.000214114	-2.83363	down	0.00512722	2.29688	up	--	--	--	--	--	[R]	General function prediction only	--	--	S	Function unknown	Retrovirus-related Pol polyprotein from transposon TNT 1-94 [Cajanus cajan]	--
Solanum_lycopersicum_newGene_1502	--	4.25081	1.57495	5.13628	0.041778	0.210537	0.014077	2.10524	2.66284	2.14737	6.87561e-06	-5.56645	down	1.03162e-27	4.80614	up	--	--	--	--	--	--	--	--	--	--	--	--	--
Solanum_lycopersicum_newGene_1929	--	10.2317	12.0127	4.15617	2.00116	1.36786	1.46107	5.36404	4.03213	3.27919	0.00303702	-2.20616	down	0.00507224	1.14979	up	--	--	--	--	--	--	--	--	--	--	--	--	--
Solanum_lycopersicum_newGene_3592	--	0.584624	0.340552	0.358178	5.50467	6.26705	3.88563	1.19458	1.68539	0.757716	7.89821e-07	3.39646	up	0.000391261	-1.9864	down	--	--	Cellular Component: integral component of membrane (GO:0016021);;	--	--	--	--	--	--	S	Function unknown	unnamed protein product [Coffea canephora]	cellular component: membrane (GO:0016020);; cellular component: membrane part (GO:0044425)
Solanum_lycopersicum_newGene_3604	--	6.03348	2.29239	3.18642	0.085688	0	0.17639	1.58528	0.607915	0.913525	7.32456e-06	-5.20601	down	0.00259045	3.09165	up	--	--	Molecular Function: zinc ion binding (GO:0008270);;	--	--	--	--	MULE transposase domain	--	S	Function unknown	PREDICTED: uncharacterized protein LOC107024758 [Solanum pennellii]	molecular function: binding (GO:0005488)
Solanum_lycopersicum_newGene_4180	--	0.185438	0.13036	0	1.93112	1.41664	1.51815	0	0.346142	0	0.000183876	3.78924	up	4.86563e-05	-3.69789	down	--	--	--	--	--	--	--	--	--	S	Function unknown	hypothetical protein GLYMA_15G029500 [Glycine max]	--
Solanum_lycopersicum_newGene_4255	--	0.627804	0.479481	0.470502	2.38862	1.80801	1.90551	0.192441	0.196828	0.414273	4.95749e-05	1.79839	up	1.62315e-11	-2.80088	down	--	--	--	--	--	--	--	--	--	--	--	PREDICTED: uncharacterized protein LOC109221506, partial [Nicotiana attenuata]	--
Solanum_lycopersicum_newGene_4901	--	0	0	0	0.397604	0.933887	0.614486	0	0	0	4.44386e-10	Inf	up	3.42546e-10	#NAME?	down	--	--	--	--	--	--	--	--	--	--	--	--	--
Solanum_lycopersicum_newGene_5089	--	0.259267	0.449245	0.165865	0.995034	1.646	1.62933	0.376998	0.142592	0.131456	0.00575057	2.11927	up	0.000265549	-2.55973	down	--	--	Molecular Function: nucleic acid binding (GO:0003676);; Molecular Function: zinc ion binding (GO:0008270);; Biological Process: DNA integration (GO:0015074);;	--	--	--	--	--	--	L	Replication, recombination and repair	PREDICTED: uncharacterized protein LOC109212591 [Nicotiana attenuata]	molecular function: binding (GO:0005488);; biological process: metabolic process (GO:0008152);; biological process: cellular process (GO:0009987)
Solanum_lycopersicum_newGene_5094	--	0.627265	0.490964	0.975262	3.47894	2.74588	3.56462	0.898684	0.765071	1.01143	0.00561008	2.05779	up	0.00745404	-1.74211	down	[X]	--	--	--	--	[R]	General function prediction only	Integrase core domain;; GAG-pre-integrase domain	Retrovirus-related Pol polyprotein from transposon TNT 1-94 OS=Nicotiana tabacum OX=4097 PE=2 SV=1	S	Function unknown	PREDICTED: uncharacterized protein LOC104647531 [Solanum lycopersicum]	--
Solanum_lycopersicum_newGene_791	--	0.227802	0	0.185976	1.31514	2.65577	1.8338	0.538691	0.263485	0.18214	1.55643e-05	3.66312	up	0.000384984	-2.47886	down	--	--	--	--	--	--	--	--	--	--	--	--	--
Solyc00g020545.1	Solyc00g020545.1	108.783	84.4987	109.909	8.28913	7.38188	10.6537	260.833	168.843	267.393	4.45091e-50	-3.6615	down	1.30072e-19	4.87139	up	--	--	Cellular Component: integral component of membrane (GO:0016021);; Molecular Function: oxidoreductase activity (GO:0016491);; Biological Process: oxidation-reduction process (GO:0055114);;	--	--	[PQ]	Inorganic ion transport and metabolism;; Secondary metabolites biosynthesis, transport and catabolism	Ferric reductase like transmembrane component	Ferric reduction oxidase 4 GN=FRO4 OS=Arabidopsis thaliana (Mouse-ear cress) PE=2 SV=1	PQ	Inorganic ion transport and metabolism;; Secondary metabolites biosynthesis, transport and catabolism	PREDICTED: ferric reduction oxidase 4-like, partial [Solanum lycopersicum]	cellular component: membrane (GO:0016020);; cellular component: membrane part (GO:0044425);; biological process: metabolic process (GO:0008152);; molecular function: catalytic activity (GO:0003824);; biological process: single-organism process (GO:0044699)
Solyc00g040290.2	Solyc00g040290.2	0.083003	0.201587	0.033773	1.43481	1.91238	3.92665	0	0.031638	0.033036	0.000347913	4.28357	up	5.41726e-06	-6.39173	down	--	--	--	--	--	--	--	Transferase family	--	S	Function unknown	PREDICTED: omega-hydroxypalmitate O-feruloyl transferase-like [Solanum lycopersicum]	--
Solyc00g048510.3	Solyc00g048510.3	5.25872	16.1442	7.54997	0.363607	0.165229	0.284721	4.46358	3.48866	4.07467	0.000178885	-5.24854	down	1.94768e-10	3.94306	up	--	--	--	--	--	--	--	Phloem protein 2	Protein PHLOEM PROTEIN 2-LIKE A9 GN=PP2A9 OS=Arabidopsis thaliana (Mouse-ear cress) PE=2 SV=1	R	General function prediction only	PREDICTED: protein PHLOEM PROTEIN 2-LIKE A9-like isoform X1 [Solanum lycopersicum]	--
Solyc00g050430.3	Solyc00g050430.3	52.3532	45.4843	35.558	2.40625	2.76008	4.91072	25.6152	30.7866	25.0014	5.07618e-32	-3.86964	down	7.43201e-53	3.11162	up	--	--	Molecular Function: protein dimerization activity (GO:0046983);;	--	--	--	--	Helix-loop-helix DNA-binding domain	Transcription factor bHLH93 GN=K21L13.16 OS=Arabidopsis thaliana (Mouse-ear cress) PE=1 SV=1	K	Transcription	PREDICTED: transcription factor bHLH93 [Solanum lycopersicum]	molecular function: binding (GO:0005488)
Solyc00g075035.1	Solyc00g075035.1	18.0604	24.259	37.6795	92.1369	110.183	71.5178	27.1887	48.9688	25.5737	3.74286e-06	1.62473	up	0.000258487	-1.32822	down	--	--	--	--	--	--	--	Pollen proteins Ole e I like;; Extensin-like region	--	R	General function prediction only	PREDICTED: extensin-2-like, partial [Solanum lycopersicum]	--
Solyc00g090860.2	Solyc00g090860.2	0.259776	1.48619	0.0583	17.2505	34.021	30.4171	171.115	152.745	136.698	8.81336e-14	5.25699	up	1.79467e-48	2.59326	up	[P]	Inorganic ion transport and metabolism	Biological Process: response to nitrate (GO:0010167);; Biological Process: nitrate transport (GO:0015706);; Cellular Component: integral component of membrane (GO:0016021);; Biological Process: lateral root development (GO:0048527);; Biological Process: transmembrane transport (GO:0055085);;	K02575|6.80272e-98|sot:102596700|K02575 MFS transporter, NNP family, nitrate/nitrite transporter | (RefSeq) high affinity nitrate transporter 2.4-like	Nitrogen metabolism (ko00910)	--	--	--	High-affinity nitrate transporter 2.1 GN=At1g08090 OS=Arabidopsis thaliana (Mouse-ear cress) PE=1 SV=1	G	Carbohydrate transport and metabolism	PREDICTED: high-affinity nitrate transporter 2.1-like [Solanum tuberosum]	biological process: response to stimulus (GO:0050896);; biological process: single-organism process (GO:0044699);; biological process: localization (GO:0051179);; cellular component: membrane (GO:0016020);; cellular component: membrane part (GO:0044425);; biological process: multicellular organismal process (GO:0032501);; biological process: developmental process (GO:0032502);; biological process…
Solyc00g098560.3	Solyc00g098560.3	20.3023	20.566	20.4451	8.07272	8.19545	8.58614	13.4842	15.915	20.6885	4.22196e-09	-1.44829	down	0.000427387	1.11361	up	--	--	--	K21026|0|sly:101259426|K21026 acetylajmaline esterase [EC:3.1.1.80] | (RefSeq) GDSL esterase/lipase At5g03980-like	--	--	--	GDSL-like Lipase/Acylhydrolase	GDSL esterase/lipase At5g03980 (Precursor) GN=At5g03980 OS=Arabidopsis thaliana (Mouse-ear cress) PE=2 SV=1	R	General function prediction only	PREDICTED: acetylajmalan esterase-like [Solanum tuberosum]	--
Solyc00g156980.3	Solyc00g156980.3	0.477766	0.391488	0.910505	3.28984	3.09003	5.53915	0.808403	0.724421	0.944644	0.00123333	2.5614	up	0.00204197	-2.13811	down	[E]	Amino acid transport and metabolism	Biological Process: alcohol metabolic process (GO:0006066);; Molecular Function: choline dehydrogenase activity (GO:0008812);; Molecular Function: flavin adenine dinucleotide binding (GO:0050660);; Biological Process: oxidation-reduction process (GO:0055114);;	--	--	[R]	General function prediction only	GMC oxidoreductase	Protein HOTHEAD (Precursor) GN=F3N23.17 OS=Arabidopsis thaliana (Mouse-ear cress) PE=1 SV=1	R	General function prediction only	PREDICTED: protein HOTHEAD-like [Solanum lycopersicum]	biological process: metabolic process (GO:0008152);; biological process: single-organism process (GO:0044699);; molecular function: catalytic activity (GO:0003824);; molecular function: binding (GO:0005488)
Solyc00g233480.1	Solyc00g233480.1	19.6939	21.9782	23.9728	2.06688	2.95056	3.55138	12.7626	13.8979	18.7141	1.93134e-19	-3.07081	down	1.95589e-11	2.49385	up	[O]	Posttranslational modification, protein turnover, chaperones	Molecular Function: ATP binding (GO:0005524);; Biological Process: obsolete ATP catabolic process (GO:0006200);; Molecular Function: ATPase activity (GO:0016887);;	--	--	[Q]	Secondary metabolites biosynthesis, transport and catabolism	ABC transporter	ABC transporter G family member 12 GN=F5D21.6 OS=Arabidopsis thaliana (Mouse-ear cress) PE=1 SV=1	Q	Secondary metabolites biosynthesis, transport and catabolism	PREDICTED: ABC transporter G family member 11-like [Solanum tuberosum]	molecular function: binding (GO:0005488);; biological process: metabolic process (GO:0008152);; biological process: cellular process (GO:0009987);; biological process: single-organism process (GO:0044699);; molecular function: catalytic activity (GO:0003824)
Solyc00g247300.3	Solyc00g247300.3	40.0121	39.8055	43.2564	15.7159	20.4354	21.7625	42.7465	42.1837	45.7849	1.17514e-10	-1.23428	down	2.05464e-15	1.27538	up	[Q]	Secondary metabolites biosynthesis, transport and catabolism	--	K20562|0|sly:101247602|K20562 biphenyl-4-hydroxylase | (RefSeq) cytochrome P450 CYP736A12-like	--	[Q]	Secondary metabolites biosynthesis, transport and catabolism	Cytochrome P450	Cytochrome P450 CYP736A12 OS=Panax ginseng (Korean ginseng) PE=2 SV=1	Q	Secondary metabolites biosynthesis, transport and catabolism	PREDICTED: cytochrome P450 CYP736A12-like [Solanum lycopersicum]	--
Solyc01g005140.3	Solyc01g005140.3	1.79418	3.02583	1.95591	8.59172	9.50828	8.18886	2.67654	3.58108	3.02984	2.49842e-07	1.75544	up	2.50649e-06	-1.39204	down	--	--	--	K08360|9.67171e-138|sly:101259871|K08360 cytochrome b-561 [EC:1.16.5.1] | (RefSeq) probable ascorbate-specific transmembrane electron transporter 1	--	[C]	Energy production and conversion	Eukaryotic cytochrome b561	Probable ascorbate-specific transmembrane electron transporter 1 OS=Oryza sativa subsp. japonica (Rice) PE=3 SV=1	C	Energy production and conversion	PREDICTED: probable ascorbate-specific transmembrane electron transporter 1 [Solanum lycopersicum]	--
Solyc01g005240.3	Solyc01g005240.3	26.6358	26.8509	23.8847	11.7941	13.7459	12.6264	31.459	32.7716	30.8598	4.49346e-09	-1.16589	down	3.05894e-18	1.41675	up	[E]	Amino acid transport and metabolism	--	K00928|0|sly:101258399|K00928 aspartate kinase [EC:2.7.2.4] | (RefSeq) aspartokinase 2, chloroplastic	Glycine, serine and threonine metabolism (ko00260);; Monobactam biosynthesis (ko00261);; Cysteine and methionine metabolism (ko00270);; Lysine biosynthesis (ko00300);; 2-Oxocarboxylic acid metabolism (ko01210);; Biosynthesis of amino acids (ko01230)	[E]	Amino acid transport and metabolism	Amino acid kinase family;; ACT domain	Aspartokinase 2, chloroplastic (Precursor) GN=MUA22.6 OS=Arabidopsis thaliana (Mouse-ear cress) PE=1 SV=2	E	Amino acid transport and metabolism	PREDICTED: aspartokinase 2, chloroplastic-like isoform X1 [Solanum lycopersicum]	--
Solyc01g005680.3	Solyc01g005680.3	33.3055	32.7913	29.8533	9.07619	10.528	16.1436	36.3037	35.0422	32.2649	9.21525e-14	-1.58346	down	8.21169e-21	1.67465	up	[R]	General function prediction only	--	K06966|1.17288e-145|sly:101244985|K06966 uncharacterized protein | (RefSeq) cytokinin riboside 5'-monophosphate phosphoribohydrolase LOG8	--	--	--	Possible lysine decarboxylase	Cytokinin riboside 5&apos;-monophosphate phosphoribohydrolase LOG8 GN=LOG8 OS=Arabidopsis thaliana (Mouse-ear cress) PE=1 SV=1	S	Function unknown	PREDICTED: cytokinin riboside 5&apos;-monophosphate phosphoribohydrolase LOG8 [Solanum lycopersicum]	--
Solyc01g005850.2	Solyc01g005850.2	1.45283	1.04372	2.58456	7.03295	5.82542	7.39673	1.03573	2.60714	2.44099	5.81825e-05	1.83806	up	5.27822e-05	-1.62213	down	--	--	--	--	--	--	--	--	--	R	General function prediction only	PREDICTED: extensin-3-like [Solanum lycopersicum]	--
Solyc01g005940.3	Solyc01g005940.3	0	0	0	12.5611	20.7539	14.357	0	0	0	1.70915e-62	Inf	up	3.58894e-63	#NAME?	down	[I]	Lipid transport and metabolism	Biological Process: biosynthetic process (GO:0009058);; Molecular Function: transferase activity, transferring alkyl or aryl (other than methyl) groups (GO:0016765);;	K02291|0|sly:101267734|K02291 15-cis-phytoene/all-trans-phytoene synthase [EC:2.5.1.32 2.5.1.99] | (RefSeq) PSY3; phytoene synthase 3	Carotenoid biosynthesis (ko00906)	[I]	Lipid transport and metabolism	Squalene/phytoene synthase	Phytoene synthase 1, chloroplastic (Precursor) GN=PSY1 OS=Solanum lycopersicum (Tomato) PE=1 SV=2	I	Lipid transport and metabolism	PREDICTED: phytoene synthase, chloroplastic-like [Solanum tuberosum]	biological process: metabolic process (GO:0008152);; molecular function: catalytic activity (GO:0003824)
Solyc01g006310.3	Solyc01g006310.3	6.85011	2.61426	9.26063	17.0869	17.0681	16.4819	5.99953	3.6263	9.14333	5.62954e-05	1.25374	up	7.42325e-09	-1.33821	down	--	--	Molecular Function: peroxidase activity (GO:0004601);; Biological Process: response to oxidative stress (GO:0006979);; Molecular Function: heme binding (GO:0020037);; Molecular Function: metal ion binding (GO:0046872);; Biological Process: oxidation-reduction process (GO:0055114);;	K00430|0|sly:101268131|K00430 peroxidase [EC:1.11.1.7] | (RefSeq) peroxidase N-like	Phenylpropanoid biosynthesis (ko00940)	--	--	Peroxidase	Peroxidase N (Precursor) GN=HRPN OS=Armoracia rusticana (Horseradish) PE=2 SV=1	G	Carbohydrate transport and metabolism	PREDICTED: peroxidase N-like isoform X1 [Solanum lycopersicum]	biological process: metabolic process (GO:0008152);; biological process: single-organism process (GO:0044699);; molecular function: catalytic activity (GO:0003824);; molecular function: antioxidant activity (GO:0016209);; biological process: response to stimulus (GO:0050896);; molecular function: binding (GO:0005488)
Solyc01g006620.3	Solyc01g006620.3	0.374773	0.470017	0.119905	5.40588	4.28931	3.15733	0.093729	0.125928	0.207044	6.26536e-13	3.56439	up	7.30847e-19	-4.73212	down	--	--	--	--	--	--	--	Plant phosphoribosyltransferase C-terminal;; C2 domain	C2 and GRAM domain-containing protein At1g03370 GN=At1g03370 OS=Arabidopsis thaliana (Mouse-ear cress) PE=2 SV=4	R	General function prediction only	PREDICTED: multiple C2 and transmembrane domain-containing protein 1-like [Solanum lycopersicum]	--
Solyc01g006650.2	Solyc01g006650.2	3.22682	2.67677	3.24374	0.902493	1.03019	0.968333	2.43052	2.61778	2.79936	2.38707e-08	-1.7494	down	6.27507e-10	1.71091	up	--	--	Molecular Function: transcription factor activity, sequence-specific DNA binding (GO:0003700);; Cellular Component: nucleus (GO:0005634);; Biological Process: regulation of transcription, DNA-templated (GO:0006355);;	K14514|0|pop:POPTR_0001s05360g|K14514 ethylene-insensitive protein 3 | (RefSeq) POPTRDRAFT_547903; ETHYLENE-INSENSITIVE3-like 3 family protein	Plant hormone signal transduction (ko04075)	--	--	Ethylene insensitive 3	ETHYLENE INSENSITIVE 3-like 3 protein GN=EIL3 OS=Arabidopsis thaliana (Mouse-ear cress) PE=1 SV=1	K	Transcription	PREDICTED: ETHYLENE INSENSITIVE 3-like 3 protein [Solanum lycopersicum]	biological process: biological regulation (GO:0065007);; molecular function: nucleic acid binding transcription factor activity (GO:0001071);; cellular component: cell (GO:0005623);; cellular component: organelle (GO:0043226);; cellular component: cell part (GO:0044464)
Solyc01g006720.3	Solyc01g006720.3	1.97021	1.10147	2.20511	9.54802	6.53426	5.51114	1.0801	0.848923	0.605628	3.03201e-05	1.89666	up	4.29895e-09	-2.84652	down	[V]	Defense mechanisms	Molecular Function: ATP binding (GO:0005524);; Cellular Component: plasma membrane (GO:0005886);; Biological Process: obsolete ATP catabolic process (GO:0006200);; Molecular Function: ATPase-coupled molybdate transmembrane transporter activity (GO:0015412);;	--	--	[Q]	Secondary metabolites biosynthesis, transport and catabolism	ABC-2 type transporter;; ABC transporter	ABC transporter G family member 22 GN=F15M7.6 OS=Arabidopsis thaliana (Mouse-ear cress) PE=1 SV=1	Q	Secondary metabolites biosynthesis, transport and catabolism	PREDICTED: ABC transporter G family member 22-like [Solanum lycopersicum]	molecular function: binding (GO:0005488);; cellular component: cell (GO:0005623);; cellular component: membrane (GO:0016020);; cellular component: cell part (GO:0044464);; biological process: metabolic process (GO:0008152);; biological process: cellular process (GO:0009987);; biological process: single-organism process (GO:0044699);; biological process: localization (GO:0051179);; molecular funct…
Solyc01g007100.3	Solyc01g007100.3	1.12493	1.73401	1.01933	4.52448	5.298	4.11388	1.11816	0.96566	0.935456	7.11309e-08	1.69661	up	8.02014e-14	-2.11603	down	[M]	Cell wall/membrane/envelope biogenesis	Biological Process: response to hypoxia (GO:0001666);; Cellular Component: mitochondrion (GO:0005739);; Biological Process: unsaturated fatty acid biosynthetic process (GO:0006636);; Biological Process: phosphatidylglycerol biosynthetic process (GO:0006655);; Biological Process: lipid transport (GO:0006869);; Cellular Component: chloroplast outer membrane (GO:0009707);; Biological Process: nodula…	K09480|0|sly:101266854|K09480 digalactosyldiacylglycerol synthase [EC:2.4.1.241] | (RefSeq) digalactosyldiacylglycerol synthase 1, chloroplastic-like	Glycerolipid metabolism (ko00561)	--	--	Glycosyl transferases group 1;; Glycosyl transferases group 1	Digalactosyldiacylglycerol synthase 1, chloroplastic (Precursor) GN=DGD1 OS=Lotus japonicus (Lotus corniculatus var. japonicus) PE=2 SV=1	M	Cell wall/membrane/envelope biogenesis	PREDICTED: digalactosyldiacylglycerol synthase 1, chloroplastic-like [Solanum lycopersicum]	biological process: response to stimulus (GO:0050896);; cellular component: cell (GO:0005623);; cellular component: organelle (GO:0043226);; cellular component: cell part (GO:0044464);; biological process: metabolic process (GO:0008152);; biological process: cellular process (GO:0009987);; biological process: single-organism process (GO:0044699);; biological process: localization (GO:0051179);; c…
Solyc01g007955.1	Solyc01g007955.1	1.02468	0.506667	0.440404	3.7525	2.9625	1.95636	0.305849	0.38426	0.27917	0.000263401	1.80698	up	1.08549e-07	-2.91149	down	[R]	General function prediction only	--	--	--	--	--	--	--	R	General function prediction only	PREDICTED: uncharacterized protein LOC101251117 [Solanum lycopersicum]	--
Solyc01g008440.3	Solyc01g008440.3	3.04363	3.12493	3.08645	9.67861	10.1408	8.94499	4.91625	4.28594	3.82918	5.833e-08	1.45992	up	8.00139e-06	-1.03764	down	[RTKL]	General function prediction only;; Signal transduction mechanisms;; Transcription;; Replication, recombination and repair	Molecular Function: calmodulin-dependent protein kinase activity (GO:0004683);; Molecular Function: calcium ion binding (GO:0005509);; Molecular Function: ATP binding (GO:0005524);; Biological Process: protein phosphorylation (GO:0006468);;	K13412|0|sly:101265949|K13412 calcium-dependent protein kinase [EC:2.7.11.1] | (RefSeq) calcium-dependent protein kinase 8	Plant-pathogen interaction (ko04626)	[T]	Signal transduction mechanisms	Protein kinase domain;; EF-hand domain pair;; EF hand;; Protein tyrosine kinase;; EF-hand domain;; EF hand;; EF-hand domain pair;; Kinase-like;; Cytoskeletal-regulatory complex EF hand;; Lipopolysaccharide kinase (Kdo/WaaP) family	Calcium-dependent protein kinase 7 GN=CPK7 OS=Arabidopsis thaliana (Mouse-ear cress) PE=2 SV=1	T	Signal transduction mechanisms	PREDICTED: calcium-dependent protein kinase 8 [Solanum lycopersicum]	biological process: metabolic process (GO:0008152);; biological process: cellular process (GO:0009987);; molecular function: catalytic activity (GO:0003824);; molecular function: binding (GO:0005488)
Solyc01g008690.3	Solyc01g008690.3	2.01762	1.73815	1.57569	5.16237	4.15744	5.12673	1.59558	0.925674	1.14009	0.00182069	1.19446	up	7.43183e-07	-1.67808	down	[GOU]	Carbohydrate transport and metabolism;; Posttranslational modification, protein turnover, chaperones;; Intracellular trafficking, secretion, and vesicular transport	--	K15356|0|sly:101261546|K15356 GDP-mannose transporter | (RefSeq) GDP-mannose transporter GONST1-like	--	[GOU]	Carbohydrate transport and metabolism;; Posttranslational modification, protein turnover, chaperones;; Intracellular trafficking, secretion, and vesicular transport	--	GDP-mannose transporter GONST1 GN=GONST1 OS=Arabidopsis thaliana (Mouse-ear cress) PE=1 SV=2	P	Inorganic ion transport and metabolism	PREDICTED: GDP-mannose transporter GONST1-like isoform X2 [Solanum lycopersicum]	--
Solyc01g009410.3	Solyc01g009410.3	4.8075	2.51125	5.88971	16.8205	17.4037	12.5785	4.40155	7.35522	5.46073	1.68016e-08	1.68006	up	3.3188e-07	-1.33692	down	--	--	--	K00430|0|sly:101247248|K00430 peroxidase [EC:1.11.1.7] | (RefSeq) peroxidase 57-like	Phenylpropanoid biosynthesis (ko00940)	--	--	Peroxidase	Peroxidase 60 (Precursor) GN=MWD9.21 OS=Arabidopsis thaliana (Mouse-ear cress) PE=1 SV=1	G	Carbohydrate transport and metabolism	PREDICTED: peroxidase 57-like [Solanum lycopersicum]	--
Solyc01g009645.1	Solyc01g009645.1	2.57179	2.53367	1.59274	0.253131	0.140509	0.270102	0.828776	1.45851	1.73243	7.51243e-07	-3.44912	down	0.000787627	2.68125	up	[KAD]	Transcription;; RNA processing and modification;; Cell cycle control, cell division, chromosome partitioning	--	K09422|0|sly:101245196|K09422 myb proto-oncogene protein, plant | (RefSeq) transcription factor LAF1-like	--	[K]	Transcription	Myb-like DNA-binding domain;; Myb-like DNA-binding domain	Transcription factor LAF1 GN=M7J2.70 OS=Arabidopsis thaliana (Mouse-ear cress) PE=1 SV=2	K	Transcription	PREDICTED: transcription factor LAF1-like [Solanum lycopersicum]	--
Solyc01g009935.1	Solyc01g009935.1	27.8989	14.7037	34.0735	56.6186	76.5099	86.2105	131.29	156.282	153.065	0.00015467	1.37075	up	1.344e-10	1.1069	up	--	--	--	--	--	--	--	Auxin responsive protein	Indole-3-acetic acid-induced protein ARG7 GN=ARG7 OS=Vigna radiata var. radiata (Mung bean) PE=2 SV=1	S	Function unknown	PREDICTED: auxin-induced protein X10A-like [Solanum lycopersicum]	--
Solyc01g010080.3	Solyc01g010080.3	106.106	79.7711	131.699	42.1994	51.9996	52.7748	123.871	136.343	134.967	0.00020214	-1.25705	down	2.60461e-27	1.52807	up	--	--	Molecular Function: inward rectifier potassium channel activity (GO:0005242);; Cellular Component: endoplasmic reticulum (GO:0005783);; Cellular Component: plasma membrane (GO:0005886);; Biological Process: high-affinity potassium ion import (GO:0010163);; Biological Process: response to nitrate (GO:0010167);; Biological Process: nitrate transport (GO:0015706);; Cellular Component: integral compo…	--	--	[PT]	Inorganic ion transport and metabolism;; Signal transduction mechanisms	Ion transport protein;; Domain of unknown function (DUF3354);; Cyclic nucleotide-binding domain;; Ion channel	Potassium channel KAT3 GN=F4D11.150 OS=Arabidopsis thaliana (Mouse-ear cress) PE=1 SV=1	P	Inorganic ion transport and metabolism	PREDICTED: potassium channel KAT3-like [Solanum lycopersicum]	biological process: cellular process (GO:0009987);; biological process: single-organism process (GO:0044699);; biological process: localization (GO:0051179);; biological process: biological regulation (GO:0065007);; molecular function: transporter activity (GO:0005215);; cellular component: cell (GO:0005623);; cellular component: organelle (GO:0043226);; cellular component: cell part (GO:0044464)…
Solyc01g010150.3	Solyc01g010150.3	3.38279	3.09102	3.70269	12.9932	12.2018	13.6588	4.1838	4.89319	4.39972	2.82564e-15	1.93029	up	3.5451e-11	-1.37023	down	[O]	Posttranslational modification, protein turnover, chaperones	Biological Process: metabolic process (GO:0008152);; Molecular Function: amino acid binding (GO:0016597);;	--	--	--	--	ACT domain;; ACT domain;; ACT domain	ACT domain-containing protein ACR4 {ECO:0000305} OS=Arabidopsis thaliana (Mouse-ear cress) PE=2 SV=1	R	General function prediction only	PREDICTED: uncharacterized protein LOC101260963 isoform X1 [Solanum lycopersicum]	biological process: metabolic process (GO:0008152);; molecular function: binding (GO:0005488)
Solyc01g011510.3	Solyc01g011510.3	1.24198	1.55149	1.43848	6.2377	6.36396	7.55444	1.12718	1.56032	1.0683	1.37175e-09	2.09316	up	6.83164e-14	-2.31766	down	[C]	Energy production and conversion	Molecular Function: aldehyde dehydrogenase [NAD(P)+] activity (GO:0004030);; Biological Process: cellular aldehyde metabolic process (GO:0006081);; Biological Process: oxidation-reduction process (GO:0055114);;	K00128|0|sly:101267634|K00128 aldehyde dehydrogenase (NAD+) [EC:1.2.1.3] | (RefSeq) SlADH3F1a; aldehyde dehydrogenase family 3 member F1	Glycolysis / Gluconeogenesis (ko00010);; Pentose and glucuronate interconversions (ko00040);; Ascorbate and aldarate metabolism (ko00053);; Fatty acid degradation (ko00071);; Valine, leucine and isoleucine degradation (ko00280);; Lysine degradation (ko00310);; Arginine and proline metabolism (ko00330);; Histidine metabolism (ko00340);; Tryptophan metabolism (ko00380);; beta-Alanine metabolism (ko…	[C]	Energy production and conversion	Aldehyde dehydrogenase family	Aldehyde dehydrogenase family 3 member F1 GN=ALDH3F1 OS=Arabidopsis thaliana (Mouse-ear cress) PE=2 SV=2	C	Energy production and conversion	PREDICTED: aldehyde dehydrogenase family 3 member F1 [Solanum lycopersicum]	biological process: metabolic process (GO:0008152);; biological process: single-organism process (GO:0044699);; molecular function: catalytic activity (GO:0003824);; biological process: cellular process (GO:0009987)
Solyc01g015080.3	Solyc01g015080.3	127.815	98.5303	147.867	24.1714	36.5875	44.5586	126.236	99.5146	160.913	1.54979e-10	-1.97455	down	7.10601e-07	1.97877	up	--	--	--	K00430|0|sly:101260463|K00430 peroxidase [EC:1.11.1.7] | (RefSeq) peroxidase N	Phenylpropanoid biosynthesis (ko00940)	--	--	Peroxidase	Peroxidase N (Precursor) GN=HRPN OS=Armoracia rusticana (Horseradish) PE=2 SV=1	G	Carbohydrate transport and metabolism	PREDICTED: peroxidase N-like [Solanum lycopersicum]	--
Solyc01g044240.3	Solyc01g044240.3	20.9226	20.6376	22.0965	1.77132	0.851695	2.00227	13.1762	7.62608	8.78909	2.03789e-63	-3.99392	down	1.047e-19	2.7461	up	--	--	--	--	--	--	--	--	--	--	--	--	--
Solyc01g058270.3	Solyc01g058270.3	2.59505	1.63712	1.75107	7.35641	4.48417	5.82587	2.54674	2.834	1.91297	4.75151e-05	1.34255	up	0.000254684	-1.10516	down	--	--	Cellular Component: endoplasmic reticulum (GO:0005783);; Cellular Component: Golgi apparatus (GO:0005794);; Biological Process: response to abscisic acid (GO:0009737);; Biological Process: plant-type secondary cell wall biogenesis (GO:0009834);; Biological Process: defense response to fungus (GO:0050832);;	--	--	[R]	General function prediction only	10 TM Acyl Transferase domain found in Cas1p	--	S	Function unknown	PREDICTED: CAS1 domain-containing protein 1 [Solanum lycopersicum]	cellular component: cell (GO:0005623);; cellular component: organelle (GO:0043226);; cellular component: cell part (GO:0044464);; biological process: response to stimulus (GO:0050896);; biological process: cellular process (GO:0009987);; biological process: cellular component organization or biogenesis (GO:0071840);; biological process: multi-organism process (GO:0051704)
Solyc01g059900.3	Solyc01g059900.3	0.517899	0.437194	0.655581	81.0988	88.3752	81.6728	1.15997	1.07616	0.350366	1.28935e-112	7.05658	up	3.38672e-134	-6.45932	down	--	--	--	--	--	--	--	Dirigent-like protein	Dirigent protein 11 (Precursor) GN=DIR11 OS=Arabidopsis thaliana (Mouse-ear cress) PE=2 SV=1	R	General function prediction only	PREDICTED: dirigent protein 11-like [Solanum lycopersicum]	--
Solyc01g059965.1	Solyc01g059965.1	103.088	104.149	40.3905	5.54043	1.63833	5.04218	30.6723	105.046	57.6041	1.92915e-07	-4.47723	down	0.000365224	3.941	up	--	--	Cellular Component: vacuole (GO:0005773);; Biological Process: carbohydrate metabolic process (GO:0005975);; Biological Process: defense response (GO:0006952);; Molecular Function: glucan endo-1,3-beta-D-glucosidase activity (GO:0042973);;	--	--	--	--	Glycosyl hydrolases family 17	Glucan endo-1,3-beta-glucosidase B (Precursor) OS=Solanum lycopersicum (Tomato) PE=2 SV=1	R	General function prediction only	glucan endo-1,3-beta-glucosidase B precursor [Solanum lycopersicum]	cellular component: cell (GO:0005623);; cellular component: organelle (GO:0043226);; cellular component: cell part (GO:0044464);; biological process: metabolic process (GO:0008152);; biological process: response to stimulus (GO:0050896);; molecular function: catalytic activity (GO:0003824)
Solyc01g060260.3	Solyc01g060260.3	4.05548	3.97661	1.9772	16.0358	12.4908	10.671	1.98012	0.784069	1.22266	1.81885e-05	1.34698	up	1.4161e-10	-1.78422	down	--	--	--	--	--	--	--	--	--	R	General function prediction only	PREDICTED: uncharacterized protein LOC101258403 isoform X2 [Solanum lycopersicum]	--
Solyc01g066720.3	Solyc01g066720.3	116.228	129.016	106.979	39.982	40.2979	44.3186	82.6883	88.7353	88.3391	1.07917e-18	-1.64593	down	1.44087e-12	1.16088	up	--	--	Cellular Component: integral component of membrane (GO:0016021);;	--	--	--	--	Hypoxia induced protein conserved region	--	R	General function prediction only	PREDICTED: uncharacterized protein LOC101256324 [Solanum lycopersicum]	cellular component: membrane (GO:0016020);; cellular component: membrane part (GO:0044425)
Solyc01g066910.3	Solyc01g066910.3	501.019	184.244	452.249	32.7045	54.5312	78.4868	678.162	506.082	453.351	0.000265724	-2.91872	down	6.79732e-21	3.40093	up	--	--	--	--	--	--	--	Probable lipid transfer;; Protease inhibitor/seed storage/LTP family	Putative lipid-transfer protein DIR1 (Precursor) GN=DIR1 OS=Arabidopsis thaliana (Mouse-ear cress) PE=1 SV=1	R	General function prediction only	PREDICTED: putative lipid-transfer protein DIR1 [Solanum lycopersicum]	--
Solyc01g067130.3	Solyc01g067130.3	1.08464	1.98944	0.872176	6.04155	6.48465	6.09341	0.81574	1.44836	1.46348	0.00439747	2.03338	up	0.000621439	-2.1992	down	[B]	Chromatin structure and dynamics	Cellular Component: nucleus (GO:0005634);; Biological Process: regulation of transcription, DNA-templated (GO:0006355);; Molecular Function: sequence-specific DNA binding (GO:0043565);; Molecular Function: protein heterodimerization activity (GO:0046982);;	K08065|6.8805e-98|sly:101249009|K08065 nuclear transcription Y subunit beta | (RefSeq) nuclear transcription factor Y subunit B-5-like	--	[K]	Transcription	Histone-like transcription factor (CBF/NF-Y) and archaeal histone;; Core histone H2A/H2B/H3/H4	Nuclear transcription factor Y subunit B-5 GN=NFYB5 OS=Arabidopsis thaliana (Mouse-ear cress) PE=2 SV=1	K	Transcription	PREDICTED: nuclear transcription factor Y subunit B-5-like [Solanum lycopersicum]	cellular component: cell (GO:0005623);; cellular component: organelle (GO:0043226);; cellular component: cell part (GO:0044464);; biological process: biological regulation (GO:0065007);; molecular function: binding (GO:0005488)
Solyc01g067300.3	Solyc01g067300.3	25.8296	31.3222	21.956	81.8509	62.0114	60.3477	16.9951	14.9898	19.7314	7.02262e-10	1.24197	up	5.1004e-20	-1.92214	down	--	--	Cellular Component: membrane (GO:0016020);;	--	--	--	--	Domain of unknown function (DUF588)	CASP-like protein IN26 (Fragment) GN=IN26 OS=Ipomoea nil (Japanese morning glory) PE=2 SV=2	S	Function unknown	PREDICTED: CASP-like protein 1 [Solanum lycopersicum]	cellular component: membrane (GO:0016020)
Solyc01g067370.3	Solyc01g067370.3	0.672202	0.646597	0.765623	6.63392	6.12609	6.07982	1.24246	1.5666	1.60771	8.35769e-11	3.00342	up	2.19989e-07	-1.9787	down	--	--	--	--	--	--	--	--	--	--	--	TSB [Solanum lycopersicum]	--
Solyc01g067510.3	Solyc01g067510.3	7.65776	4.21605	6.50107	20.4779	17.3604	18.2376	8.92254	8.83869	6.63666	5.36643e-12	1.49702	up	1.54337e-09	-1.11413	down	[RTKL]	General function prediction only;; Signal transduction mechanisms;; Transcription;; Replication, recombination and repair	--	K04733|0|sly:101243821|K04733 interleukin-1 receptor-associated kinase 4 [EC:2.7.11.1] | (RefSeq) serine/threonine-protein kinase-like protein ACR4	--	[T]	Signal transduction mechanisms	Protein tyrosine kinase;; Protein kinase domain	Serine/threonine-protein kinase-like protein ACR4 (Precursor) GN=ACR4 OS=Arabidopsis thaliana (Mouse-ear cress) PE=1 SV=1	T	Signal transduction mechanisms	PREDICTED: serine/threonine-protein kinase-like protein ACR4 [Solanum lycopersicum]	--
Solyc01g067620.3	Solyc01g067620.3	10.4188	11.2706	8.78625	28.0543	32.874	38.184	11.4486	10.6537	9.13074	1.70851e-11	1.36974	up	4.75649e-14	-1.52965	down	[R]	General function prediction only	Molecular Function: flavonol synthase activity (GO:0045431);; Biological Process: flavonol biosynthetic process (GO:0051555);; Biological Process: oxidation-reduction process (GO:0055114);;	--	--	[QR]	Secondary metabolites biosynthesis, transport and catabolism;; General function prediction only	non-haem dioxygenase in morphine synthesis N-terminal;; 2OG-Fe(II) oxygenase superfamily	Protein SRG1 GN=SRG1 OS=Arabidopsis thaliana (Mouse-ear cress) PE=2 SV=1	Q	Secondary metabolites biosynthesis, transport and catabolism	PREDICTED: protein SRG1 [Solanum lycopersicum]	biological process: metabolic process (GO:0008152);; biological process: single-organism process (GO:0044699);; molecular function: catalytic activity (GO:0003824)
Solyc01g067850.2	Solyc01g067850.2	1.84419	2.15463	1.80005	13.2048	10.1709	9.56085	1.67162	2.64004	2.31127	9.41491e-15	2.6134	up	2.28396e-12	-2.17643	down	--	--	Molecular Function: peroxidase activity (GO:0004601);; Biological Process: response to oxidative stress (GO:0006979);; Molecular Function: heme binding (GO:0020037);; Molecular Function: metal ion binding (GO:0046872);; Biological Process: oxidation-reduction process (GO:0055114);;	K00430|0|sly:101247458|K00430 peroxidase [EC:1.11.1.7] | (RefSeq) uncharacterized LOC101247458	Phenylpropanoid biosynthesis (ko00940)	--	--	Peroxidase	Peroxidase 3 (Precursor) GN=YUP8H12.13 OS=Arabidopsis thaliana (Mouse-ear cress) PE=2 SV=1	G	Carbohydrate transport and metabolism	PREDICTED: peroxidase 39-like [Solanum lycopersicum]	biological process: metabolic process (GO:0008152);; biological process: single-organism process (GO:0044699);; molecular function: catalytic activity (GO:0003824);; molecular function: antioxidant activity (GO:0016209);; biological process: response to stimulus (GO:0050896);; molecular function: binding (GO:0005488)
Solyc01g073660.3	Solyc01g073660.3	3.68564	4.42943	3.88385	11.4914	11.9978	9.94079	5.01264	3.31657	6.08678	2.91559e-09	1.42727	up	8.19268e-08	-1.33253	down	--	--	--	--	--	[G]	Carbohydrate transport and metabolism	MFS/sugar transport protein	--	G	Carbohydrate transport and metabolism	PREDICTED: major facilitator superfamily domain-containing protein 12 [Solanum lycopersicum]	--
Solyc01g073670.3	Solyc01g073670.3	5.40497	2.26036	6.45715	38.7178	44.3067	37.1444	9.9689	8.06854	4.65065	1.36827e-50	2.93002	up	4.09495e-37	-2.316	down	--	--	--	--	--	[G]	Carbohydrate transport and metabolism	MFS/sugar transport protein;; Major Facilitator Superfamily	--	G	Carbohydrate transport and metabolism	PREDICTED: major facilitator superfamily domain-containing protein 12-like [Solanum lycopersicum]	--
Solyc01g073860.3	Solyc01g073860.3	30.7284	36.2119	36.3347	6.15907	5.8981	10.3236	17.526	19.6368	23.5547	1.19599e-20	-2.35071	down	3.22552e-08	1.53939	up	--	--	Molecular Function: protein-disulfide reductase activity (GO:0047134);; Biological Process: oxidation-reduction process (GO:0055114);;	--	--	--	--	C1 domain;; C1-like domain;; Phorbol esters/diacylglycerol binding domain (C1 domain);; PHD-finger	--	S	Function unknown	PREDICTED: uncharacterized protein LOC101249575 [Solanum lycopersicum]	biological process: metabolic process (GO:0008152);; biological process: single-organism process (GO:0044699);; molecular function: catalytic activity (GO:0003824)
Solyc01g079150.3	Solyc01g079150.3	2.87683	1.7779	2.90643	20.5886	19.4493	16.1856	3.83153	3.87144	2.54507	3.96573e-35	2.74602	up	1.70417e-34	-2.35567	down	--	--	Molecular Function: inorganic anion exchanger activity (GO:0005452);; Biological Process: anion transport (GO:0006820);; Cellular Component: integral component of membrane (GO:0016021);;	--	--	[P]	Inorganic ion transport and metabolism	HCO3- transporter family	Probable boron transporter 2 GN=BOR2 OS=Arabidopsis thaliana (Mouse-ear cress) PE=2 SV=1	P	Inorganic ion transport and metabolism	PREDICTED: boron transporter 1 [Solanum lycopersicum]	biological process: cellular process (GO:0009987);; biological process: single-organism process (GO:0044699);; biological process: localization (GO:0051179);; molecular function: transporter activity (GO:0005215);; cellular component: membrane (GO:0016020);; cellular component: membrane part (GO:0044425)
Solyc01g079180.3	Solyc01g079180.3	0.391484	0.230354	1.23568	2.93906	3.51486	1.81614	0.301055	0.664543	0.638364	0.000634707	1.99654	up	1.06716e-05	-2.22749	down	--	--	Cellular Component: cell wall (GO:0005618);; Molecular Function: pectinesterase activity (GO:0030599);; Biological Process: cell wall modification (GO:0042545);; Molecular Function: aspartyl esterase activity (GO:0045330);;	K01051|0|sly:101261743|K01051 pectinesterase [EC:3.1.1.11] | (RefSeq) probable pectinesterase 53	Pentose and glucuronate interconversions (ko00040);; Starch and sucrose metabolism (ko00500)	--	--	Pectinesterase	Probable pectinesterase 53 (Precursor) GN=T29J13.150 OS=Arabidopsis thaliana (Mouse-ear cress) PE=2 SV=1	G	Carbohydrate transport and metabolism	PREDICTED: probable pectinesterase 53 [Solanum lycopersicum]	cellular component: cell (GO:0005623);; cellular component: cell part (GO:0044464);; biological process: metabolic process (GO:0008152);; molecular function: catalytic activity (GO:0003824);; biological process: cellular process (GO:0009987);; biological process: cellular component organization or biogenesis (GO:0071840)
Solyc01g080020.2	Solyc01g080020.2	34.0409	27.8541	24.3551	2.19215	1.77753	2.51861	7.40246	7.60916	12.1916	7.08804e-42	-3.87288	down	2.37888e-05	2.16968	up	--	--	--	--	--	[O]	Posttranslational modification, protein turnover, chaperones	Xylanase inhibitor C-terminal;; Xylanase inhibitor N-terminal	Basic 7S globulin low kDa subunit (Precursor) GN=BG OS=Glycine max (Soybean) PE=1 SV=2	O	Posttranslational modification, protein turnover, chaperones	PREDICTED: basic 7S globulin-like [Solanum lycopersicum]	--
Solyc01g080790.3	Solyc01g080790.3	0	0	0	2.8129	4.11168	3.43817	0	0.062183	0.355022	1.87438e-14	Inf	up	3.08007e-10	-4.40106	down	--	--	--	--	--	--	--	Peptidase of plants and bacteria;; Peptidase MA superfamily	Basic secretory protease {ECO:0000303|PubMed:22773449} (Fragments) OS=Boswellia serrata (Indian frankincense) PE=1 SV=1	R	General function prediction only	PREDICTED: uncharacterized protein LOC101249206 [Solanum lycopersicum]	--
Solyc01g081600.3	Solyc01g081600.3	38.6035	42.7901	38.8369	244.215	162.662	185.938	6.14062	4.62708	10.1946	4.39117e-11	2.15294	up	3.59823e-30	-4.71032	down	--	--	--	--	--	--	--	Protease inhibitor/seed storage/LTP family;; Probable lipid transfer	Non-specific lipid-transfer protein 4.1 (Precursor) GN=LTP4.1 OS=Hordeum vulgare (Barley) PE=1 SV=1	R	General function prediction only	PREDICTED: non-specific lipid-transfer protein 1-like [Solanum lycopersicum]	--
Solyc01g081630.3	Solyc01g081630.3	0.474488	0.293713	0.205436	2.39211	2.34359	2.23534	0.677191	0.406873	0.341425	2.35309e-07	2.58202	up	7.07715e-07	-2.1286	down	--	--	--	--	--	--	--	Domain of unknown function (DUF966)	Protein UPSTREAM OF FLC GN=UFC OS=Arabidopsis thaliana (Mouse-ear cress) PE=2 SV=1	P	Inorganic ion transport and metabolism	PREDICTED: protein UPSTREAM OF FLC [Solanum lycopersicum]	--
Solyc01g086650.3	Solyc01g086650.3	66.1966	57.1263	67.6361	9.56943	30.3181	10.7592	81.087	80.048	80.9369	1.43798e-13	-2.0602	down	2.22041e-29	2.35782	up	[H]	Coenzyme transport and metabolism	Molecular Function: uroporphyrin-III C-methyltransferase activity (GO:0004851);; Biological Process: threonine catabolic process (GO:0006567);; Biological Process: siroheme biosynthetic process (GO:0019354);; Biological Process: methylation (GO:0032259);; Molecular Function: precorrin-2 dehydrogenase activity (GO:0043115);; Biological Process: oxidation-reduction process (GO:0055114);;	--	--	[H]	Coenzyme transport and metabolism	Tetrapyrrole (Corrin/Porphyrin) Methylases	Uroporphyrinogen-III C-methyltransferase GN=cobA OS=Cyanidium caldarium PE=3 SV=1	H	Coenzyme transport and metabolism	PREDICTED: uroporphyrinogen-III C-methyltransferase [Solanum lycopersicum]	biological process: metabolic process (GO:0008152);; molecular function: catalytic activity (GO:0003824);; biological process: cellular process (GO:0009987);; biological process: single-organism process (GO:0044699)
Solyc01g087810.2	Solyc01g087810.2	3.1123	6.76698	3.05181	0.04923	0.329733	0.135018	0.683999	0.473943	0.891273	1.46795e-05	-4.77943	down	0.00662567	2.08288	up	[O]	Posttranslational modification, protein turnover, chaperones	Molecular Function: serine-type endopeptidase activity (GO:0004252);; Biological Process: proteolysis (GO:0006508);; Molecular Function: identical protein binding (GO:0042802);; Biological Process: negative regulation of catalytic activity (GO:0043086);;	--	--	--	--	Subtilase family;; Peptidase inhibitor I9	Subtilisin-like protease (Precursor) GN=At5g67360 OS=Arabidopsis thaliana (Mouse-ear cress) PE=1 SV=1	O	Posttranslational modification, protein turnover, chaperones	PREDICTED: subtilisin-like protease [Solanum lycopersicum]	biological process: metabolic process (GO:0008152);; molecular function: catalytic activity (GO:0003824);; molecular function: binding (GO:0005488);; biological process: biological regulation (GO:0065007)
Solyc01g088090.3	Solyc01g088090.3	1.93622	2.6855	1.84595	6.23516	5.52022	5.16587	2.03945	2.04113	2.05149	0.000218547	1.23629	up	4.02786e-06	-1.35855	down	[R]	General function prediction only	--	--	--	[R]	General function prediction only	Alpha/beta hydrolase family;; Alpha/beta hydrolase family;; alpha/beta hydrolase fold	Pheophytinase, chloroplastic (Precursor) GN=MAC12.25 OS=Arabidopsis thaliana (Mouse-ear cress) PE=1 SV=1	R	General function prediction only	PREDICTED: pheophytinase, chloroplastic [Solanum lycopersicum]	--
Solyc01g089850.3	Solyc01g089850.3	5.06957	4.00354	6.75599	28.8254	23.6745	17.8866	11.5475	13.2473	7.4631	5.14249e-08	2.00521	up	0.00373223	-1.02561	down	--	--	Biological Process: regulation of cyclin-dependent protein serine/threonine kinase activity (GO:0000079);; Molecular Function: kinase activity (GO:0016301);; Molecular Function: protein kinase binding (GO:0019901);;	--	--	[R]	General function prediction only	Cyclin;; Cyclin, N-terminal domain	Cyclin-U4-1 GN=CYCU4-1 OS=Arabidopsis thaliana (Mouse-ear cress) PE=1 SV=1	R	General function prediction only	PREDICTED: cyclin-U4-1 [Solanum lycopersicum]	biological process: biological regulation (GO:0065007);; biological process: metabolic process (GO:0008152);; molecular function: catalytic activity (GO:0003824);; molecular function: binding (GO:0005488)
Solyc01g089890.3	Solyc01g089890.3	18.5932	26.5194	18.5842	2.76417	2.93089	3.1311	6.0787	6.05652	6.65215	5.40644e-14	-2.99488	down	0.00526044	1.18807	up	--	--	--	--	--	--	--	PRA1 family protein	--	S	Function unknown	PREDICTED: uncharacterized protein LOC101252816 [Solanum lycopersicum]	--
Solyc01g090340.2	Solyc01g090340.2	11.4204	5.70773	7.83146	45.9272	44.5292	47.0558	14.4167	10.5478	7.70073	3.20488e-25	2.31904	up	1.00564e-25	-1.97543	down	--	--	--	--	--	--	--	AP2 domain	Ethylene-responsive transcription factor 13 GN=T13E15.15 OS=Arabidopsis thaliana (Mouse-ear cress) PE=2 SV=2	K	Transcription	PREDICTED: ethylene-responsive transcription factor 1-like [Solanum lycopersicum]	--
Solyc01g090560.3	Solyc01g090560.3	6.42282	7.57405	4.62478	19.9348	18.3876	19.9347	6.70186	6.72874	6.07011	3.67804e-07	1.49413	up	8.45698e-09	-1.47601	down	--	--	--	--	--	--	--	AP2 domain	Ethylene-responsive transcription factor ERF034 OS=Arabidopsis thaliana (Mouse-ear cress) PE=2 SV=2	K	Transcription	PREDICTED: ethylene-responsive transcription factor ERF038-like [Solanum lycopersicum]	--
Solyc01g090660.3	Solyc01g090660.3	0	0	0	6.72749	7.32968	6.37327	0.065721	0.021016	0.044634	3.54802e-71	Inf	up	1.18825e-71	-6.85144	down	[Q]	Secondary metabolites biosynthesis, transport and catabolism	Cellular Component: chloroplast stroma (GO:0009570);; Biological Process: auxin polar transport (GO:0009926);; Biological Process: secondary shoot formation (GO:0010223);; Biological Process: carotene catabolic process (GO:0016121);; Biological Process: xanthophyll catabolic process (GO:0016124);; Biological Process: apocarotenoid biosynthetic process (GO:0043289);; Molecular Function: 9-cis-epox…	K17912|0|sly:100313501|K17912 9-cis-beta-carotene 9',10'-cleaving dioxygenase [EC:1.13.11.68] | (RefSeq) CCD7; carotenoid cleavage dioxygenase 7	Carotenoid biosynthesis (ko00906)	[Q]	Secondary metabolites biosynthesis, transport and catabolism	Retinal pigment epithelial membrane protein	Carotenoid cleavage dioxygenase 7, chloroplastic (Precursor) GN=T14P1.21 OS=Arabidopsis thaliana (Mouse-ear cress) PE=1 SV=1	Q	Secondary metabolites biosynthesis, transport and catabolism	carotenoid cleavage dioxygenase 7 [Solanum lycopersicum]	cellular component: cell (GO:0005623);; cellular component: organelle (GO:0043226);; cellular component: organelle part (GO:0044422);; cellular component: cell part (GO:0044464);; biological process: single-organism process (GO:0044699);; biological process: localization (GO:0051179);; biological process: biological regulation (GO:0065007);; biological process: multicellular organismal process (G…
Solyc01g091160.4	Solyc01g091160.4	12.1463	18.4653	10.0125	4.37782	3.63364	3.97019	7.07481	8.04203	8.02433	0.000708705	-2.01767	down	1.87382e-05	1.06315	up	[E]	Amino acid transport and metabolism	Molecular Function: arginase activity (GO:0004053);; Biological Process: putrescine biosynthetic process from arginine (GO:0033388);; Molecular Function: metal ion binding (GO:0046872);;	K01476|0|sly:543944|K01476 arginase [EC:3.5.3.1] | (RefSeq) ARG1, LeARG1; arginase 1	Arginine biosynthesis (ko00220);; Arginine and proline metabolism (ko00330);; Biosynthesis of amino acids (ko01230)	[E]	Amino acid transport and metabolism	Arginase family	Arginase 1, mitochondrial (Precursor) GN=ARGAH1 OS=Arabidopsis thaliana (Mouse-ear cress) PE=2 SV=1	E	Amino acid transport and metabolism	arginase 1 [Solanum lycopersicum]	biological process: metabolic process (GO:0008152);; molecular function: catalytic activity (GO:0003824);; biological process: cellular process (GO:0009987);; biological process: single-organism process (GO:0044699);; molecular function: binding (GO:0005488)
Solyc01g091320.3	Solyc01g091320.3	10.0643	6.30009	11.5102	27.8648	22.9617	18.7907	12.1415	10.209	8.08676	0.000137831	1.17566	up	6.20667e-05	-1.09461	down	[I]	Lipid transport and metabolism	Molecular Function: iron ion binding (GO:0005506);; Biological Process: fatty acid biosynthetic process (GO:0006633);; Cellular Component: integral component of membrane (GO:0016021);; Molecular Function: oxidoreductase activity (GO:0016491);; Biological Process: oxidation-reduction process (GO:0055114);;	K20028|0|sly:101255250|K20028 palmitoyltransferase ZDHHC2/15/20 [EC:2.3.1.225] | (RefSeq) probable protein S-acyltransferase 14	--	[I]	Lipid transport and metabolism	Fatty acid hydroxylase superfamily	Methylsterol monooxygenase 1-1 GN=SMO1-1 OS=Arabidopsis thaliana (Mouse-ear cress) PE=1 SV=1	I	Lipid transport and metabolism	PREDICTED: methylsterol monooxygenase 1-1-like [Solanum lycopersicum]	molecular function: binding (GO:0005488);; biological process: metabolic process (GO:0008152);; biological process: cellular process (GO:0009987);; biological process: single-organism process (GO:0044699);; cellular component: membrane (GO:0016020);; cellular component: membrane part (GO:0044425);; molecular function: catalytic activity (GO:0003824)
Solyc01g091490.3	Solyc01g091490.3	2.59836	3.76048	3.61282	1.18791	0.740921	0.793801	3.36775	3.62915	2.2634	0.000978912	-2.00963	down	0.00114138	1.84924	up	--	--	--	--	--	--	--	--	--	S	Function unknown	PREDICTED: uncharacterized protein LOC101256125 [Solanum lycopersicum]	--
Solyc01g091630.3	Solyc01g091630.3	1.59361	1.25469	1.845	6.46537	5.92952	4.37158	2.0049	2.66371	1.70283	5.10955e-09	1.68627	up	5.4279e-06	-1.29332	down	--	--	Molecular Function: transcription factor activity, sequence-specific DNA binding (GO:0003700);; Cellular Component: nucleus (GO:0005634);; Biological Process: regulation of transcription, DNA-templated (GO:0006355);; Biological Process: anthocyanin accumulation in tissues in response to UV light (GO:0043481);; Molecular Function: sequence-specific DNA binding (GO:0043565);; Biological Process: ro…	K09338|0|sly:100316889|K09338 homeobox-leucine zipper protein | (RefSeq) CD2; cutin deficient 2	--	--	--	START domain;; Homeobox domain	Homeobox-leucine zipper protein ANTHOCYANINLESS 2 GN=ANL2 OS=Arabidopsis thaliana (Mouse-ear cress) PE=2 SV=1	K	Transcription	cutin deficient 2 [Solanum lycopersicum]	biological process: biological regulation (GO:0065007);; molecular function: nucleic acid binding transcription factor activity (GO:0001071);; cellular component: cell (GO:0005623);; cellular component: organelle (GO:0043226);; cellular component: cell part (GO:0044464);; biological process: multicellular organismal process (GO:0032501);; biological process: single-organism process (GO:0044699);;…
Solyc01g091760.2	Solyc01g091760.2	0	0	0	2.2253	2.95008	3.21993	0.257919	0.09361	0.146187	3.20611e-13	Inf	up	7.07629e-08	-3.78919	down	--	--	--	--	--	--	--	AP2 domain	Ethylene-responsive transcription factor RAP2-11 GN=T29J13.210 OS=Arabidopsis thaliana (Mouse-ear cress) PE=2 SV=1	S	Function unknown	PREDICTED: ethylene-responsive transcription factor ERF086-like [Solanum lycopersicum]	--
Solyc01g094130.2	Solyc01g094130.2	0.961745	1.27303	0.917172	5.65723	6.19257	7.93052	3.5684	3.21185	2.32809	2.65178e-12	2.49389	up	0.000745127	-1.01789	down	[Q]	Secondary metabolites biosynthesis, transport and catabolism	Molecular Function: iron ion binding (GO:0005506);; Molecular Function: electron carrier activity (GO:0009055);; Molecular Function: heme binding (GO:0020037);; Biological Process: oxidation-reduction process (GO:0055114);; Molecular Function: aromatase activity (GO:0070330);;	--	--	[QI]	Secondary metabolites biosynthesis, transport and catabolism;; Lipid transport and metabolism	Cytochrome P450	Cytochrome P450 704C1 GN=CYP704C1 OS=Pinus taeda (Loblolly pine) PE=2 SV=1	Q	Secondary metabolites biosynthesis, transport and catabolism	PREDICTED: cytochrome P450 704C1-like [Solanum lycopersicum]	molecular function: binding (GO:0005488);; molecular function: electron carrier activity (GO:0009055);; biological process: metabolic process (GO:0008152);; biological process: single-organism process (GO:0044699);; molecular function: catalytic activity (GO:0003824)
Solyc01g094700.3	Solyc01g094700.3	5.07851	4.03904	2.16941	24.723	22.6509	16.5139	0.942692	0.8644	0.82983	2.98293e-12	2.35629	up	1.9596e-31	-4.47795	down	[E]	Amino acid transport and metabolism	Molecular Function: 1-acylglycerol-3-phosphate O-acyltransferase activity (GO:0003841);; Molecular Function: glycerol-3-phosphate O-acyltransferase activity (GO:0004366);; Cellular Component: endoplasmic reticulum (GO:0005783);; Biological Process: cutin biosynthetic process (GO:0010143);;	K13508|0|sot:102598882|K13508 glycerol-3-phosphate acyltransferase [EC:2.3.1.15] | (RefSeq) glycerol-3-phosphate 2-O-acyltransferase 4	Glycerolipid metabolism (ko00561);; Glycerophospholipid metabolism (ko00564)	--	--	haloacid dehalogenase-like hydrolase;; Acyltransferase	Glycerol-3-phosphate 2-O-acyltransferase 4 GN=GPAT4 OS=Arabidopsis thaliana (Mouse-ear cress) PE=1 SV=1	I	Lipid transport and metabolism	PREDICTED: glycerol-3-phosphate 2-O-acyltransferase 4 [Solanum lycopersicum]	biological process: metabolic process (GO:0008152);; molecular function: catalytic activity (GO:0003824);; cellular component: cell (GO:0005623);; cellular component: organelle (GO:0043226);; cellular component: cell part (GO:0044464)
Solyc01g094890.3	Solyc01g094890.3	6.56047	3.68172	4.19066	15.5104	18.7527	14.4045	7.52918	4.6971	4.11486	1.29298e-11	1.6113	up	2.29456e-09	-1.47696	down	--	--	Cellular Component: membrane (GO:0016020);; Molecular Function: oxidoreductase activity (GO:0016491);;	--	--	[PQ]	Inorganic ion transport and metabolism;; Secondary metabolites biosynthesis, transport and catabolism	Ferric reductase NAD binding domain;; FAD-binding domain;; Ferric reductase like transmembrane component	Ferric reduction oxidase 2 GN=F22L4.12 OS=Arabidopsis thaliana (Mouse-ear cress) PE=1 SV=2	PQ	Inorganic ion transport and metabolism;; Secondary metabolites biosynthesis, transport and catabolism	PREDICTED: ferric reduction oxidase 2 [Solanum lycopersicum]	cellular component: membrane (GO:0016020);; biological process: metabolic process (GO:0008152);; molecular function: catalytic activity (GO:0003824)
Solyc01g094910.3	Solyc01g094910.3	4.24353	0.637194	1.04893	15.1141	8.37446	8.35207	178.102	154.043	83.8597	0.001385	2.2839	up	1.19798e-08	3.80803	up	--	--	Cellular Component: integral component of membrane (GO:0016021);; Molecular Function: NAD(P)H oxidase activity (GO:0016174);; Biological Process: oxidation-reduction process (GO:0055114);;	--	--	[PQ]	Inorganic ion transport and metabolism;; Secondary metabolites biosynthesis, transport and catabolism	Ferric reductase NAD binding domain;; FAD-binding domain;; Ferric reductase like transmembrane component;; Oxidoreductase NAD-binding domain	Ferric reduction oxidase 2 GN=F22L4.12 OS=Arabidopsis thaliana (Mouse-ear cress) PE=1 SV=2	PQ	Inorganic ion transport and metabolism;; Secondary metabolites biosynthesis, transport and catabolism	ferric-chelate reductase [Solanum lycopersicum]	cellular component: membrane (GO:0016020);; cellular component: membrane part (GO:0044425);; biological process: metabolic process (GO:0008152);; biological process: single-organism process (GO:0044699);; molecular function: catalytic activity (GO:0003824)
Solyc01g094970.3	Solyc01g094970.3	0.474846	0.705262	0.515426	5.78508	4.81541	3.68537	0.11556	0.289952	0.193398	6.77454e-11	2.35178	up	2.17291e-20	-3.83707	down	[M]	Cell wall/membrane/envelope biogenesis	Molecular Function: polygalacturonase activity (GO:0004650);; Cellular Component: extracellular region (GO:0005576);; Biological Process: carbohydrate metabolic process (GO:0005975);; Cellular Component: integral component of membrane (GO:0016021);;	--	--	--	--	Glycosyl hydrolases family 28;; Pectate lyase superfamily protein	Probable polygalacturonase OS=Vitis vinifera (Grape) PE=1 SV=1	R	General function prediction only	PREDICTED: probable polygalacturonase [Solanum lycopersicum]	biological process: metabolic process (GO:0008152);; molecular function: catalytic activity (GO:0003824);; cellular component: extracellular region (GO:0005576);; cellular component: membrane (GO:0016020);; cellular component: membrane part (GO:0044425)
Solyc01g094990.2	Solyc01g094990.2	0.2062	0.203377	0.44311	1.96803	1.19668	0.890568	0.031353	0.153399	0.145406	0.00619278	2.06581	up	1.77493e-05	-3.48832	down	--	--	--	--	--	[G]	Carbohydrate transport and metabolism	Protein of unknown function, DUF604;; Fringe-like	--	G	Carbohydrate transport and metabolism	PREDICTED: uncharacterized protein LOC101264770 [Solanum lycopersicum]	--
Solyc01g095320.3	Solyc01g095320.3	0.266129	0.499811	0.467098	2.65933	2.76584	2.29989	24.3742	24.7286	28.3216	1.12599e-11	2.48643	up	9.32559e-88	3.42679	up	--	--	--	--	--	--	--	BAG domain	BAG family molecular chaperone regulator 6 GN=T3F17.11 OS=Arabidopsis thaliana (Mouse-ear cress) PE=1 SV=1	T	Signal transduction mechanisms	PREDICTED: BAG family molecular chaperone regulator 6 [Solanum lycopersicum]	--
Solyc01g095410.3	Solyc01g095410.3	303.332	286.927	186.428	155.379	63.9641	172.375	280.577	247.578	344.579	0.008844	-1.13264	down	0.000482829	1.25848	up	[J]	Translation, ribosomal structure and biogenesis	Molecular Function: translation initiation factor activity (GO:0003743);; Biological Process: translational initiation (GO:0006413);;	K03236|1.02116e-67|sly:101248917|K03236 translation initiation factor 1A | (RefSeq) S1-like RNA-binding domain-containing protein	RNA transport (ko03013)	[J]	Translation, ribosomal structure and biogenesis	Translation initiation factor 1A / IF-1	Eukaryotic translation initiation factor 1A OS=Onobrychis viciifolia (Common sainfoin) PE=2 SV=2	J	Translation, ribosomal structure and biogenesis	unknown [Lotus japonicus]	biological process: metabolic process (GO:0008152);; biological process: cellular process (GO:0009987);; molecular function: binding (GO:0005488)
Solyc01g095500.3	Solyc01g095500.3	13.8453	11.6622	15.0544	1.69966	1.07959	0.809585	3.87361	3.17964	3.36804	7.9984e-24	-3.63956	down	0.00354572	1.6388	up	--	--	--	--	--	--	--	AP2 domain	Ethylene-responsive transcription factor CRF4 GN=T13J8.60 OS=Arabidopsis thaliana (Mouse-ear cress) PE=1 SV=2	K	Transcription	PREDICTED: pathogenesis-related genes transcriptional activator PTI6 [Solanum lycopersicum]	--
Solyc01g095720.3	Solyc01g095720.3	1.02464	0.96764	0.912822	13.048	13.7889	8.96107	1.70724	3.25872	1.28185	3.9161e-18	3.49755	up	4.55609e-10	-2.42309	down	--	--	Molecular Function: hydrolase activity (GO:0016787);;	--	--	--	--	Lipase (class 3)	--	S	Function unknown	PREDICTED: uncharacterized protein LOC101245704 [Solanum lycopersicum]	biological process: metabolic process (GO:0008152);; molecular function: catalytic activity (GO:0003824)
Solyc01g096320.3	Solyc01g096320.3	0.625439	0.784842	0.04866	7.86624	7.51544	8.63148	1.28567	1.57228	1.74136	3.25197e-19	3.83357	up	1.7708e-11	-2.26687	down	[K]	Transcription	Biological Process: transcription, DNA-templated (GO:0006351);; Molecular Function: sequence-specific DNA binding (GO:0043565);;	K09338|5.47572e-126|sly:101262661|K09338 homeobox-leucine zipper protein | (RefSeq) homeobox-leucine zipper protein ATHB-12	--	[K]	Transcription	Homeobox domain;; Homeobox associated leucine zipper	Homeobox-leucine zipper protein ATHB-7 GN=ATHB-7 OS=Arabidopsis thaliana (Mouse-ear cress) PE=2 SV=2	K	Transcription	PREDICTED: homeobox-leucine zipper protein ATHB-12 [Solanum lycopersicum]	biological process: metabolic process (GO:0008152);; biological process: cellular process (GO:0009987);; molecular function: binding (GO:0005488)
Solyc01g096560.2	Solyc01g096560.2	1.39734	2.00455	2.17804	4.95669	4.8359	4.70608	1.82572	2.08958	2.37729	0.000447183	1.13958	up	0.00012102	-1.09472	down	[O]	Posttranslational modification, protein turnover, chaperones	Biological Process: metabolic process (GO:0008152);; Molecular Function: serine-type peptidase activity (GO:0008236);; Molecular Function: oxidoreductase activity (GO:0016491);;	--	--	--	--	Subtilase family;; Peptidase inhibitor I9;; PA domain	CO(2)-response secreted protease {ECO:0000303|PubMed:25043023} (Precursor) OS=Arabidopsis thaliana (Mouse-ear cress) PE=2 SV=1	O	Posttranslational modification, protein turnover, chaperones	PREDICTED: CO(2)-response secreted protease-like [Solanum lycopersicum]	biological process: metabolic process (GO:0008152);; molecular function: catalytic activity (GO:0003824)
Solyc01g096690.2	Solyc01g096690.2	0	0.025271	0	1.03935	1.17685	1.23992	0.053945	0	0	2.33066e-09	6.71224	up	4.2968e-10	-5.83883	down	[RTKL]	General function prediction only;; Signal transduction mechanisms;; Transcription;; Replication, recombination and repair	Molecular Function: kinase activity (GO:0016301);;	K04733|0|sly:101250640|K04733 interleukin-1 receptor-associated kinase 4 [EC:2.7.11.1] | (RefSeq) serine/threonine-protein kinase CDG1-like	--	[T]	Signal transduction mechanisms	Protein tyrosine kinase;; Protein kinase domain	Proline-rich receptor-like protein kinase PERK2 GN=PERK2 OS=Arabidopsis thaliana (Mouse-ear cress) PE=2 SV=3	T	Signal transduction mechanisms	PREDICTED: receptor-like cytosolic serine/threonine-protein kinase RBK1 [Solanum lycopersicum]	biological process: metabolic process (GO:0008152);; molecular function: catalytic activity (GO:0003824)
Solyc01g097240.3	Solyc01g097240.3	179.504	532.458	129.393	0.776864	0.218943	1.21444	7.74043	5.89853	5.93056	5.89436e-05	-8.70577	down	3.26376e-08	3.2283	up	--	--	Molecular Function: ribonuclease activity (GO:0004540);; Cellular Component: extracellular region (GO:0005576);; Cellular Component: cell wall (GO:0005618);; Molecular Function: chitin binding (GO:0008061);; Biological Process: defense response to fungus, incompatible interaction (GO:0009817);; Biological Process: response to nitrate (GO:0010167);; Biological Process: nitrate transport (GO:001570…	--	--	[R]	General function prediction only	Barwin family	Pathogenesis-related protein P2 (Precursor) OS=Solanum lycopersicum (Tomato) PE=1 SV=1	R	General function prediction only	pathogenesis-related protein P2 precursor [Solanum lycopersicum]	biological process: metabolic process (GO:0008152);; biological process: cellular process (GO:0009987);; molecular function: catalytic activity (GO:0003824);; cellular component: extracellular region (GO:0005576);; cellular component: cell (GO:0005623);; cellular component: cell part (GO:0044464);; molecular function: binding (GO:0005488);; biological process: immune system process (GO:0002376);;…
Solyc01g097340.3	Solyc01g097340.3	10.3612	8.6814	8.59561	45.5419	42.819	38.4364	15.4188	11.5468	8.67916	1.97485e-24	2.01687	up	1.52637e-22	-1.61942	down	[MG]	Cell wall/membrane/envelope biogenesis;; Carbohydrate transport and metabolism	Cellular Component: cytosol (GO:0005829);; Biological Process: nucleotide-sugar metabolic process (GO:0009225);; Biological Process: L-ascorbic acid biosynthetic process (GO:0019853);; Molecular Function: GDP-mannose 3,5-epimerase activity (GO:0047918);; Molecular Function: NAD binding (GO:0051287);;	K10046|0|sly:100316902|K10046 GDP-D-mannose 3', 5'-epimerase [EC:5.1.3.18 5.1.3.-] | (RefSeq) GME1; GDP-mannose 3',5'-epimerase	Ascorbate and aldarate metabolism (ko00053);; Amino sugar and nucleotide sugar metabolism (ko00520)	[GM]	Carbohydrate transport and metabolism;; Cell wall/membrane/envelope biogenesis	NAD dependent epimerase/dehydratase family;; 3-beta hydroxysteroid dehydrogenase/isomerase family;; Male sterility protein;; NADH(P)-binding;; Polysaccharide biosynthesis protein	GDP-mannose 3,5-epimerase 1 OS=Oryza sativa subsp. japonica (Rice) PE=1 SV=1	G	Carbohydrate transport and metabolism	GDP-mannose 3&apos;,5&apos;-epimerase [Solanum lycopersicum]	cellular component: cell (GO:0005623);; cellular component: cell part (GO:0044464);; biological process: metabolic process (GO:0008152);; biological process: cellular process (GO:0009987);; biological process: single-organism process (GO:0044699);; molecular function: catalytic activity (GO:0003824);; molecular function: binding (GO:0005488)
Solyc01g097470.3	Solyc01g097470.3	24.1866	48.1695	23.8513	10.0982	7.11468	9.5028	1.42178	1.64585	0.761874	0.00883281	-1.99831	down	7.61642e-15	-2.69333	down	--	--	--	--	--	--	--	--	--	R	General function prediction only	PREDICTED: uncharacterized protein LOC101263938 [Solanum lycopersicum]	--
Solyc01g097720.1	Solyc01g097720.1	2.27044	2.14893	3.57138	8.29761	13.0012	11.4659	2.10998	5.16416	1.31167	1.20988e-07	1.88077	up	9.23686e-05	-1.83251	down	--	--	--	--	--	--	--	--	--	--	--	PREDICTED: extensin-3-like [Solanum lycopersicum]	--
Solyc01g097810.3	Solyc01g097810.3	17.4956	17.162	19.4647	76.2549	85.638	86.6549	19.1112	18.7725	19.8822	1.61886e-30	2.05217	up	6.9646e-41	-2.00339	down	[S]	Function unknown	Cellular Component: chromoplast (GO:0009509);; Cellular Component: chloroplast envelope (GO:0009941);; Biological Process: carotenoid biosynthetic process (GO:0016117);; Biological Process: carotene biosynthetic process (GO:0016120);; Molecular Function: carotene 7,8-desaturase activity (GO:0016719);; Molecular Function: 9,9'-dicis-carotene:quinone oxidoreductase activity (GO:0052886);; Molecular…	K00514|0|sly:543629|K00514 zeta-carotene desaturase [EC:1.3.5.6] | (RefSeq) zds; zeta-carotene desaturase	Carotenoid biosynthesis (ko00906)	[Q]	Secondary metabolites biosynthesis, transport and catabolism	Flavin containing amine oxidoreductase;; NAD(P)-binding Rossmann-like domain;; FAD dependent oxidoreductase	Zeta-carotene desaturase, chloroplastic/chromoplastic (Precursor) GN=ZDS OS=Solanum lycopersicum (Tomato) PE=2 SV=1	H	Coenzyme transport and metabolism	zeta-carotene desaturase [Solanum lycopersicum]	cellular component: cell (GO:0005623);; cellular component: organelle (GO:0043226);; cellular component: cell part (GO:0044464);; cellular component: organelle part (GO:0044422);; biological process: metabolic process (GO:0008152);; biological process: cellular process (GO:0009987);; biological process: single-organism process (GO:0044699);; molecular function: catalytic activity (GO:0003824)
Solyc01g098190.3	Solyc01g098190.3	1.09885	0.544653	0.443884	7.02026	5.02524	4.44586	1.30623	0.749634	0.581887	1.85014e-10	2.8573	up	3.42867e-09	-2.54617	down	[P]	Inorganic ion transport and metabolism	Cellular Component: vacuole (GO:0005773);; Cellular Component: plasma membrane (GO:0005886);; Biological Process: sodium ion transport (GO:0006814);; Biological Process: regulation of pH (GO:0006885);; Biological Process: response to salt stress (GO:0009651);; Biological Process: lithium ion transport (GO:0010351);; Molecular Function: sodium:proton antiporter activity (GO:0015385);; Cellular Com…	--	--	[P]	Inorganic ion transport and metabolism	Sodium/hydrogen exchanger family	Sodium/hydrogen exchanger 2 GN=NHX2 OS=Arabidopsis thaliana (Mouse-ear cress) PE=2 SV=2	P	Inorganic ion transport and metabolism	PREDICTED: (Sodium/potassium)/proton exchanger 4 isoform X1 [Solanum lycopersicum]	cellular component: cell (GO:0005623);; cellular component: organelle (GO:0043226);; cellular component: cell part (GO:0044464);; cellular component: membrane (GO:0016020);; biological process: single-organism process (GO:0044699);; biological process: localization (GO:0051179);; biological process: biological regulation (GO:0065007);; biological process: response to stimulus (GO:0050896);; biolo…
Solyc01g098590.3	Solyc01g098590.3	8.5594	10.4505	8.24864	0.423117	0.599263	1.77001	1.90651	2.42674	3.17792	6.46393e-21	-3.42286	down	0.00631719	1.52713	up	--	--	--	--	--	--	--	Histidine phosphatase superfamily (branch 1)	Phosphoglycerate mutase-like protein AT74 {ECO:0000305} OS=Arabidopsis thaliana (Mouse-ear cress) PE=2 SV=1	G	Carbohydrate transport and metabolism	PREDICTED: phosphoglycerate mutase-like protein AT74 [Solanum lycopersicum]	--
Solyc01g099050.3	Solyc01g099050.3	2.72188	1.16188	3.12237	8.0355	8.46754	7.00227	2.63695	3.11574	2.80342	1.57767e-06	1.59915	up	2.58861e-06	-1.35377	down	--	--	--	K21026|0|sly:101267271|K21026 acetylajmaline esterase [EC:3.1.1.80] | (RefSeq) GDSL esterase/lipase At5g03980	--	--	--	GDSL-like Lipase/Acylhydrolase	GDSL esterase/lipase At1g28590 (Precursor) GN=At1g28590 OS=Arabidopsis thaliana (Mouse-ear cress) PE=2 SV=2	R	General function prediction only	PREDICTED: GDSL esterase/lipase At5g03980 [Solanum lycopersicum]	--
Solyc01g099620.3	Solyc01g099620.3	85.5321	84.6234	54.0592	9.72042	7.38149	14.9582	72.9795	70.341	54.2661	3.741e-13	-2.9355	down	1.30324e-29	2.71461	up	--	--	Molecular Function: peroxidase activity (GO:0004601);; Molecular Function: iron ion binding (GO:0005506);; Molecular Function: calcium ion binding (GO:0005509);; Cellular Component: plasma membrane (GO:0005886);; Biological Process: iron ion transport (GO:0006826);; Biological Process: defense response (GO:0006952);; Molecular Function: electron carrier activity (GO:0009055);; Biological Process:…	K13447|0|sly:101251928|K13447 respiratory burst oxidase [EC:1.6.3.- 1.11.1.-] | (RefSeq) respiratory burst oxidase homolog protein B	Plant-pathogen interaction (ko04626)	[PQ]	Inorganic ion transport and metabolism;; Secondary metabolites biosynthesis, transport and catabolism	Ferric reductase NAD binding domain;; Respiratory burst NADPH oxidase;; FAD-binding domain;; Ferric reductase like transmembrane component;; EF hand;; EF-hand domain	Respiratory burst oxidase homolog protein B GN=RBOHB OS=Solanum tuberosum (Potato) PE=1 SV=1	PQ	Inorganic ion transport and metabolism;; Secondary metabolites biosynthesis, transport and catabolism	PREDICTED: respiratory burst oxidase homolog protein B [Solanum lycopersicum]	biological process: metabolic process (GO:0008152);; biological process: single-organism process (GO:0044699);; molecular function: catalytic activity (GO:0003824);; molecular function: antioxidant activity (GO:0016209);; molecular function: binding (GO:0005488);; cellular component: cell (GO:0005623);; cellular component: membrane (GO:0016020);; cellular component: cell part (GO:0044464);; biolo…
Solyc01g100120.3	Solyc01g100120.3	0.38724	0.50634	0.547572	2.60811	2.20567	2.78581	0.995175	0.525119	0.926966	0.000564197	1.48691	up	0.00176929	-1.19404	down	[Z]	Cytoskeleton	Molecular Function: binding (GO:0005488);;	K10406|0|sly:101264158|K10406 kinesin family member C2/C3 | (RefSeq) kinesin-like protein KIN-14G	--	[Z]	Cytoskeleton	Kinesin motor domain;; Calponin homology (CH) domain	Kinesin-4 GN=F2P16.12 OS=Arabidopsis thaliana (Mouse-ear cress) PE=1 SV=2	Z	Cytoskeleton	PREDICTED: kinesin-4-like [Solanum lycopersicum]	molecular function: binding (GO:0005488)
Solyc01g100490.3	Solyc01g100490.3	251.446	124.376	235.643	15.0361	12.6299	13.8071	534.97	468.902	395.296	2.68644e-10	-4.02271	down	7.96921e-80	5.17421	up	[QR]	Secondary metabolites biosynthesis, transport and catabolism;; General function prediction only	Molecular Function: nicotianamine synthase activity (GO:0030410);; Biological Process: nicotianamine biosynthetic process (GO:0030418);;	K05953|0|sly:101248619|K05953 nicotianamine synthase [EC:2.5.1.43] | (RefSeq) CHLN, CLN; nicotianamine synthase-like	--	--	--	Nicotianamine synthase protein	Nicotianamine synthase GN=CHLN OS=Solanum lycopersicum (Tomato) PE=2 SV=1	H	Coenzyme transport and metabolism	PREDICTED: nicotianamine synthase [Solanum lycopersicum]	biological process: metabolic process (GO:0008152);; molecular function: catalytic activity (GO:0003824);; biological process: cellular process (GO:0009987);; biological process: single-organism process (GO:0044699)
Solyc01g100690.3	Solyc01g100690.3	6.40456	5.63725	5.47471	1.37085	1.59058	2.05423	4.02757	4.78407	4.33324	1.08442e-10	-1.89302	down	1.28238e-07	1.47894	up	--	--	--	--	--	--	--	--	--	S	Function unknown	PREDICTED: uncharacterized protein LOC101252823 [Solanum lycopersicum]	--
Solyc01g100900.3	Solyc01g100900.3	1.23769	1.37938	0.632678	14.4723	15.4556	13.5107	4.30289	3.59147	2.26559	4.09148e-38	3.62611	up	4.85721e-20	-2.02055	down	--	--	--	--	--	--	--	EamA-like transporter family	WAT1-related protein At1g09380 GN=At1g09380 OS=Arabidopsis thaliana (Mouse-ear cress) PE=2 SV=1	--	--	PREDICTED: WAT1-related protein At1g09380-like [Solanum lycopersicum]	--
Solyc01g101050.3	Solyc01g101050.3	15.5827	20.1349	27.9769	4.5422	4.68769	5.82363	13.8294	7.55278	10.8375	4.05485e-06	-2.29261	down	0.00293012	1.25927	up	--	--	Molecular Function: peroxidase activity (GO:0004601);; Biological Process: response to oxidative stress (GO:0006979);; Molecular Function: heme binding (GO:0020037);; Molecular Function: metal ion binding (GO:0046872);; Biological Process: oxidation-reduction process (GO:0055114);;	K00430|0|sly:101249969|K00430 peroxidase [EC:1.11.1.7] | (RefSeq) peroxidase 5-like	Phenylpropanoid biosynthesis (ko00940)	--	--	Peroxidase	Peroxidase 5 {ECO:0000250|UniProtKB:P22195} (Precursor) OS=Vitis vinifera (Grape) PE=1 SV=2	R	General function prediction only	PREDICTED: peroxidase 5-like [Solanum lycopersicum]	biological process: metabolic process (GO:0008152);; biological process: single-organism process (GO:0044699);; molecular function: catalytic activity (GO:0003824);; molecular function: antioxidant activity (GO:0016209);; biological process: response to stimulus (GO:0050896);; molecular function: binding (GO:0005488)
Solyc01g102300.3	Solyc01g102300.3	0.801773	0.947217	0.737735	3.8587	3.43289	3.64071	1.39876	1.783	1.57884	1.51338e-11	1.99685	up	1.6599e-05	-1.08173	down	--	--	--	K12126|0|sly:101267355|K12126 phytochrome-interacting factor 3 | (RefSeq) transcription factor PIF3	Plant hormone signal transduction (ko04075);; Circadian rhythm - plant (ko04712)	--	--	Helix-loop-helix DNA-binding domain	Transcription factor PIF3 GN=F14J9.19 OS=Arabidopsis thaliana (Mouse-ear cress) PE=1 SV=1	K	Transcription	PREDICTED: transcription factor PIF3 [Solanum lycopersicum]	--
Solyc01g102850.2	Solyc01g102850.2	3.38252	3.72527	3.38359	1.16824	1.79037	1.79278	3.31923	2.39039	3.91782	1.59898e-06	-1.27998	down	0.00202968	1.13348	up	--	--	--	--	--	--	--	NB-ARC domain;; TIR domain;; Leucine Rich repeats (2 copies);; Leucine rich repeat;; TIR domain;; Protein of unknown function (DUF3820);; NACHT domain	TMV resistance protein N GN=N OS=Nicotiana glutinosa (Tobacco) PE=1 SV=1	T	Signal transduction mechanisms	PREDICTED: uncharacterized protein LOC101251930 [Solanum lycopersicum]	--
Solyc01g103060.3	Solyc01g103060.3	4.50634	4.80398	1.77458	31.9849	25.2113	19.1892	0.485948	0.814356	1.26308	1.51086e-09	2.63237	up	2.66919e-21	-4.77791	down	--	--	Cellular Component: anchored component of membrane (GO:0031225);;	--	--	--	--	Probable lipid transfer;; Protease inhibitor/seed storage/LTP family	Lipid transfer-like protein VAS (Precursor) GN=VAS OS=Arabidopsis thaliana (Mouse-ear cress) PE=2 SV=1	R	General function prediction only	PREDICTED: lipid transfer-like protein VAS [Solanum lycopersicum]	cellular component: membrane (GO:0016020);; cellular component: membrane part (GO:0044425)
Solyc01g103070.2	Solyc01g103070.2	0.131668	0.120486	0	1.74236	1.33602	1.14364	0.012774	0.125448	0.031907	0.00122217	3.71391	up	0.000104721	-4.13724	down	--	--	--	--	--	--	--	--	--	S	Function unknown	PREDICTED: uncharacterized protein LOC104645466 [Solanum lycopersicum]	--
Solyc01g103660.3	Solyc01g103660.3	1.81857	0.642411	3.03237	11.3354	11.1559	7.7066	4.31699	5.47316	3.75644	5.25446e-09	2.32454	up	0.000309205	-1.12348	down	[R]	General function prediction only	--	K13696|0|sly:101258906|K13696 abhydrolase domain-containing protein 1/3 | (RefSeq) embryogenesis-associated protein EMB8-like	--	[R]	General function prediction only	Alpha/beta hydrolase family;; Alpha/beta hydrolase family	Embryogenesis-associated protein EMB8 GN=EMB8 OS=Picea glauca (White spruce) PE=2 SV=1	R	General function prediction only	PREDICTED: embryogenesis-associated protein EMB8-like [Solanum lycopersicum]	--
Solyc01g104400.3	Solyc01g104400.3	286.284	300.446	233.195	48.7922	52.8496	71.9175	135.665	112.381	157.61	6.85962e-30	-2.3863	down	5.13926e-07	1.32676	up	--	--	Molecular Function: copper ion binding (GO:0005507);; Molecular Function: electron carrier activity (GO:0009055);; Biological Process: pollination (GO:0009856);; Cellular Component: apoplast (GO:0048046);; Biological Process: anther development (GO:0048653);;	--	--	--	--	Plastocyanin-like domain	Basic blue protein OS=Cucumis sativus (Cucumber) PE=1 SV=1	R	General function prediction only	PREDICTED: basic blue protein-like [Solanum lycopersicum]	molecular function: binding (GO:0005488);; molecular function: electron carrier activity (GO:0009055);; biological process: reproductive process (GO:0022414);; biological process: multicellular organismal process (GO:0032501);; biological process: multi-organism process (GO:0051704);; cellular component: extracellular region (GO:0005576);; biological process: developmental process (GO:0032502);; …
Solyc01g104710.3	Solyc01g104710.3	10.1989	5.40133	8.83449	69.5363	55.9583	66.6727	23.5307	25.0507	19.8461	1.46558e-17	2.819	up	2.02705e-07	-1.38758	down	--	--	--	--	--	--	--	--	--	R	General function prediction only	hypothetical protein [Solanum tuberosum]	--
Solyc01g104780.3	Solyc01g104780.3	0.380974	0.429494	0.335978	5.30752	4.78894	6.57179	0.69693	1.76529	0.702648	4.62357e-08	3.67467	up	3.6851e-05	-2.26879	down	[S]	Function unknown	Biological Process: cellular response to iron ion (GO:0071281);; Biological Process: cellular response to ethylene stimulus (GO:0071369);; Biological Process: cellular response to nitric oxide (GO:0071732);;	--	--	[S]	Function unknown	VIT family	Vacuolar iron transporter homolog 4 GN=At3g43660 OS=Arabidopsis thaliana (Mouse-ear cress) PE=2 SV=1	S	Function unknown	PREDICTED: vacuolar iron transporter homolog 4-like [Solanum lycopersicum]	biological process: cellular process (GO:0009987);; biological process: response to stimulus (GO:0050896)
Solyc01g104830.2	Solyc01g104830.2	4.39949	2.89515	4.44347	8.06368	8.78274	11.642	24.2589	25.0037	17.7684	0.00632659	1.12375	up	4.26198e-08	1.33348	up	[S]	Function unknown	--	--	--	[S]	Function unknown	VIT family	Vacuolar iron transporter homolog 4 GN=At3g43660 OS=Arabidopsis thaliana (Mouse-ear cress) PE=2 SV=1	S	Function unknown	PREDICTED: vacuolar iron transporter homolog 4-like [Nicotiana sylvestris]	--
Solyc01g104900.3	Solyc01g104900.3	1.56019	2.08392	1.01786	13.2791	12.3817	16.7651	3.88467	2.90293	3.60484	5.65507e-19	3.0292	up	4.52954e-12	-1.92372	down	--	--	Molecular Function: DNA binding (GO:0003677);; Biological Process: regulation of transcription, DNA-templated (GO:0006355);;	--	--	--	--	No apical meristem (NAM) protein	NAC transcription factor ONAC010 OS=Oryza sativa subsp. japonica (Rice) PE=2 SV=1	S	Function unknown	PREDICTED: NAC transcription factor 25 [Solanum lycopersicum]	molecular function: binding (GO:0005488);; biological process: biological regulation (GO:0065007)
Solyc01g105350.2	Solyc01g105350.2	0.392377	0.456674	0.591828	5.06444	6.41392	4.60995	0.849002	1.00285	0.400305	4.56476e-19	3.23435	up	3.32752e-18	-2.68508	down	--	--	Molecular Function: UDP-glucosyltransferase activity (GO:0035251);;	--	--	[GC]	Carbohydrate transport and metabolism;; Energy production and conversion	UDP-glucoronosyl and UDP-glucosyl transferase	7-deoxyloganetin glucosyltransferase GN=UGT85A24 OS=Gardenia jasminoides (Cape jasmine) PE=1 SV=1	CG	Energy production and conversion;; Carbohydrate transport and metabolism	PREDICTED: 7-deoxyloganetin glucosyltransferase-like [Solanum lycopersicum]	biological process: metabolic process (GO:0008152);; molecular function: catalytic activity (GO:0003824)
Solyc01g105590.2	Solyc01g105590.2	0.359757	0.341379	0.676829	5.85583	4.59323	2.89611	1.11752	1.62599	0.950188	3.86713e-07	3.11325	up	0.00090413	-1.74659	down	--	--	Molecular Function: transferase activity, transferring acyl groups other than amino-acyl groups (GO:0016747);;	K13065|0|sly:101055589|K13065 shikimate O-hydroxycinnamoyltransferase [EC:2.3.1.133] | (RefSeq) AT3; AT3 protein	Phenylpropanoid biosynthesis (ko00940);; Flavonoid biosynthesis (ko00941);; Stilbenoid, diarylheptanoid and gingerol biosynthesis (ko00945)	--	--	Transferase family	Acetyl-CoA-benzylalcohol acetyltransferase GN=BEAT OS=Clarkia breweri (Fairy fans) PE=1 SV=1	--	--	AT3 protein [Solanum lycopersicum]	biological process: metabolic process (GO:0008152);; molecular function: catalytic activity (GO:0003824)
Solyc01g105660.3	Solyc01g105660.3	0.885365	1.51853	0.210471	7.61125	6.56847	7.48312	0.336094	0.153431	0.537009	9.80702e-14	2.86351	up	1.00188e-28	-4.20061	down	[R]	General function prediction only	Molecular Function: oxidoreductase activity, acting on paired donors, with incorporation or reduction of molecular oxygen, 2-oxoglutarate as one donor, and incorporation of one atom each of oxygen into both donors (GO:0016706);;	--	--	[QR]	Secondary metabolites biosynthesis, transport and catabolism;; General function prediction only	non-haem dioxygenase in morphine synthesis N-terminal;; 2OG-Fe(II) oxygenase superfamily	Probable 2-oxoglutarate/Fe(II)-dependent dioxygenase GN=DIOX2 OS=Papaver somniferum (Opium poppy) PE=2 SV=1	Q	Secondary metabolites biosynthesis, transport and catabolism	PREDICTED: leucoanthocyanidin dioxygenase-like [Solanum lycopersicum]	biological process: metabolic process (GO:0008152);; biological process: single-organism process (GO:0044699);; molecular function: catalytic activity (GO:0003824)
Solyc01g105720.2	Solyc01g105720.2	4.85843	4.80786	4.52972	14.7549	12.3313	15.9995	2.65938	3.70644	3.06353	3.78175e-09	1.45361	up	1.5549e-21	-2.08998	down	--	--	--	--	--	--	--	--	--	S	Function unknown	PREDICTED: uncharacterized protein LOC101261168 [Solanum lycopersicum]	--
Solyc01g105770.2	Solyc01g105770.2	8.71735	6.94123	1.97566	33.716	27.293	33.8062	0.401419	1.00357	0.745652	2.75315e-18	2.28233	up	4.66029e-100	-5.33405	down	--	--	--	--	--	--	--	--	--	S	Function unknown	PREDICTED: proteoglycan 4-like [Solanum lycopersicum]	--
Solyc01g105960.2	Solyc01g105960.2	1.04079	0.330478	1.27088	4.94221	3.82063	4.37266	1.01318	1.33031	0.855754	1.08501e-09	2.16914	up	3.47856e-09	-1.80291	down	--	--	Molecular Function: magnesium ion binding (GO:0000287);; Biological Process: metabolic process (GO:0008152);; Molecular Function: terpene synthase activity (GO:0010333);;	--	--	--	--	Terpene synthase, N-terminal domain;; Terpene synthase family, metal binding domain	(-)-alpha-terpineol synthase OS=Vitis vinifera (Grape) PE=1 SV=1	R	General function prediction only	PREDICTED: terpene synthase 10 [Solanum lycopersicum]	molecular function: binding (GO:0005488);; biological process: metabolic process (GO:0008152);; molecular function: catalytic activity (GO:0003824)
Solyc01g106460.3	Solyc01g106460.3	0.939131	0.761259	0.816327	2.56169	2.48852	3.82549	0.706952	1.28539	0.687685	1.09512e-05	1.78023	up	3.55867e-07	-1.82837	down	--	--	Molecular Function: oxidoreductase activity (GO:0016491);;	--	--	--	--	Helix-loop-helix DNA-binding domain	Transcription factor bHLH25 GN=T28I19.130 OS=Arabidopsis thaliana (Mouse-ear cress) PE=2 SV=2	K	Transcription	PREDICTED: transcription factor bHLH18-like [Solanum lycopersicum]	biological process: metabolic process (GO:0008152);; molecular function: catalytic activity (GO:0003824)
Solyc01g106600.2	Solyc01g106600.2	33.9245	29.5565	24.044	1.26621	1.35058	3.84002	32.1737	16.1577	19.6601	3.73607e-38	-3.89311	down	3.35716e-07	3.48052	up	[S]	Function unknown	Cellular Component: extracellular region (GO:0005576);;	--	--	[S]	Function unknown	Cysteine-rich secretory protein family	Pathogenesis-related leaf protein 4 (Precursor) OS=Solanum lycopersicum (Tomato) PE=2 SV=1	S	Function unknown	PREDICTED: pathogenesis-related leaf protein 4-like [Solanum lycopersicum]	cellular component: extracellular region (GO:0005576)
Solyc01g106620.2	Solyc01g106620.2	3304.66	2849.65	2091.72	83.7723	83.7785	6.74908	599.979	458.274	1103.7	5.02085e-37	-5.70782	down	0.000223274	3.74165	up	[S]	Function unknown	Cellular Component: extracellular region (GO:0005576);; Biological Process: defense response (GO:0006952);; Biological Process: response to biotic stimulus (GO:0009607);;	K13449|2.06296e-132|sly:100191111|K13449 pathogenesis-related protein 1 | (RefSeq) PR1 protein	Plant hormone signal transduction (ko04075);; Plant-pathogen interaction (ko04626)	[S]	Function unknown	Cysteine-rich secretory protein family	Basic form of pathogenesis-related protein 1 (Precursor) OS=Nicotiana tabacum (Common tobacco) PE=3 SV=1	S	Function unknown	PR1 protein precursor [Solanum lycopersicum]	cellular component: extracellular region (GO:0005576);; biological process: response to stimulus (GO:0050896)
Solyc01g106630.2	Solyc01g106630.2	340.37	1162.34	423.85	3.31351	1.68432	1.72861	30.6539	38.5575	58.1283	0.000818014	-8.3548	down	4.86448e-06	4.45183	up	--	--	--	--	--	--	--	--	--	--	--	--	--
Solyc01g106920.3	Solyc01g106920.3	2.14001	2.5589	0.936854	18.3222	14.5481	10.3202	0.208652	0.240363	0.250446	9.9311e-09	2.78144	up	1.28734e-22	-5.78838	down	--	--	Molecular Function: transporter activity (GO:0005215);; Biological Process: transport (GO:0006810);;	K14611|0|sly:101262753|K14611 solute carrier family 23 (nucleobase transporter), member 1/2 | (RefSeq) nucleobase-ascorbate transporter 4	--	[F]	Nucleotide transport and metabolism	Permease family	Nucleobase-ascorbate transporter 4 GN=NAT4 OS=Arabidopsis thaliana (Mouse-ear cress) PE=2 SV=2	P	Inorganic ion transport and metabolism	PREDICTED: nucleobase-ascorbate transporter 4 [Solanum lycopersicum]	molecular function: transporter activity (GO:0005215);; biological process: localization (GO:0051179)
Solyc01g107190.3	Solyc01g107190.3	56.7238	45.1599	49.8994	12.885	30.1288	6.58427	67.9324	81.832	90.3704	9.61589e-07	-1.75811	down	1.933e-12	2.37886	up	--	--	--	--	--	--	--	Protein of unknown function DUF260	LOB domain-containing protein 37 GN=K8K14.16 OS=Arabidopsis thaliana (Mouse-ear cress) PE=2 SV=1	S	Function unknown	PREDICTED: LOB domain-containing protein 37-like [Solanum lycopersicum]	--
Solyc01g107220.2	Solyc01g107220.2	1.41514	0.882061	1.88583	4.50148	4.66283	5.3439	1.44435	2.76105	1.62419	0.000474314	1.64134	up	0.00368587	-1.21208	down	--	--	--	--	--	--	--	--	--	--	--	PREDICTED: extensin-2-like [Solanum lycopersicum]	--
Solyc01g107390.3	Solyc01g107390.3	20.0854	19.8257	22.2404	59.0883	73.6973	74.6435	20.7683	19.9918	21.265	3.32629e-18	1.59182	up	5.26166e-20	-1.64036	down	--	--	Biological Process: response to light stimulus (GO:0009416);; Cellular Component: plastid (GO:0009536);; Biological Process: response to auxin (GO:0009733);; Molecular Function: indole-3-acetic acid amido synthetase activity (GO:0010279);; Cellular Component: cytoplasmic vesicle (GO:0016023);; Biological Process: secretion by cell (GO:0032940);;	K14487|0|sly:101246970|K14487 auxin responsive GH3 gene family | (RefSeq) probable indole-3-acetic acid-amido synthetase GH3.1	Plant hormone signal transduction (ko04075)	--	--	GH3 auxin-responsive promoter	Probable indole-3-acetic acid-amido synthetase GH3.1 GN=GH3.1 OS=Arabidopsis thaliana (Mouse-ear cress) PE=2 SV=1	R	General function prediction only	PREDICTED: probable indole-3-acetic acid-amido synthetase GH3.1 [Solanum lycopersicum]	biological process: response to stimulus (GO:0050896);; cellular component: cell (GO:0005623);; cellular component: organelle (GO:0043226);; cellular component: cell part (GO:0044464);; biological process: metabolic process (GO:0008152);; molecular function: catalytic activity (GO:0003824);; biological process: cellular process (GO:0009987);; biological process: single-organism process (GO:004469…
Solyc01g107400.2	Solyc01g107400.2	20.5796	35.7208	10.5284	0.631219	0.263967	1.57016	8.79808	9.67098	6.91186	0.000132319	-4.88872	down	9.07782e-14	3.44012	up	--	--	--	--	--	--	--	--	Probable indole-3-acetic acid-amido synthetase GH3.1 GN=GH3.1 OS=Arabidopsis thaliana (Mouse-ear cress) PE=2 SV=1	R	General function prediction only	unnamed protein product [Coffea canephora]	--
Solyc01g107710.2	Solyc01g107710.2	0.379274	0.664567	0.670279	12.7857	8.21061	13.2587	2.0446	3.89242	3.16398	4.02604e-18	4.1466	up	4.82842e-06	-1.80655	down	--	--	--	--	--	--	--	Root cap	--	R	General function prediction only	PREDICTED: uncharacterized protein LOC101254643 [Solanum lycopersicum]	--
Solyc01g107720.3	Solyc01g107720.3	0.035774	0.11328	0.091464	2.4438	2.11712	3.11005	0.831028	0.965289	0.572521	1.64155e-21	4.77633	up	9.63283e-06	-1.59185	down	--	--	--	--	--	--	--	Root cap	--	R	General function prediction only	PREDICTED: uncharacterized protein LOC101257909 [Solanum lycopersicum]	--
Solyc01g107910.3	Solyc01g107910.3	78.7615	83.7972	63.7713	206.686	213.838	253.888	91.6431	91.5722	85.1201	4.36731e-16	1.42937	up	2.88989e-16	-1.22907	down	[R]	General function prediction only	Biological Process: lignin biosynthetic process (GO:0009809);; Biological Process: methylation (GO:0032259);; Molecular Function: caffeoyl-CoA O-methyltransferase activity (GO:0042409);; Molecular Function: metal ion binding (GO:0046872);;	K00588|0|sly:101260278|K00588 caffeoyl-CoA O-methyltransferase [EC:2.1.1.104] | (RefSeq) caffeoyl-CoA O-methyltransferase 6	Phenylalanine metabolism (ko00360);; Phenylpropanoid biosynthesis (ko00940);; Flavonoid biosynthesis (ko00941);; Stilbenoid, diarylheptanoid and gingerol biosynthesis (ko00945)	[Q]	Secondary metabolites biosynthesis, transport and catabolism	O-methyltransferase;; Methyltransferase domain	Caffeoyl-CoA O-methyltransferase 6 GN=CCOAOMT6 OS=Nicotiana tabacum (Common tobacco) PE=2 SV=1	Q	Secondary metabolites biosynthesis, transport and catabolism	PREDICTED: caffeoyl-CoA O-methyltransferase 6 [Solanum lycopersicum]	biological process: metabolic process (GO:0008152);; biological process: cellular process (GO:0009987);; biological process: single-organism process (GO:0044699);; molecular function: catalytic activity (GO:0003824);; molecular function: binding (GO:0005488)
Solyc01g108300.3	Solyc01g108300.3	27.5581	27.3679	24.2642	5.2954	9.56185	4.98881	13.0537	15.6721	15.6992	3.87491e-23	-2.11157	down	1.12101e-05	1.23676	up	--	--	Molecular Function: binding (GO:0005488);;	--	--	--	--	Myb-like DNA-binding domain	Transcription factor BOA GN=F2O15.230 OS=Arabidopsis thaliana (Mouse-ear cress) PE=2 SV=1	K	Transcription	PREDICTED: uncharacterized protein LOC101243935 isoform X2 [Solanum lycopersicum]	molecular function: binding (GO:0005488)
Solyc01g108630.3	Solyc01g108630.3	6.47669	4.90923	6.0365	1.29375	3.5055	1.11188	31.4314	29.3511	26.7007	5.41939e-07	-1.6963	down	7.13905e-112	4.00559	up	[P]	Inorganic ion transport and metabolism	Molecular Function: heme binding (GO:0020037);; Molecular Function: ferredoxin-nitrite reductase activity (GO:0048307);; Molecular Function: iron-sulfur cluster binding (GO:0051536);; Biological Process: oxidation-reduction process (GO:0055114);;	K00366|0|sly:778325|K00366 ferredoxin-nitrite reductase [EC:1.7.7.1] | (RefSeq) nii1; nitrite reductase	Nitrogen metabolism (ko00910)	[P]	Inorganic ion transport and metabolism	Nitrite and sulphite reductase 4Fe-4S domain;; Nitrite/Sulfite reductase ferredoxin-like half domain	Ferredoxin--nitrite reductase, chloroplastic (Precursor) GN=NIR1 OS=Betula pendula (European white birch) PE=2 SV=1	P	Inorganic ion transport and metabolism	PREDICTED: ferredoxin--nitrite reductase, chloroplastic [Solanum lycopersicum]	molecular function: binding (GO:0005488);; biological process: metabolic process (GO:0008152);; biological process: single-organism process (GO:0044699);; molecular function: catalytic activity (GO:0003824)
Solyc01g108700.3	Solyc01g108700.3	3.83612	6.98911	5.88579	25.4204	39.7452	30.8048	246.331	234.463	253.528	2.68644e-10	2.36476	up	4.77256e-79	3.03588	up	--	--	--	--	--	--	--	--	--	--	--	PREDICTED: uncharacterized protein LOC102584061 [Solanum tuberosum]	--
Solyc01g108710.3	Solyc01g108710.3	13.9219	10.6736	19.7662	1.63701	4.66457	1.65496	9.19446	14.4008	17.1804	4.44116e-06	-2.62202	down	1.70082e-05	2.45513	up	--	--	--	--	--	--	--	--	--	--	--	PREDICTED: uncharacterized protein LOC102584061 [Solanum tuberosum]	--
Solyc01g108740.3	Solyc01g108740.3	3.05552	1.34511	3.2492	8.73261	10.3506	7.82822	13.9179	18.7237	18.0446	3.12989e-05	1.66576	up	8.55712e-05	1.0157	up	--	--	--	--	--	--	--	Alpha/beta hydrolase family;; Alpha/beta hydrolase family;; Serine hydrolase	Salicylic acid-binding protein 2 GN=SABP2 OS=Nicotiana tabacum (Common tobacco) PE=1 SV=1	R	General function prediction only	PREDICTED: salicylic acid-binding protein 2-like [Solanum lycopersicum]	--
Solyc01g108745.1	Solyc01g108745.1	0.506669	0.133603	0.44463	6.74236	7.494	6.7846	1.91531	2.25569	1.26445	2.94669e-18	4.07606	up	2.06745e-07	-1.84001	down	--	--	--	--	--	--	--	Alpha/beta hydrolase family;; Alpha/beta hydrolase family;; alpha/beta hydrolase fold	Salicylic acid-binding protein 2 GN=SABP2 OS=Nicotiana tabacum (Common tobacco) PE=1 SV=1	R	General function prediction only	PREDICTED: salicylic acid-binding protein 2-like isoform X1 [Solanum lycopersicum]	--
Solyc01g108910.3	Solyc01g108910.3	31.4667	39.5022	30.5368	5.17674	4.06456	6.17516	20.2172	28.2715	41.9643	5.86391e-27	-2.86696	down	7.20781e-05	2.65806	up	--	--	--	--	--	--	--	--	--	S	Function unknown	PREDICTED: uncharacterized protein LOC101255248 [Solanum lycopersicum]	--
Solyc01g109580.3	Solyc01g109580.3	3.29441	2.79059	3.53728	11.7259	10.2456	7.80808	4.94139	4.77818	2.19256	1.21202e-07	1.48107	up	0.000449691	-1.22381	down	--	--	Biological Process: polysaccharide biosynthetic process (GO:0000271);; Molecular Function: actin binding (GO:0003779);; Cellular Component: cytosol (GO:0005829);; Biological Process: glucose catabolic process (GO:0006007);; Biological Process: multidimensional cell growth (GO:0009825);; Biological Process: cell tip growth (GO:0009932);; Biological Process: regulation of hormone levels (GO:0010817…	K17261|0|sly:101245702|K17261 adenylyl cyclase-associated protein | (RefSeq) cyclase-associated protein 1	--	[ZT]	Cytoskeleton;; Signal transduction mechanisms	Adenylate cyclase associated (CAP) N terminal;; Adenylate cyclase associated (CAP) C terminal	Cyclase-associated protein 1 GN=CAP1 OS=Arabidopsis thaliana (Mouse-ear cress) PE=2 SV=1	TZ	Signal transduction mechanisms;; Cytoskeleton	PREDICTED: cyclase-associated protein 1 [Solanum lycopersicum]	biological process: metabolic process (GO:0008152);; biological process: single-organism process (GO:0044699);; molecular function: binding (GO:0005488);; cellular component: cell (GO:0005623);; cellular component: cell part (GO:0044464);; biological process: cellular process (GO:0009987);; biological process: growth (GO:0040007);; biological process: developmental process (GO:0032502);; biologic…
Solyc01g109610.3	Solyc01g109610.3	0.34277	0.296108	0.721323	2.77729	3.89678	2.58846	1.58814	0.889949	0.670244	2.81665e-06	2.60308	up	0.00189936	-1.44953	down	--	--	--	--	--	--	--	--	Uncharacterized protein At1g01500 GN=At1g01500 OS=Arabidopsis thaliana (Mouse-ear cress) PE=2 SV=1	S	Function unknown	PREDICTED: uncharacterized protein At1g01500-like [Solanum lycopersicum]	--
Solyc01g109790.3	Solyc01g109790.3	7.99589	6.2126	6.6607	21.1685	28.2394	20.236	5.2461	3.80829	3.28369	3.30637e-09	1.59357	up	3.39378e-15	-2.39747	down	[G]	Carbohydrate transport and metabolism	Molecular Function: ATP binding (GO:0005524);; Cellular Component: cytosol (GO:0005829);; Biological Process: glycogen biosynthetic process (GO:0005978);; Molecular Function: glucose-1-phosphate adenylyltransferase activity (GO:0008878);; Cellular Component: amyloplast (GO:0009501);; Cellular Component: chloroplast (GO:0009507);; Cellular Component: glucose-1-phosphate adenylyltransferase complex…	K00975|0|sot:102591766|K00975 glucose-1-phosphate adenylyltransferase [EC:2.7.7.27] | (RefSeq) AGPS1; glucose-1-phosphate adenylyltransferase large subunit 1-like	Starch and sucrose metabolism (ko00500);; Amino sugar and nucleotide sugar metabolism (ko00520)	[M]	Cell wall/membrane/envelope biogenesis	Nucleotidyl transferase	Glucose-1-phosphate adenylyltransferase large subunit 1 (Fragment) GN=AGPS1 OS=Solanum tuberosum (Potato) PE=2 SV=1	M	Cell wall/membrane/envelope biogenesis	ADPglucose pyrophosphorylase large subunit [Solanum lycopersicum]	molecular function: binding (GO:0005488);; cellular component: cell (GO:0005623);; cellular component: cell part (GO:0044464);; biological process: metabolic process (GO:0008152);; biological process: cellular process (GO:0009987);; biological process: single-organism process (GO:0044699);; molecular function: catalytic activity (GO:0003824);; cellular component: organelle (GO:0043226);; cellular…
Solyc01g109800.2	Solyc01g109800.2	8.64672	6.02499	6.45541	2.4563	2.36282	3.22576	5.41907	6.03392	7.91171	2.11149e-05	-1.53249	down	4.29663e-05	1.36891	up	--	--	--	--	--	--	--	--	--	S	Function unknown	PREDICTED: uncharacterized protein LOC104645424 [Solanum lycopersicum]	--
Solyc01g109860.3	Solyc01g109860.3	0.717863	6.04006	2.05225	12.1854	11.6094	10.5528	2.62066	3.09576	3.26095	0.000439903	1.61785	up	1.00576e-18	-1.65011	down	--	--	--	--	--	[I]	Lipid transport and metabolism	CRAL/TRIO domain;; CRAL/TRIO, N-terminal domain;; Divergent CRAL/TRIO domain	Phosphatidylinositol/phosphatidylcholine transfer protein SFH3 GN=SFH3 OS=Arabidopsis thaliana (Mouse-ear cress) PE=2 SV=1	I	Lipid transport and metabolism	PREDICTED: phosphatidylinositol/phosphatidylcholine transfer protein SFH12-like [Solanum lycopersicum]	--
Solyc01g111050.3	Solyc01g111050.3	2.76723	3.76224	4.1703	8.89288	10.8115	11.0589	4.10707	3.67926	4.14695	6.67256e-07	1.18007	up	2.23085e-09	-1.22277	down	--	--	--	--	--	--	--	COBRA-like protein	COBRA-like protein 1 (Precursor) GN=OSJNBb0040H10.12 OS=Oryza sativa subsp. japonica (Rice) PE=2 SV=1	S	Function unknown	PREDICTED: COBRA-like protein 1 [Solanum lycopersicum]	--
Solyc01g111260.2	Solyc01g111260.2	24.529	19.1555	21.1312	78.9067	82.0704	85.6455	33.773	34.2689	28.9939	4.90355e-22	1.7827	up	8.06201e-16	-1.24556	down	--	--	Molecular Function: phospholipase C activity (GO:0004629);; Biological Process: lipid metabolic process (GO:0006629);; Biological Process: intracellular signal transduction (GO:0035556);;	--	--	[T]	Signal transduction mechanisms	Phosphatidylinositol-specific phospholipase C, X domain	--	T	Signal transduction mechanisms	PREDICTED: uncharacterized protein LOC101258415 [Solanum lycopersicum]	biological process: metabolic process (GO:0008152);; molecular function: catalytic activity (GO:0003824);; biological process: single-organism process (GO:0044699);; biological process: cellular process (GO:0009987);; biological process: signaling (GO:0023052);; biological process: response to stimulus (GO:0050896);; biological process: biological regulation (GO:0065007)
Solyc01g111610.3	Solyc01g111610.3	1.40661	2.43679	1.99405	5.83269	4.45901	3.79479	1.30423	1.36231	0.875205	0.00553236	1.11838	up	3.67441e-07	-1.87925	down	--	--	--	K19042|2.98537e-136|sly:101267168|K19042 E3 ubiquitin-protein ligase BOI and related proteins [EC:2.3.2.27] | (RefSeq) probable BOI-related E3 ubiquitin-protein ligase 3	--	[O]	Posttranslational modification, protein turnover, chaperones	Zinc finger, C3HC4 type (RING finger)	BOI-related E3 ubiquitin-protein ligase 1 GN=BRG1 OS=Arabidopsis thaliana (Mouse-ear cress) PE=1 SV=1	O	Posttranslational modification, protein turnover, chaperones	PREDICTED: probable BOI-related E3 ubiquitin-protein ligase 3 [Solanum lycopersicum]	--
Solyc01g111660.3	Solyc01g111660.3	31.9073	20.7242	37.9052	136.449	138.459	110.82	52.3762	74.9632	47.9309	1.2781e-21	1.94608	up	7.14511e-07	-1.03753	down	[G]	Carbohydrate transport and metabolism	Molecular Function: transporter activity (GO:0005215);; Biological Process: transport (GO:0006810);; Cellular Component: integral component of membrane (GO:0016021);;	K09872|0|sly:101268623|K09872 aquaporin PIP | (RefSeq) aquaporin, LePIP1, PIP1; aquaporin PIP2-7-like	--	[G]	Carbohydrate transport and metabolism	Major intrinsic protein	Aquaporin PIP2-7, N-terminally processed GN=M4E13.150 OS=Arabidopsis thaliana (Mouse-ear cress) PE=1 SV=2	P	Inorganic ion transport and metabolism	plasmamembrane intrinsic protein 2;8 [Solanum lycopersicum]	molecular function: transporter activity (GO:0005215);; biological process: localization (GO:0051179);; cellular component: membrane (GO:0016020);; cellular component: membrane part (GO:0044425)
Solyc01g111880.3	Solyc01g111880.3	71.0777	69.8404	76.554	1.96283	1.73831	1.77673	13.6565	12.6822	20.5865	2.01643e-146	-5.41125	down	4.55395e-10	3.16046	up	[RTKL]	General function prediction only;; Signal transduction mechanisms;; Transcription;; Replication, recombination and repair	Molecular Function: protein kinase activity (GO:0004672);; Biological Process: organelle organization (GO:0006996);; Biological Process: metabolic process (GO:0008152);; Molecular Function: anion binding (GO:0043168);;	--	--	[T]	Signal transduction mechanisms	Protein tyrosine kinase;; Protein kinase domain;; ACT domain	Serine/threonine-protein kinase HT1 GN=HT1 OS=Arabidopsis thaliana (Mouse-ear cress) PE=1 SV=1	T	Signal transduction mechanisms	PREDICTED: serine/threonine-protein kinase HT1 isoform X1 [Solanum lycopersicum]	biological process: metabolic process (GO:0008152);; biological process: cellular process (GO:0009987);; molecular function: catalytic activity (GO:0003824);; biological process: cellular component organization or biogenesis (GO:0071840);; molecular function: binding (GO:0005488)
Solyc02g014225.1	Solyc02g014225.1	1.93446	1.95661	3.02361	7.68487	7.79792	5.16689	1.74222	2.55874	2.56588	1.52563e-05	1.42867	up	2.48963e-06	-1.48271	down	--	--	Biological Process: carbohydrate metabolic process (GO:0005975);; Molecular Function: cellulase activity (GO:0008810);; Biological Process: trichoblast differentiation (GO:0010054);; Molecular Function: carbohydrate binding (GO:0030246);;	--	--	--	--	Glycosyl hydrolase family 9;; Carbohydrate binding domain CBM49	Endoglucanase 5 (Precursor) GN=At1g48930 OS=Arabidopsis thaliana (Mouse-ear cress) PE=2 SV=1	G	Carbohydrate transport and metabolism	PREDICTED: endoglucanase 5 [Solanum lycopersicum]	biological process: metabolic process (GO:0008152);; molecular function: catalytic activity (GO:0003824);; biological process: cellular process (GO:0009987);; biological process: multicellular organismal process (GO:0032501);; biological process: developmental process (GO:0032502);; biological process: single-organism process (GO:0044699);; molecular function: binding (GO:0005488)
Solyc02g014730.3	Solyc02g014730.3	1.2735	1.07285	0.324181	8.05878	7.06731	4.91714	0.086982	0.129259	0.162958	1.40433e-10	2.75854	up	1.27004e-26	-5.49466	down	[Q]	Secondary metabolites biosynthesis, transport and catabolism	Molecular Function: iron ion binding (GO:0005506);; Cellular Component: endoplasmic reticulum (GO:0005783);; Molecular Function: electron carrier activity (GO:0009055);; Biological Process: suberin biosynthetic process (GO:0010345);; Molecular Function: heme binding (GO:0020037);; Biological Process: very long-chain fatty acid biosynthetic process (GO:0042761);; Biological Process: oxidation-redu…	K15402|0|sly:101264266|K15402 fatty acid omega-hydroxylase [EC:1.14.-.-] | (RefSeq) cytochrome P450 86B1	Cutin, suberine and wax biosynthesis (ko00073)	[QI]	Secondary metabolites biosynthesis, transport and catabolism;; Lipid transport and metabolism	Cytochrome P450	Cytochrome P450 86B1 GN=CYP86B1 OS=Arabidopsis thaliana (Mouse-ear cress) PE=2 SV=1	Q	Secondary metabolites biosynthesis, transport and catabolism	PREDICTED: cytochrome P450 86B1 [Solanum lycopersicum]	molecular function: binding (GO:0005488);; cellular component: cell (GO:0005623);; cellular component: organelle (GO:0043226);; cellular component: cell part (GO:0044464);; molecular function: electron carrier activity (GO:0009055);; biological process: metabolic process (GO:0008152);; biological process: cellular process (GO:0009987);; biological process: single-organism process (GO:0044699);; m…
Solyc02g024050.3	Solyc02g024050.3	206.383	184.941	221.319	62.0011	73.5903	56.533	191.941	196.554	203.011	1.4756e-26	-1.81914	down	8.89874e-34	1.72414	up	[P]	Inorganic ion transport and metabolism	Molecular Function: ferredoxin-NADP+ reductase activity (GO:0004324);; Molecular Function: copper ion binding (GO:0005507);; Cellular Component: chloroplast (GO:0009507);; Biological Process: photosynthesis (GO:0015979);; Biological Process: electron transport chain (GO:0022900);; Cellular Component: thylakoid membrane (GO:0042651);; Molecular Function: flavin adenine dinucleotide binding (GO:005…	K02641|0|sly:101268044|K02641 ferredoxin--NADP+ reductase [EC:1.18.1.2] | (RefSeq) ferredoxin--NADP reductase, root-type isozyme, chloroplastic	Photosynthesis (ko00195)	[C]	Energy production and conversion	Oxidoreductase NAD-binding domain;; Oxidoreductase FAD-binding domain	Ferredoxin--NADP reductase, root-type isozyme, chloroplastic (Precursor) OS=Nicotiana tabacum (Common tobacco) PE=2 SV=1	C	Energy production and conversion	PREDICTED: ferredoxin--NADP reductase, root-type isozyme, chloroplastic [Solanum lycopersicum]	biological process: metabolic process (GO:0008152);; biological process: single-organism process (GO:0044699);; molecular function: catalytic activity (GO:0003824);; molecular function: binding (GO:0005488);; cellular component: cell (GO:0005623);; cellular component: organelle (GO:0043226);; cellular component: cell part (GO:0044464);; biological process: cellular process (GO:0009987);; cellular…
Solyc02g030170.3	Solyc02g030170.3	65.3517	49.434	67.9405	433.283	431.945	257.255	149.389	181.589	151.732	2.20298e-08	2.47283	up	0.00232499	-1.11469	down	[C]	Energy production and conversion	Molecular Function: calmodulin binding (GO:0005516);; Cellular Component: vacuole (GO:0005773);; Cellular Component: plasma membrane (GO:0005886);; Molecular Function: UDP-N-acetylmuramate dehydrogenase activity (GO:0008762);; Biological Process: response to light stimulus (GO:0009416);; Biological Process: unidimensional cell growth (GO:0009826);; Cellular Component: integral component of membra…	K09828|0|sly:543937|K09828 Delta24-sterol reductase [EC:1.3.1.72 1.3.1.-] | (RefSeq) SlSSR1; sterol side chain reductase	Steroid biosynthesis (ko00100)	[R]	General function prediction only	FAD binding domain	Delta(24)-sterol reductase GN=DIM OS=Pisum sativum (Garden pea) PE=1 SV=1	R	General function prediction only	DWARF1/DIMINUTO [Solanum lycopersicum]	molecular function: binding (GO:0005488);; cellular component: cell (GO:0005623);; cellular component: organelle (GO:0043226);; cellular component: cell part (GO:0044464);; cellular component: membrane (GO:0016020);; biological process: metabolic process (GO:0008152);; biological process: single-organism process (GO:0044699);; molecular function: catalytic activity (GO:0003824);; biological proce…
Solyc02g030480.3	Solyc02g030480.3	4.90638	3.71624	4.39167	14.9421	14.5727	12.9254	4.58673	4.98574	3.82383	1.07684e-09	1.59615	up	7.21639e-12	-1.55137	down	[R]	General function prediction only	Molecular Function: zinc ion binding (GO:0008270);; Molecular Function: mannitol dehydrogenase activity (GO:0046029);; Biological Process: oxidation-reduction process (GO:0055114);;	K00083|0|sly:101245999|K00083 cinnamyl-alcohol dehydrogenase [EC:1.1.1.195] | (RefSeq) probable cinnamyl alcohol dehydrogenase 6	Phenylpropanoid biosynthesis (ko00940)	[Q]	Secondary metabolites biosynthesis, transport and catabolism	Alcohol dehydrogenase GroES-like domain;; Zinc-binding dehydrogenase;; D-isomer specific 2-hydroxyacid dehydrogenase, NAD binding domain	Probable cinnamyl alcohol dehydrogenase 6 GN=OSJNBa0065B15.8 OS=Oryza sativa subsp. japonica (Rice) PE=2 SV=2	Q	Secondary metabolites biosynthesis, transport and catabolism	PREDICTED: probable cinnamyl alcohol dehydrogenase 6 [Solanum lycopersicum]	molecular function: binding (GO:0005488);; biological process: metabolic process (GO:0008152);; biological process: single-organism process (GO:0044699);; molecular function: catalytic activity (GO:0003824)
Solyc02g036350.3	Solyc02g036350.3	3.68496	5.43524	8.62673	27.3213	34.0976	26.2439	9.96662	5.41061	18.5932	4.6073e-16	2.15233	up	0.00176712	-1.25982	down	[R]	General function prediction only	Biological Process: MAPK cascade (GO:0000165);; Biological Process: protein targeting to membrane (GO:0006612);; Biological Process: detection of biotic stimulus (GO:0009595);; Biological Process: ethylene biosynthetic process (GO:0009693);; Biological Process: salicylic acid biosynthetic process (GO:0009697);; Molecular Function: 1-aminocyclopropane-1-carboxylate oxidase activity (GO:0009815);; …	K05933|0|sly:100125909|K05933 aminocyclopropanecarboxylate oxidase [EC:1.14.17.4] | (RefSeq) 1-aminocyclopropane-1-carboxylate oxidase	Cysteine and methionine metabolism (ko00270)	[QR]	Secondary metabolites biosynthesis, transport and catabolism;; General function prediction only	2OG-Fe(II) oxygenase superfamily;; non-haem dioxygenase in morphine synthesis N-terminal	1-aminocyclopropane-1-carboxylate oxidase GN=ACO OS=Actinidia deliciosa (Kiwi) PE=2 SV=1	Q	Secondary metabolites biosynthesis, transport and catabolism	1-aminocyclopropane-1-carboxylate oxidase [Solanum lycopersicum]	biological process: metabolic process (GO:0008152);; biological process: cellular process (GO:0009987);; biological process: signaling (GO:0023052);; biological process: single-organism process (GO:0044699);; biological process: response to stimulus (GO:0050896);; biological process: biological regulation (GO:0065007);; biological process: localization (GO:0051179);; biological process: cellular …
Solyc02g063410.3	Solyc02g063410.3	16.4708	12.8699	16.1169	1.51798	0.857913	2.10943	20.6211	19.1404	16.2322	1.07748e-27	-3.47662	down	2.82609e-44	3.73072	up	--	--	--	--	--	--	--	--	Uncharacterized protein At5g65660 GN=At5g65660 OS=Arabidopsis thaliana (Mouse-ear cress) PE=2 SV=1	S	Function unknown	PREDICTED: uncharacterized protein At5g65660-like [Solanum lycopersicum]	--
Solyc02g064970.3	Solyc02g064970.3	678.224	300.94	830.927	84.0639	118.382	149.768	1077.83	908.915	1028	0.00150697	-2.50569	down	1.14488e-96	3.19754	up	--	--	Biological Process: transition metal ion transport (GO:0000041);; Molecular Function: peroxidase activity (GO:0004601);; Biological Process: response to oxidative stress (GO:0006979);; Molecular Function: heme binding (GO:0020037);; Molecular Function: metal ion binding (GO:0046872);; Biological Process: oxidation-reduction process (GO:0055114);;	K00430|0|sly:101267376|K00430 peroxidase [EC:1.11.1.7] | (RefSeq) peroxidase 25	Phenylpropanoid biosynthesis (ko00940)	--	--	Peroxidase	Peroxidase 25 (Precursor) GN=T26J13.7 OS=Arabidopsis thaliana (Mouse-ear cress) PE=2 SV=2	G	Carbohydrate transport and metabolism	PREDICTED: peroxidase 25 [Solanum lycopersicum]	biological process: single-organism process (GO:0044699);; biological process: localization (GO:0051179);; biological process: metabolic process (GO:0008152);; molecular function: catalytic activity (GO:0003824);; molecular function: antioxidant activity (GO:0016209);; biological process: response to stimulus (GO:0050896);; molecular function: binding (GO:0005488)
Solyc02g065190.3	Solyc02g065190.3	35.2959	27.5119	21.5142	14.5424	14.7444	12.1363	3.51337	2.3607	1.38068	0.000247255	-1.16863	down	1.39907e-25	-2.41386	down	[Q]	Secondary metabolites biosynthesis, transport and catabolism	--	--	--	[Q]	Secondary metabolites biosynthesis, transport and catabolism	Cytochrome P450	Geraniol 8-hydroxylase GN=CYP76B6 OS=Catharanthus roseus (Madagascar periwinkle) PE=1 SV=1	Q	Secondary metabolites biosynthesis, transport and catabolism	PREDICTED: geraniol 8-hydroxylase-like [Solanum lycopersicum]	--
Solyc02g065280.3	Solyc02g065280.3	0.186834	0.160445	0.377696	1.15759	1.90667	1.40097	0.138946	0.177724	0.340185	0.00812853	2.39246	up	0.00157417	-2.55653	down	[R]	General function prediction only	Biological Process: metabolic process (GO:0008152);; Biological Process: systemic acquired resistance, salicylic acid mediated signaling pathway (GO:0009862);; Molecular Function: lipase activity (GO:0016298);; Molecular Function: methyl salicylate esterase activity (GO:0080031);;	K08233|0|sly:101260990|K08233 polyneuridine-aldehyde esterase [EC:3.1.1.78] | (RefSeq) salicylic acid-binding protein 2	--	--	--	Alpha/beta hydrolase family;; Alpha/beta hydrolase family;; alpha/beta hydrolase fold	Salicylic acid-binding protein 2 GN=SABP2 OS=Nicotiana tabacum (Common tobacco) PE=1 SV=1	R	General function prediction only	PREDICTED: salicylic acid-binding protein 2 [Solanum lycopersicum]	biological process: metabolic process (GO:0008152);; biological process: cellular process (GO:0009987);; biological process: signaling (GO:0023052);; biological process: single-organism process (GO:0044699);; biological process: response to stimulus (GO:0050896);; biological process: biological regulation (GO:0065007);; molecular function: catalytic activity (GO:0003824)
Solyc02g065520.1	Solyc02g065520.1	1.39542	1.21777	1.26558	10.3428	12.8918	13.991	2.71226	3.2366	2.65422	7.96961e-28	3.11359	up	1.17617e-17	-2.0095	down	[RTKL]	General function prediction only;; Signal transduction mechanisms;; Transcription;; Replication, recombination and repair	Molecular Function: protein kinase activity (GO:0004672);; Molecular Function: ATP binding (GO:0005524);; Biological Process: protein phosphorylation (GO:0006468);;	--	--	--	--	Protein kinase domain;; Protein tyrosine kinase	Protein LYK5 (Precursor) GN=LYK5 OS=Arabidopsis thaliana (Mouse-ear cress) PE=2 SV=1	T	Signal transduction mechanisms	Lyk10 precursor [Solanum lycopersicum]	biological process: metabolic process (GO:0008152);; biological process: cellular process (GO:0009987);; molecular function: catalytic activity (GO:0003824);; molecular function: binding (GO:0005488)
Solyc02g065530.3	Solyc02g065530.3	0.393811	0	0.089502	1.54035	1.19519	1.53202	0.08858	0.089433	0.302554	8.92576e-06	3.02965	up	5.39882e-07	-2.98623	down	--	--	Cellular Component: endoplasmic reticulum (GO:0005783);; Biological Process: response to wounding (GO:0009611);; Biological Process: response to fungus (GO:0009620);; Biological Process: jasmonic acid biosynthetic process (GO:0009695);; Biological Process: response to jasmonic acid (GO:0009753);; Biological Process: xylem and phloem pattern formation (GO:0010051);; Biological Process: glucuronoxy…	K20893|0|sly:101257137|K20893 probable galacturonosyltransferase-like 1 [EC:2.4.1.-] | (RefSeq) probable galacturonosyltransferase-like 1	--	--	--	Glycosyl transferase family 8	Probable galacturonosyltransferase-like 2 GN=GATL2 OS=Arabidopsis thaliana (Mouse-ear cress) PE=2 SV=1	O	Posttranslational modification, protein turnover, chaperones	PREDICTED: probable galacturonosyltransferase-like 1 [Solanum lycopersicum]	cellular component: cell (GO:0005623);; cellular component: organelle (GO:0043226);; cellular component: cell part (GO:0044464);; biological process: response to stimulus (GO:0050896);; biological process: multi-organism process (GO:0051704);; biological process: metabolic process (GO:0008152);; biological process: cellular process (GO:0009987);; biological process: single-organism process (GO:00…
Solyc02g065800.2	Solyc02g065800.2	1.18185	1.00769	1.82692	6.10781	2.94807	5.73916	1.92079	1.53828	1.31611	0.00249667	1.68188	up	0.00531572	-1.48618	down	--	--	Molecular Function: transcription factor activity, sequence-specific DNA binding (GO:0003700);; Biological Process: regulation of transcription, DNA-templated (GO:0006355);; Cellular Component: chloroplast (GO:0009507);; Biological Process: jasmonic acid metabolic process (GO:0009694);; Biological Process: response to jasmonic acid (GO:0009753);; Biological Process: leaf morphogenesis (GO:0009965…	--	--	--	--	TCP family transcription factor	Transcription factor TCP13 OS=Arabidopsis thaliana (Mouse-ear cress) PE=1 SV=1	K	Transcription	PREDICTED: transcription factor TCP17-like [Solanum lycopersicum]	biological process: biological regulation (GO:0065007);; molecular function: nucleic acid binding transcription factor activity (GO:0001071);; cellular component: cell (GO:0005623);; cellular component: organelle (GO:0043226);; cellular component: cell part (GO:0044464);; biological process: metabolic process (GO:0008152);; biological process: cellular process (GO:0009987);; biological process: s…
Solyc02g067190.3	Solyc02g067190.3	0.066915	0	0.06775	7.06295	8.11556	8.75855	2.56801	4.10328	1.74286	7.75723e-26	6.76179	up	0.000257988	-1.41026	down	--	--	Cellular Component: plasma membrane (GO:0005886);; Biological Process: cell-cell junction assembly (GO:0007043);; Cellular Component: integral component of membrane (GO:0016021);; Biological Process: cell wall modification (GO:0042545);; Molecular Function: protein homodimerization activity (GO:0042803);; Cellular Component: Casparian strip (GO:0048226);;	--	--	--	--	Domain of unknown function (DUF588)	Casparian strip membrane protein 1 OS=Solanum tuberosum (Potato) PE=2 SV=1	S	Function unknown	PREDICTED: casparian strip membrane protein 1 [Solanum lycopersicum]	cellular component: cell (GO:0005623);; cellular component: membrane (GO:0016020);; cellular component: cell part (GO:0044464);; biological process: cellular process (GO:0009987);; biological process: single-organism process (GO:0044699);; biological process: cellular component organization or biogenesis (GO:0071840);; cellular component: membrane part (GO:0044425);; molecular function: binding (…
Solyc02g067380.3	Solyc02g067380.3	0.148125	0	0.305308	3.248	2.69361	2.47401	0.72476	0.071801	0.256445	1.54623e-05	3.95816	up	0.000173045	-2.82435	down	--	--	Molecular Function: protein dimerization activity (GO:0046983);;	--	--	--	--	Helix-loop-helix DNA-binding domain	Transcription factor PRE5 GN=MLD15.1 OS=Arabidopsis thaliana (Mouse-ear cress) PE=1 SV=1	K	Transcription	PREDICTED: transcription factor PRE6 isoform X2 [Solanum lycopersicum]	molecular function: binding (GO:0005488)
Solyc02g067440.3	Solyc02g067440.3	41.0886	36.3812	41.024	10.0374	9.68371	8.46567	72.1789	79.336	73.5108	5.98386e-30	-2.19893	down	2.76144e-86	3.089	up	--	--	Molecular Function: cysteamine dioxygenase activity (GO:0047800);; Biological Process: oxidation-reduction process (GO:0055114);;	K10712|0|sly:101264995|K10712 cysteamine dioxygenase [EC:1.13.11.19] | (RefSeq) plant cysteine oxidase 2	Taurine and hypotaurine metabolism (ko00430)	[S]	Function unknown	Protein of unknown function (DUF1637)	--	S	Function unknown	PREDICTED: 2-aminoethanethiol dioxygenase [Solanum lycopersicum]	biological process: metabolic process (GO:0008152);; biological process: single-organism process (GO:0044699);; molecular function: catalytic activity (GO:0003824)
Solyc02g068060.3	Solyc02g068060.3	5.69901	3.45094	5.54012	13.6788	13.842	13.251	6.23817	6.13127	5.39249	3.12785e-10	1.32886	up	9.16533e-10	-1.09845	down	--	--	Molecular Function: protein serine/threonine kinase activity (GO:0004674);; Molecular Function: ATP binding (GO:0005524);; Cellular Component: mitochondrion (GO:0005739);; Biological Process: protein phosphorylation (GO:0006468);; Biological Process: transmembrane receptor protein tyrosine kinase signaling pathway (GO:0007169);; Molecular Function: 2-alkenal reductase [NAD(P)] activity (GO:003244…	--	--	--	--	Protein tyrosine kinase;; Protein kinase domain;; Leucine rich repeat;; Leucine Rich repeats (2 copies);; Leucine Rich Repeat;; Leucine Rich repeat	Probable inactive leucine-rich repeat receptor-like protein kinase At3g03770 (Precursor) GN=At3g03770 OS=Arabidopsis thaliana (Mouse-ear cress) PE=2 SV=1	T	Signal transduction mechanisms	PREDICTED: probable inactive leucine-rich repeat receptor-like protein kinase At3g03770 [Solanum lycopersicum]	biological process: metabolic process (GO:0008152);; biological process: cellular process (GO:0009987);; molecular function: catalytic activity (GO:0003824);; molecular function: binding (GO:0005488);; cellular component: cell (GO:0005623);; cellular component: organelle (GO:0043226);; cellular component: cell part (GO:0044464);; biological process: signaling (GO:0023052);; biological process: si…
Solyc02g068080.3	Solyc02g068080.3	78.2687	60.5883	74.4718	25.2898	29.3498	27.2292	54.3383	51.1227	55.6233	1.54542e-18	-1.52646	down	6.07907e-13	1.07779	up	[P]	Inorganic ion transport and metabolism	Molecular Function: voltage-gated chloride channel activity (GO:0005247);; Biological Process: chloride transport (GO:0006821);; Molecular Function: nitrate:proton symporter activity (GO:0009671);; Cellular Component: plant-type vacuole membrane (GO:0009705);; Biological Process: response to nitrate (GO:0010167);; Biological Process: nitrate transport (GO:0015706);; Cellular Component: integral c…	K05016|0|sly:101249604|K05016 chloride channel 7 | (RefSeq) chloride channel protein CLC-b	--	[P]	Inorganic ion transport and metabolism	Voltage gated chloride channel;; CBS domain	Chloride channel protein CLC-b GN=MYF5.4 OS=Arabidopsis thaliana (Mouse-ear cress) PE=1 SV=1	P	Inorganic ion transport and metabolism	PREDICTED: chloride channel protein CLC-b [Solanum lycopersicum]	biological process: cellular process (GO:0009987);; biological process: single-organism process (GO:0044699);; biological process: localization (GO:0051179);; biological process: biological regulation (GO:0065007);; molecular function: transporter activity (GO:0005215);; cellular component: cell (GO:0005623);; cellular component: membrane (GO:0016020);; cellular component: organelle (GO:0043226);…
Solyc02g068120.3	Solyc02g068120.3	7.53065	7.33145	5.2577	20.7647	18.5059	20.9925	8.76034	8.06931	8.09912	2.19655e-09	1.43514	up	5.94122e-09	-1.1969	down	--	--	--	--	--	--	--	Development and cell death domain	B2 protein OS=Daucus carota (Wild carrot) PE=2 SV=1	S	Function unknown	PREDICTED: B2 protein-like [Solanum lycopersicum]	--
Solyc02g068250.3	Solyc02g068250.3	0	0	0	2.11153	2.743	2.97859	0.790673	0.566713	0.288565	6.12715e-14	Inf	up	0.000458775	-2.16244	down	--	--	--	--	--	--	--	--	--	S	Function unknown	PREDICTED: uncharacterized protein LOC101249888 [Solanum lycopersicum]	--
Solyc02g068880.2	Solyc02g068880.2	6.46055	2.13713	4.55684	0.691344	0.291265	1.35539	2.95594	2.79526	2.32603	0.00262775	-2.62597	down	1.24265e-08	1.88094	up	[RTKL]	General function prediction only;; Signal transduction mechanisms;; Transcription;; Replication, recombination and repair	--	--	--	--	--	Protein kinase domain;; Protein tyrosine kinase	Probable LRR receptor-like serine/threonine-protein kinase At3g47570 (Precursor) GN=At3g47570 OS=Arabidopsis thaliana (Mouse-ear cress) PE=2 SV=1	T	Signal transduction mechanisms	PREDICTED: probable LRR receptor-like serine/threonine-protein kinase At3g47570-like [Solanum tuberosum]	--
Solyc02g069490.3	Solyc02g069490.3	46.1615	27.6366	48.2892	189.668	152.444	131.929	58.9666	50.3533	39.4286	4.36436e-10	1.81321	up	3.16702e-09	-1.5726	down	[C]	Energy production and conversion	Molecular Function: UDP-N-acetylmuramate dehydrogenase activity (GO:0008762);; Molecular Function: flavin adenine dinucleotide binding (GO:0050660);; Biological Process: oxidation-reduction process (GO:0055114);;	K09828|0|sly:101244831|K09828 Delta24-sterol reductase [EC:1.3.1.72 1.3.1.-] | (RefSeq) SSR2; delta(24)-sterol reductase-like	Steroid biosynthesis (ko00100)	[R]	General function prediction only	FAD binding domain	Delta(24)-sterol reductase GN=MPN9.6 OS=Arabidopsis thaliana (Mouse-ear cress) PE=1 SV=2	C	Energy production and conversion	PREDICTED: delta(24)-sterol reductase-like [Solanum lycopersicum]	biological process: metabolic process (GO:0008152);; biological process: single-organism process (GO:0044699);; molecular function: catalytic activity (GO:0003824);; molecular function: binding (GO:0005488)
Solyc02g069670.3	Solyc02g069670.3	2.82201	1.94754	1.91154	6.73715	6.50286	5.62033	2.51046	2.54177	1.67065	1.48831e-06	1.34431	up	1.42162e-08	-1.3776	down	[G]	Carbohydrate transport and metabolism	Molecular Function: catalytic activity (GO:0003824);;	K01187|0|sly:101264994|K01187 alpha-glucosidase [EC:3.2.1.20] | (RefSeq) alpha-glucosidase-like	Galactose metabolism (ko00052);; Starch and sucrose metabolism (ko00500)	[G]	Carbohydrate transport and metabolism	Glycosyl hydrolases family 31;; Galactose mutarotase-like	Alpha-glucosidase (Precursor) OS=Spinacia oleracea (Spinach) PE=1 SV=1	G	Carbohydrate transport and metabolism	PREDICTED: alpha-glucosidase-like [Solanum lycopersicum]	molecular function: catalytic activity (GO:0003824)
Solyc02g069730.3	Solyc02g069730.3	2.80832	3.67949	1.78788	26.2915	18.9508	13.5402	0.262823	0.149695	0.746966	5.70407e-07	2.6859	up	2.28782e-16	-5.37656	down	--	--	Cellular Component: plasma membrane (GO:0005886);; Cellular Component: integral component of membrane (GO:0016021);;	--	--	--	--	Domain of unknown function (DUF588)	CASP-like protein 1B1 GN=RCOM_0770240 OS=Ricinus communis (Castor bean) PE=2 SV=1	S	Function unknown	PREDICTED: CASP-like protein 1B2 [Solanum lycopersicum]	cellular component: cell (GO:0005623);; cellular component: membrane (GO:0016020);; cellular component: cell part (GO:0044464);; cellular component: membrane part (GO:0044425)
Solyc02g070080.3	Solyc02g070080.3	3.2741	2.45636	4.23975	16.5235	13.4902	13.9796	5.19937	4.95821	5.28172	1.6196e-16	1.98268	up	3.41143e-12	-1.40261	down	[R]	General function prediction only	Molecular Function: oxidoreductase activity (GO:0016491);;	--	--	[QR]	Secondary metabolites biosynthesis, transport and catabolism;; General function prediction only	2OG-Fe(II) oxygenase superfamily;; non-haem dioxygenase in morphine synthesis N-terminal	Hyoscyamine 6-dioxygenase GN=H6H OS=Hyoscyamus niger (Black henbane) PE=1 SV=1	Q	Secondary metabolites biosynthesis, transport and catabolism	PREDICTED: hyoscyamine 6-dioxygenase-like [Solanum lycopersicum]	biological process: metabolic process (GO:0008152);; molecular function: catalytic activity (GO:0003824)
Solyc02g070210.3	Solyc02g070210.3	25.2646	19.8611	23.0761	54.9757	51.7893	47.4015	25.6091	26.041	18.807	8.48147e-08	1.03154	up	2.2233e-10	-1.02991	down	--	--	Molecular Function: transporter activity (GO:0005215);; Cellular Component: cytosol (GO:0005829);; Cellular Component: plasma membrane (GO:0005886);; Biological Process: transport (GO:0006810);; Cellular Component: integral component of membrane (GO:0016021);; Biological Process: sterol biosynthetic process (GO:0016126);; Biological Process: plant-type cell wall cellulose metabolic process (GO:00…	K19996|0|sly:101254657|K19996 phosphatidylinositol transfer protein SFH5 | (RefSeq) patellin-4	--	[I]	Lipid transport and metabolism	CRAL/TRIO domain;; CRAL/TRIO, N-terminal domain	Patellin-4 GN=PATL4 OS=Arabidopsis thaliana (Mouse-ear cress) PE=1 SV=2	I	Lipid transport and metabolism	PREDICTED: patellin-4 [Solanum lycopersicum]	molecular function: transporter activity (GO:0005215);; cellular component: cell (GO:0005623);; cellular component: cell part (GO:0044464);; cellular component: membrane (GO:0016020);; biological process: localization (GO:0051179);; cellular component: membrane part (GO:0044425);; biological process: metabolic process (GO:0008152);; biological process: single-organism process (GO:0044699);; biolo…
Solyc02g070670.3	Solyc02g070670.3	9.20934	8.89763	9.87427	119.976	124.421	131.336	51.4544	45.9694	36.4927	2.38222e-76	3.59278	up	5.34422e-20	-1.3897	down	[OK]	Posttranslational modification, protein turnover, chaperones;; Transcription	Molecular Function: GTPase activity (GO:0003924);; Molecular Function: ATP binding (GO:0005524);; Cellular Component: cytoplasm (GO:0005737);; Biological Process: obsolete GTP catabolic process (GO:0006184);; Cellular Component: membrane (GO:0016020);; Molecular Function: nickel cation binding (GO:0016151);; Molecular Function: metallochaperone activity (GO:0016530);; Molecular Function: protein …	K03189|3.85993e-132|sly:101244151|K03189 urease accessory protein | (RefSeq) urease accessory protein G-like	--	--	--	CobW/HypB/UreG, nucleotide-binding domain	Urease accessory protein G GN=UREG OS=Oryza sativa subsp. indica (Rice) PE=2 SV=1	S	Function unknown	PREDICTED: urease accessory protein G isoform X2 [Solanum lycopersicum]	biological process: metabolic process (GO:0008152);; molecular function: catalytic activity (GO:0003824);; molecular function: binding (GO:0005488);; cellular component: cell (GO:0005623);; cellular component: cell part (GO:0044464);; biological process: cellular process (GO:0009987);; biological process: single-organism process (GO:0044699);; cellular component: membrane (GO:0016020);; molecular…
Solyc02g071080.2	Solyc02g071080.2	1.48769	1.23468	1.63149	15.038	13.9701	16.3597	5.45572	4.65647	4.3451	4.38538e-26	3.22412	up	1.36123e-10	-1.54655	down	--	--	--	--	--	--	--	Triose-phosphate Transporter family	Probable purine permease 9 GN=PUP9 OS=Arabidopsis thaliana (Mouse-ear cress) PE=2 SV=2	--	--	PREDICTED: probable purine permease 10 [Solanum lycopersicum]	--
Solyc02g071090.3	Solyc02g071090.3	0.548888	0.572438	1.01296	33.6156	36.3239	27.1415	4.57307	9.45285	5.91137	6.23848e-87	5.34544	up	2.663e-23	-2.18624	down	--	--	--	--	--	--	--	Triose-phosphate Transporter family	Probable purine permease 9 GN=PUP9 OS=Arabidopsis thaliana (Mouse-ear cress) PE=2 SV=2	--	--	PREDICTED: probable purine permease 10 [Solanum lycopersicum]	--
Solyc02g071100.3	Solyc02g071100.3	0.05031	0.052478	0.091283	5.27739	5.78658	6.66789	0.925116	1.01736	0.361433	5.63591e-26	5.9154	up	7.80378e-13	-2.78767	down	--	--	--	--	--	--	--	Triose-phosphate Transporter family	Probable purine permease 9 GN=PUP9 OS=Arabidopsis thaliana (Mouse-ear cress) PE=2 SV=2	--	--	PREDICTED: probable purine permease 10 [Solanum lycopersicum]	--
Solyc02g071110.3	Solyc02g071110.3	0.458758	0.446882	0.077176	2.09513	2.44719	2.82393	0.604043	0.290036	0.260365	1.70017e-05	2.69237	up	4.4058e-06	-2.53477	down	--	--	Cellular Component: membrane (GO:0016020);;	--	--	--	--	Triose-phosphate Transporter family;; EamA-like transporter family	Probable purine permease 9 GN=PUP9 OS=Arabidopsis thaliana (Mouse-ear cress) PE=2 SV=2	G	Carbohydrate transport and metabolism	PREDICTED: probable purine permease 10 [Solanum lycopersicum]	cellular component: membrane (GO:0016020)
Solyc02g071560.3	Solyc02g071560.3	126.001	123.742	140.754	16.7651	22.5769	25.88	68.1989	56.8666	77.2051	8.21275e-57	-2.73542	down	1.30586e-12	1.73865	up	[O]	Posttranslational modification, protein turnover, chaperones	Molecular Function: peptidase activity (GO:0008233);;	--	--	--	--	Subtilase family;; Peptidase inhibitor I9;; PA domain	Subtilisin-like protease SBT5.3 (Precursor) OS=Arabidopsis thaliana (Mouse-ear cress) PE=2 SV=1	O	Posttranslational modification, protein turnover, chaperones	PREDICTED: subtilisin-like protease [Solanum lycopersicum]	biological process: metabolic process (GO:0008152);; molecular function: catalytic activity (GO:0003824)
Solyc02g071690.2	Solyc02g071690.2	0.934977	1.71048	1.80288	6.19475	6.34471	6.39431	1.47221	2.60098	2.44671	1.87602e-08	1.92836	up	1.26143e-06	-1.43164	down	--	--	--	--	--	--	--	GDSL-like Lipase/Acylhydrolase	GDSL esterase/lipase At1g29670 (Precursor) GN=At1g29670 OS=Arabidopsis thaliana (Mouse-ear cress) PE=2 SV=1	R	General function prediction only	PREDICTED: uncharacterized protein LOC101263269 [Solanum lycopersicum]	--
Solyc02g072210.1	Solyc02g072210.1	13.8637	21.477	19.1292	8.89093	6.33571	9.40703	18.8933	14.9202	13.7118	0.00011783	-1.2947	down	0.000278953	1.04706	up	--	--	--	--	--	--	--	Protein of unknown function (DUF1685)	--	S	Function unknown	PREDICTED: uncharacterized protein LOC104646047 [Solanum lycopersicum]	--
Solyc02g072393.1	Solyc02g072393.1	2.02183	2.26629	3.2705	0.299025	0.463037	0.480953	1.46421	0.94646	1.61724	2.84783e-09	-2.74603	down	2.00134e-05	1.79428	up	[RTKL]	General function prediction only;; Signal transduction mechanisms;; Transcription;; Replication, recombination and repair	--	--	--	--	--	Leucine Rich repeats (2 copies);; Leucine rich repeat;; Protein kinase domain;; Protein tyrosine kinase;; Leucine Rich Repeat;; Leucine rich repeat N-terminal domain;; Leucine Rich repeat;; Leucine rich repeat	LRR receptor-like serine/threonine-protein kinase FLS2 (Precursor) GN=FLS2 OS=Arabidopsis thaliana (Mouse-ear cress) PE=1 SV=1	T	Signal transduction mechanisms	PREDICTED: probable LRR receptor-like serine/threonine-protein kinase At3g47570 [Solanum lycopersicum]	--
Solyc02g075625.1	Solyc02g075625.1	48.1991	35.6942	52.4983	0.139068	0.01912	0.071371	16.714	19.1254	24.7529	1.58699e-70	-8.96371	down	1.1576e-42	7.75338	up	--	--	--	--	--	--	--	Seed dormancy control	TGACG-sequence-specific DNA-binding protein TGA-2.1 GN=TGA21 OS=Nicotiana tabacum (Common tobacco) PE=1 SV=1	S	Function unknown	PREDICTED: transcription factor HBP-1b(c38)-like [Solanum lycopersicum]	--
Solyc02g076910.3	Solyc02g076910.3	0.115481	0.23365	0.131975	12.3866	26.0709	23.0246	0	0.143865	0.233559	1.92263e-16	6.75694	up	2.83653e-17	-7.12415	down	--	--	Biological Process: proteolysis (GO:0006508);; Molecular Function: cysteine-type peptidase activity (GO:0008234);; Biological Process: response to stimulus (GO:0050896);;	--	--	[O]	Posttranslational modification, protein turnover, chaperones	Papain family cysteine protease;; Cathepsin propeptide inhibitor domain (I29);; Peptidase C1-like family	Senescence-specific cysteine protease SAG12 {ECO:0000305} (Precursor) OS=Arabidopsis thaliana (Mouse-ear cress) PE=1 SV=1	O	Posttranslational modification, protein turnover, chaperones	PREDICTED: senescence-specific cysteine protease SAG39-like [Solanum lycopersicum]	biological process: metabolic process (GO:0008152);; molecular function: catalytic activity (GO:0003824);; biological process: response to stimulus (GO:0050896)
Solyc02g076920.3	Solyc02g076920.3	2.37302	2.38706	3.59774	12.2884	15.5624	14.8304	3.5668	3.8188	3.50624	2.92582e-24	2.20333	up	1.75805e-24	-1.87002	down	--	--	--	--	--	--	--	Helix-loop-helix DNA-binding domain	Transcription factor bHLH30 OS=Arabidopsis thaliana (Mouse-ear cress) PE=1 SV=1	K	Transcription	PREDICTED: transcription factor bHLH30-like [Solanum lycopersicum]	--
Solyc02g077290.2	Solyc02g077290.2	2.01191	6.5495	4.63096	0.500733	0.731317	0.913387	3.64553	2.36029	3.52697	0.00117888	-2.53002	down	4.45659e-15	2.17848	up	--	--	Molecular Function: ionotropic glutamate receptor activity (GO:0004970);; Molecular Function: extracellular-glutamate-gated ion channel activity (GO:0005234);; Biological Process: ion transport (GO:0006811);; Cellular Component: integral component of membrane (GO:0016021);; Biological Process: ionotropic glutamate receptor signaling pathway (GO:0035235);;	K05387|0|sly:101251444|K05387 glutamate receptor, ionotropic, plant | (RefSeq) SlGLR1.2; glutamate receptor 1.2	--	[PET]	Inorganic ion transport and metabolism;; Amino acid transport and metabolism;; Signal transduction mechanisms	Receptor family ligand binding region;; Ligand-gated ion channel;; Bacterial extracellular solute-binding proteins, family 3;; Periplasmic binding protein;; Ligated ion channel L-glutamate- and glycine-binding site	Glutamate receptor 2.9 (Precursor) GN=GLR2.9 OS=Arabidopsis thaliana (Mouse-ear cress) PE=2 SV=1	T	Signal transduction mechanisms	PREDICTED: glutamate receptor 2.9 [Solanum lycopersicum]	biological process: cellular process (GO:0009987);; biological process: signaling (GO:0023052);; biological process: single-organism process (GO:0044699);; biological process: response to stimulus (GO:0050896);; biological process: localization (GO:0051179);; biological process: biological regulation (GO:0065007);; molecular function: receptor activity (GO:0004872);; molecular function: transport…
Solyc02g077540.3	Solyc02g077540.3	1.35494	0.53292	0.927333	6.17507	4.06514	4.61014	1.72936	2.27967	0.927462	9.93238e-05	2.22879	up	0.00268713	-1.48533	down	--	--	--	--	--	--	--	Protein of unknown function, DUF599	--	S	Function unknown	PREDICTED: uncharacterized protein LOC101249987 [Solanum lycopersicum]	--
Solyc02g078160.3	Solyc02g078160.3	26.624	22.109	31.5601	4.57495	4.45185	2.04864	9.61708	6.10149	8.95513	1.51612e-21	-2.87809	down	0.00128335	1.23368	up	--	--	--	--	--	--	--	Protein of unknown function (DUF506)	--	S	Function unknown	PREDICTED: uncharacterized protein LOC101251439 [Solanum lycopersicum]	--
Solyc02g078380.3	Solyc02g078380.3	164.16	294.585	136.207	17.4044	14.3781	27.4565	56.9197	68.8674	68.2417	3.98712e-05	-3.46774	down	2.04416e-17	1.80835	up	--	--	--	--	--	--	--	Aluminium induced protein;; Glutamine amidotransferase domain;; Glutamine amidotransferase domain	Stem-specific protein TSJT1 GN=TSJT1 OS=Nicotiana tabacum (Common tobacco) PE=2 SV=1	S	Function unknown	PREDICTED: stem-specific protein TSJT1-like [Solanum lycopersicum]	--
Solyc02g078570.3	Solyc02g078570.3	20.7282	15.8206	17.5038	55.4597	50.2194	53.2147	13.088	11.8713	11.7782	2.75908e-13	1.41089	up	5.58004e-34	-2.01145	down	[R]	General function prediction only	--	--	--	[I]	Lipid transport and metabolism	Alpha/beta hydrolase family;; alpha/beta hydrolase fold;; Alpha/beta hydrolase family;; Putative lysophospholipase;; Ndr family	--	I	Lipid transport and metabolism	PREDICTED: bifunctional epoxide hydrolase 2 [Solanum lycopersicum]	--
Solyc02g078600.3	Solyc02g078600.3	2.11921	1.63668	1.84262	8.97755	7.06961	7.30754	2.60466	2.71609	1.64155	2.84351e-10	1.9032	up	2.95007e-10	-1.64445	down	[GEPR]	Carbohydrate transport and metabolism;; Amino acid transport and metabolism;; Inorganic ion transport and metabolism;; General function prediction only	Molecular Function: sugar:proton symporter activity (GO:0005351);; Cellular Component: integral component of membrane (GO:0016021);; Molecular Function: 2-alkenal reductase [NAD(P)] activity (GO:0032440);; Biological Process: carbohydrate transmembrane transport (GO:0034219);; Biological Process: oxidation-reduction process (GO:0055114);;	--	--	[R]	General function prediction only	Sugar (and other) transporter;; Major Facilitator Superfamily	Probable polyol transporter 4 GN=PLT4 OS=Arabidopsis thaliana (Mouse-ear cress) PE=2 SV=1	R	General function prediction only	PREDICTED: probable polyol transporter 4 isoform X1 [Solanum lycopersicum]	biological process: cellular process (GO:0009987);; biological process: single-organism process (GO:0044699);; biological process: localization (GO:0051179);; molecular function: transporter activity (GO:0005215);; cellular component: membrane (GO:0016020);; cellular component: membrane part (GO:0044425);; biological process: metabolic process (GO:0008152);; molecular function: catalytic activity…
Solyc02g078690.2	Solyc02g078690.2	2.81033	1.41345	3.22019	0.288377	0.178804	0.313921	2.11931	1.32304	2.36356	1.98007e-06	-3.36547	down	1.17624e-08	2.96686	up	[E]	Amino acid transport and metabolism	Molecular Function: serine-type carboxypeptidase activity (GO:0004185);; Biological Process: proteolysis (GO:0006508);;	K16297|0|sly:101244455|K16297 serine carboxypeptidase-like clade II [EC:3.4.16.-] | (RefSeq) serine carboxypeptidase-like 31	--	[OE]	Posttranslational modification, protein turnover, chaperones;; Amino acid transport and metabolism	Serine carboxypeptidase	Serine carboxypeptidase-like 31 (Precursor) GN=SCPL31 OS=Arabidopsis thaliana (Mouse-ear cress) PE=2 SV=2	O	Posttranslational modification, protein turnover, chaperones	PREDICTED: serine carboxypeptidase-like 31 [Solanum lycopersicum]	biological process: metabolic process (GO:0008152);; molecular function: catalytic activity (GO:0003824)
Solyc02g078760.1	Solyc02g078760.1	3.25482	3.36487	2.62388	13.7641	10.4428	10.7218	5.30913	4.98363	3.34978	2.72071e-06	1.76556	up	0.000125724	-1.25327	down	--	--	--	--	--	--	--	--	--	S	Function unknown	PREDICTED: uncharacterized protein LOC101262169 [Solanum lycopersicum]	--
Solyc02g079070.3	Solyc02g079070.3	0.615295	0.050668	0.173393	1.61168	1.85202	1.09299	0.47133	0.406977	0.44102	0.00149584	2.21255	up	0.00491799	-1.6794	down	--	--	--	--	--	[Z]	Cytoskeleton	IQ calmodulin-binding motif	Myosin-1 GN=MZE19.1 OS=Arabidopsis thaliana (Mouse-ear cress) PE=1 SV=1	Z	Cytoskeleton	PREDICTED: myosin-3-like isoform X1 [Solanum lycopersicum]	--
Solyc02g079310.2	Solyc02g079310.2	2.38601	1.44335	1.37851	18.1986	15.5668	19.8337	4.83378	3.65967	4.74763	5.22895e-36	3.18013	up	6.2173e-21	-1.90367	down	--	--	Molecular Function: nucleoside transmembrane transporter activity (GO:0005337);; Biological Process: transport (GO:0006810);; Cellular Component: integral component of membrane (GO:0016021);;	K15014|0|sly:101266190|K15014 solute carrier family 29 (equilibrative nucleoside transporter), member 1/2/3 | (RefSeq) equilibrative nucleotide transporter 3-like	--	[F]	Nucleotide transport and metabolism	Nucleoside transporter	Equilibrative nucleotide transporter 3 OS=Arabidopsis thaliana (Mouse-ear cress) PE=1 SV=1	P	Inorganic ion transport and metabolism	PREDICTED: equilibrative nucleotide transporter 3-like [Solanum lycopersicum]	biological process: cellular process (GO:0009987);; biological process: single-organism process (GO:0044699);; biological process: localization (GO:0051179);; molecular function: transporter activity (GO:0005215);; cellular component: membrane (GO:0016020);; cellular component: membrane part (GO:0044425)
Solyc02g079350.3	Solyc02g079350.3	0.789804	0.355615	0.635916	4.68596	5.68112	7.60876	1.74633	1.20392	1.54227	1.67094e-11	3.08353	up	3.57958e-06	-1.86721	down	--	--	Molecular Function: nucleoside transmembrane transporter activity (GO:0005337);; Biological Process: transport (GO:0006810);; Cellular Component: integral component of membrane (GO:0016021);;	K15014|0|sly:101248938|K15014 solute carrier family 29 (equilibrative nucleoside transporter), member 1/2/3 | (RefSeq) equilibrative nucleotide transporter 3-like	--	[F]	Nucleotide transport and metabolism	Nucleoside transporter	Equilibrative nucleotide transporter 3 OS=Arabidopsis thaliana (Mouse-ear cress) PE=1 SV=1	P	Inorganic ion transport and metabolism	PREDICTED: equilibrative nucleotide transporter 3-like [Solanum lycopersicum]	biological process: cellular process (GO:0009987);; biological process: single-organism process (GO:0044699);; biological process: localization (GO:0051179);; molecular function: transporter activity (GO:0005215);; cellular component: membrane (GO:0016020);; cellular component: membrane part (GO:0044425)
Solyc02g079510.3	Solyc02g079510.3	22.3994	37.2255	27.6008	12.7442	16.5255	15.5106	28.6348	36.8791	35.1795	0.00394358	-1.1124	down	2.24079e-11	1.27033	up	--	--	Molecular Function: peroxidase activity (GO:0004601);; Cellular Component: extracellular region (GO:0005576);; Molecular Function: heme binding (GO:0020037);; Biological Process: hydrogen peroxide catabolic process (GO:0042744);; Molecular Function: metal ion binding (GO:0046872);; Biological Process: oxidation-reduction process (GO:0055114);;	K00430|0|sly:101245316|K00430 peroxidase [EC:1.11.1.7] | (RefSeq) TAP2, TMP2; Suberization-associated anionic peroxidase 2	Phenylpropanoid biosynthesis (ko00940)	--	--	Peroxidase	Suberization-associated anionic peroxidase 2 (Precursor) GN=TAP2 OS=Solanum lycopersicum (Tomato) PE=3 SV=1	--	--	PREDICTED: suberization-associated anionic peroxidase 2 [Solanum lycopersicum]	biological process: metabolic process (GO:0008152);; biological process: single-organism process (GO:0044699);; molecular function: catalytic activity (GO:0003824);; molecular function: antioxidant activity (GO:0016209);; cellular component: extracellular region (GO:0005576);; molecular function: binding (GO:0005488);; biological process: cellular process (GO:0009987);; biological process: respon…
Solyc02g079640.3	Solyc02g079640.3	0.184025	0.28583	0.244879	1.41683	0.814486	1.36596	0.010402	0.009979	0.052877	0.000439849	1.86319	up	5.60073e-16	-4.70982	down	[RTKL]	General function prediction only;; Signal transduction mechanisms;; Transcription;; Replication, recombination and repair	--	--	--	--	--	S-locus glycoprotein family;; D-mannose binding lectin;; PAN-like domain;; Protein tyrosine kinase;; Protein kinase domain	G-type lectin S-receptor-like serine/threonine-protein kinase At1g11410 (Precursor) GN=At1g11410 OS=Arabidopsis thaliana (Mouse-ear cress) PE=3 SV=3	T	Signal transduction mechanisms	PREDICTED: G-type lectin S-receptor-like serine/threonine-protein kinase At1g11410 isoform X1 [Solanum lycopersicum]	--
Solyc02g080220.3	Solyc02g080220.3	164.167	139.605	120.788	18.354	27.3167	28.0116	77.3181	62.8847	57.9789	3.60691e-23	-2.62424	down	2.59688e-10	1.45742	up	--	--	Molecular Function: enzyme inhibitor activity (GO:0004857);; Cellular Component: cell wall (GO:0005618);; Cellular Component: plasma membrane (GO:0005886);; Molecular Function: pectinesterase activity (GO:0030599);; Biological Process: cell wall modification (GO:0042545);; Biological Process: negative regulation of catalytic activity (GO:0043086);; Molecular Function: aspartyl esterase activity (…	K01051|0|sly:101260787|K01051 pectinesterase [EC:3.1.1.11] | (RefSeq) pectinesterase-like	Pentose and glucuronate interconversions (ko00040);; Starch and sucrose metabolism (ko00500)	--	--	Pectinesterase;; Plant invertase/pectin methylesterase inhibitor	Bifunctional pectinesterase 18/rRNA N-glycosylase (Precursor) OS=Arabidopsis thaliana (Mouse-ear cress) PE=1 SV=3	G	Carbohydrate transport and metabolism	PREDICTED: pectinesterase-like [Solanum lycopersicum]	biological process: biological regulation (GO:0065007);; molecular function: enzyme regulator activity (GO:0030234);; cellular component: cell (GO:0005623);; cellular component: cell part (GO:0044464);; cellular component: membrane (GO:0016020);; biological process: metabolic process (GO:0008152);; molecular function: catalytic activity (GO:0003824);; biological process: cellular process (GO:0009…
Solyc02g080310.2	Solyc02g080310.2	2.62818	2.74707	1.6567	10.5515	5.61889	6.2323	1.64536	1.71116	2.66431	0.00660948	1.52428	up	0.00203543	-1.77169	down	[G]	Carbohydrate transport and metabolism	--	K05350|0|sot:102588353|K05350 beta-glucosidase [EC:3.2.1.21] | (RefSeq) beta-glucosidase 18-like	Cyanoamino acid metabolism (ko00460);; Starch and sucrose metabolism (ko00500);; Phenylpropanoid biosynthesis (ko00940)	[G]	Carbohydrate transport and metabolism	Glycosyl hydrolase family 1;; Cellulase (glycosyl hydrolase family 5)	Beta-glucosidase 47 (Precursor) GN=BGLU47 OS=Arabidopsis thaliana (Mouse-ear cress) PE=3 SV=2	G	Carbohydrate transport and metabolism	PREDICTED: beta-glucosidase 18 isoform X1 [Solanum lycopersicum]	--
Solyc02g080510.1	Solyc02g080510.1	16.1338	9.42395	9.90552	119.017	137.006	158.791	39.8834	30.8415	28.196	1.09362e-39	3.40462	up	6.08223e-18	-1.96851	down	--	--	--	--	--	--	--	Senescence regulator	--	S	Function unknown	PREDICTED: uncharacterized protein LOC101253959 [Solanum lycopersicum]	--
Solyc02g080530.3	Solyc02g080530.3	164.418	116.219	125.671	645.686	614.584	623.401	213.111	179.853	141.431	8.17505e-36	2.06942	up	2.98401e-36	-1.71883	down	[P]	Inorganic ion transport and metabolism	Molecular Function: peroxidase activity (GO:0004601);; Biological Process: response to oxidative stress (GO:0006979);; Molecular Function: heme binding (GO:0020037);; Molecular Function: metal ion binding (GO:0046872);; Biological Process: oxidation-reduction process (GO:0055114);;	K00430|0|sly:101253648|K00430 peroxidase [EC:1.11.1.7] | (RefSeq) peroxidase 42	Phenylpropanoid biosynthesis (ko00940)	--	--	Peroxidase	Peroxidase 42 (Precursor) OS=Arabidopsis thaliana (Mouse-ear cress) PE=1 SV=2	G	Carbohydrate transport and metabolism	PREDICTED: peroxidase 42-like [Solanum lycopersicum]	biological process: metabolic process (GO:0008152);; biological process: single-organism process (GO:0044699);; molecular function: catalytic activity (GO:0003824);; molecular function: antioxidant activity (GO:0016209);; biological process: response to stimulus (GO:0050896);; molecular function: binding (GO:0005488)
Solyc02g080830.1	Solyc02g080830.1	24.8642	35.769	64.7339	6.51579	5.10041	3.96965	12.8214	8.19004	12.2215	0.00117391	-3.1559	down	0.000887489	1.19322	up	--	--	--	--	--	--	--	Petal formation-expressed	Probable F-box protein At4g22030 GN=At4g22030 OS=Arabidopsis thaliana (Mouse-ear cress) PE=4 SV=1	R	General function prediction only	PREDICTED: probable F-box protein At4g22030 [Solanum lycopersicum]	--
Solyc02g080880.3	Solyc02g080880.3	12.0128	9.83237	11.8831	83.821	92.6546	86.7091	37.9726	33.2531	31.7966	3.82639e-53	2.78937	up	2.57702e-16	-1.20463	down	--	--	Molecular Function: aspartic-type endopeptidase activity (GO:0004190);; Cellular Component: vacuole (GO:0005773);; Biological Process: proteolysis (GO:0006508);; Biological Process: lipid metabolic process (GO:0006629);;	K08245|0|sly:101248260|K08245 phytepsin [EC:3.4.23.40] | (RefSeq) aspartic proteinase	--	[O]	Posttranslational modification, protein turnover, chaperones	Eukaryotic aspartyl protease;; Saposin-like type B, region 1;; Saposin-like type B, region 2;; Xylanase inhibitor N-terminal	Aspartic proteinase (Precursor) OS=Cucurbita pepo (Vegetable marrow) PE=2 SV=1	O	Posttranslational modification, protein turnover, chaperones	PREDICTED: aspartic proteinase [Solanum lycopersicum]	biological process: metabolic process (GO:0008152);; molecular function: catalytic activity (GO:0003824);; cellular component: cell (GO:0005623);; cellular component: organelle (GO:0043226);; cellular component: cell part (GO:0044464);; biological process: single-organism process (GO:0044699)
Solyc02g081050.3	Solyc02g081050.3	0.385178	0.002682	1.42685	3.65675	6.39153	5.56731	1.67526	2.00241	1.30228	1.17866e-07	2.95189	up	0.00024217	-1.54272	down	[RTKL]	General function prediction only;; Signal transduction mechanisms;; Transcription;; Replication, recombination and repair	Molecular Function: protein serine/threonine kinase activity (GO:0004674);; Molecular Function: ATP binding (GO:0005524);; Biological Process: protein phosphorylation (GO:0006468);;	K13429|0|sly:100736485|K13429 chitin elicitor receptor kinase 1 | (RefSeq) Lyk12	Plant-pathogen interaction (ko04626)	--	--	Protein tyrosine kinase;; Protein kinase domain	Chitin elicitor receptor kinase 1 (Precursor) GN=MIL23.20 OS=Arabidopsis thaliana (Mouse-ear cress) PE=1 SV=1	T	Signal transduction mechanisms	Lyk12 precursor [Solanum lycopersicum]	biological process: metabolic process (GO:0008152);; biological process: cellular process (GO:0009987);; molecular function: catalytic activity (GO:0003824);; molecular function: binding (GO:0005488)
Solyc02g081570.3	Solyc02g081570.3	0.193701	0.208339	0.52372	2.79792	2.62901	1.70843	1.09568	0.406039	0.524632	1.47123e-07	2.75835	up	0.000100396	-1.70069	down	[S]	Function unknown	Cellular Component: plasma membrane (GO:0005886);; Biological Process: oligopeptide transport (GO:0006857);; Biological Process: amino acid transport (GO:0006865);; Molecular Function: oligopeptide transporter activity (GO:0015198);; Biological Process: transmembrane transport (GO:0055085);;	--	--	--	--	OPT oligopeptide transporter protein	Probable metal-nicotianamine transporter YSL7 GN=YSL7 OS=Arabidopsis thaliana (Mouse-ear cress) PE=2 SV=1	P	Inorganic ion transport and metabolism	PREDICTED: probable metal-nicotianamine transporter YSL7 [Solanum lycopersicum]	cellular component: cell (GO:0005623);; cellular component: membrane (GO:0016020);; cellular component: cell part (GO:0044464);; biological process: single-organism process (GO:0044699);; biological process: localization (GO:0051179);; molecular function: transporter activity (GO:0005215);; biological process: cellular process (GO:0009987)
Solyc02g081600.3	Solyc02g081600.3	3.08718	1.97215	2.52195	22.4068	23.7549	24.1876	7.82587	7.02288	4.45515	2.40989e-32	3.06807	up	2.42688e-17	-1.7672	down	--	--	Molecular Function: zinc ion transmembrane transporter activity (GO:0005385);; Cellular Component: integral component of membrane (GO:0016021);; Molecular Function: oxidoreductase activity (GO:0016491);; Biological Process: zinc II ion transmembrane transport (GO:0071577);;	K14709|0|sly:101260003|K14709 solute carrier family 39 (zinc transporter), member 1/2/3 | (RefSeq) zinc transporter 3	--	[P]	Inorganic ion transport and metabolism	ZIP Zinc transporter	Zinc transporter 5 (Precursor) GN=ZIP5 OS=Arabidopsis thaliana (Mouse-ear cress) PE=2 SV=1	P	Inorganic ion transport and metabolism	PREDICTED: zinc transporter 3-like [Solanum lycopersicum]	biological process: cellular process (GO:0009987);; biological process: single-organism process (GO:0044699);; biological process: localization (GO:0051179);; molecular function: transporter activity (GO:0005215);; cellular component: membrane (GO:0016020);; cellular component: membrane part (GO:0044425);; biological process: metabolic process (GO:0008152);; molecular function: catalytic activity…
Solyc02g082090.3	Solyc02g082090.3	4.52806	2.88659	5.06328	9.22482	9.31128	13.6083	3.24332	5.65498	4.4081	0.000898232	1.21804	up	0.00213332	-1.17045	down	--	--	--	K00430|0|sly:101247181|K00430 peroxidase [EC:1.11.1.7] | (RefSeq) peroxidase 7	Phenylpropanoid biosynthesis (ko00940)	--	--	Peroxidase	Peroxidase 7 (Precursor) OS=Arabidopsis thaliana (Mouse-ear cress) PE=2 SV=1	G	Carbohydrate transport and metabolism	PREDICTED: peroxidase 7 [Solanum lycopersicum]	--
Solyc02g082850.3	Solyc02g082850.3	27.4522	23.5435	26.8439	4.25359	5.44766	6.86887	18.5002	16.2051	15.4408	5.61431e-27	-2.37636	down	3.70013e-16	1.69596	up	[E]	Amino acid transport and metabolism	--	K00640|0|sly:101253958|K00640 serine O-acetyltransferase [EC:2.3.1.30] | (RefSeq) serine acetyltransferase 2	Cysteine and methionine metabolism (ko00270);; Sulfur metabolism (ko00920);; Carbon metabolism (ko01200);; Biosynthesis of amino acids (ko01230)	[E]	Amino acid transport and metabolism	Serine acetyltransferase, N-terminal;; Bacterial transferase hexapeptide (six repeats);; Hexapeptide repeat of succinyl-transferase	Serine acetyltransferase 4 GN=SAT4 OS=Arabidopsis thaliana (Mouse-ear cress) PE=1 SV=1	E	Amino acid transport and metabolism	PREDICTED: serine acetyltransferase 2-like [Solanum lycopersicum]	--
Solyc02g082870.3	Solyc02g082870.3	3.94095	2.78003	5.33056	15.8737	14.6055	9.37459	5.86099	6.50303	4.58453	0.000128487	1.57458	up	0.0020736	-1.12823	down	[IQ]	Lipid transport and metabolism;; Secondary metabolites biosynthesis, transport and catabolism	Biological Process: metabolic process (GO:0008152);; Molecular Function: o-succinylbenzoate-CoA ligase activity (GO:0008756);;	--	--	[I]	Lipid transport and metabolism	AMP-binding enzyme;; AMP-binding enzyme C-terminal domain	Probable acyl-activating enzyme 2 GN=T17A5.12 OS=Arabidopsis thaliana (Mouse-ear cress) PE=2 SV=1	I	Lipid transport and metabolism	PREDICTED: probable acyl-activating enzyme 1, peroxisomal [Solanum lycopersicum]	biological process: metabolic process (GO:0008152);; molecular function: catalytic activity (GO:0003824)
Solyc02g082880.2	Solyc02g082880.2	3.21946	1.89145	5.16626	16.327	13.221	20.0145	3.09713	4.30542	2.24885	5.79658e-09	2.12379	up	7.85152e-11	-2.25817	down	[IQ]	Lipid transport and metabolism;; Secondary metabolites biosynthesis, transport and catabolism	--	--	--	[I]	Lipid transport and metabolism	AMP-binding enzyme;; AMP-binding enzyme C-terminal domain	Probable acyl-activating enzyme 2 GN=T17A5.12 OS=Arabidopsis thaliana (Mouse-ear cress) PE=2 SV=1	I	Lipid transport and metabolism	PREDICTED: probable acyl-activating enzyme 1, peroxisomal [Solanum lycopersicum]	--
Solyc02g082910.3	Solyc02g082910.3	10.6483	12.1863	12.9666	2.86612	3.45823	3.77454	10.4234	9.01004	6.89156	1.57515e-15	-1.97159	down	3.80384e-08	1.47754	up	[IQ]	Lipid transport and metabolism;; Secondary metabolites biosynthesis, transport and catabolism	Molecular Function: catalytic activity (GO:0003824);;	--	--	[I]	Lipid transport and metabolism	AMP-binding enzyme;; AMP-binding enzyme C-terminal domain	Probable acyl-activating enzyme 1, peroxisomal GN=F5M15.12 OS=Arabidopsis thaliana (Mouse-ear cress) PE=2 SV=1	I	Lipid transport and metabolism	PREDICTED: probable acyl-activating enzyme 1, peroxisomal [Solanum lycopersicum]	molecular function: catalytic activity (GO:0003824)
Solyc02g082960.3	Solyc02g082960.3	84.5261	49.244	60.2868	9.12619	9.29004	13.7011	32.3192	18.391	20.2639	7.2469e-10	-2.74299	down	0.00506676	1.26689	up	[R]	General function prediction only	Biological Process: polysaccharide catabolic process (GO:0000272);; Molecular Function: chitinase activity (GO:0004568);; Cellular Component: extracellular space (GO:0005615);; Biological Process: chitin catabolic process (GO:0006032);; Biological Process: defense response (GO:0006952);; Molecular Function: chitin binding (GO:0008061);; Biological Process: cell wall macromolecule catabolic proces…	K01183|1.16909e-168|sot:102587337|K01183 chitinase [EC:3.2.1.14] | (RefSeq) basic endochitinase-like	Amino sugar and nucleotide sugar metabolism (ko00520)	[R]	General function prediction only	Chitinase class I	Basic endochitinase (Fragment) GN=CHI14 OS=Solanum lycopersicum (Tomato) PE=2 SV=1	G	Carbohydrate transport and metabolism	PREDICTED: basic endochitinase-like [Solanum tuberosum]	biological process: metabolic process (GO:0008152);; molecular function: catalytic activity (GO:0003824);; cellular component: extracellular region (GO:0005576);; cellular component: extracellular region part (GO:0044421);; biological process: response to stimulus (GO:0050896);; molecular function: binding (GO:0005488);; biological process: cellular process (GO:0009987)
Solyc02g083290.3	Solyc02g083290.3	38.6507	38.2321	37.4383	15.4013	18.2396	16.2497	27.5421	30.3217	35.9338	5.27211e-14	-1.37159	down	1.80987e-09	1.03047	up	[RTKL]	General function prediction only;; Signal transduction mechanisms;; Transcription;; Replication, recombination and repair	Molecular Function: protein serine/threonine kinase activity (GO:0004674);; Molecular Function: ATP binding (GO:0005524);; Biological Process: protein phosphorylation (GO:0006468);; Molecular Function: amino acid binding (GO:0016597);;	--	--	[T]	Signal transduction mechanisms	Protein tyrosine kinase;; Protein kinase domain;; ACT domain	Serine/threonine-protein kinase HT1 GN=HT1 OS=Arabidopsis thaliana (Mouse-ear cress) PE=1 SV=1	T	Signal transduction mechanisms	Hop-interacting protein THI135 [Solanum lycopersicum]	biological process: metabolic process (GO:0008152);; biological process: cellular process (GO:0009987);; molecular function: catalytic activity (GO:0003824);; molecular function: binding (GO:0005488)
Solyc02g083670.3	Solyc02g083670.3	45.2129	48.3658	47.2798	21.5291	17.21	23.4836	77.6548	78.3349	63.2047	2.38936e-14	-1.3117	down	1.19901e-30	1.90445	up	[T]	Signal transduction mechanisms	Molecular Function: phosphorelay sensor kinase activity (GO:0000155);; Molecular Function: phosphorelay response regulator activity (GO:0000156);; Biological Process: phosphorelay signal transduction system (GO:0000160);; Molecular Function: ATP binding (GO:0005524);; Biological Process: regulation of transcription, DNA-templated (GO:0006355);; Cellular Component: membrane (GO:0016020);; Biologic…	--	--	[T]	Signal transduction mechanisms	Histidine kinase-, DNA gyrase B-, and HSP90-like ATPase;; Response regulator receiver domain;; His Kinase A (phospho-acceptor) domain	Histidine kinase 1 GN=AHK1 OS=Arabidopsis thaliana (Mouse-ear cress) PE=1 SV=2	T	Signal transduction mechanisms	PREDICTED: histidine kinase 1 isoform X1 [Solanum lycopersicum]	biological process: metabolic process (GO:0008152);; biological process: cellular process (GO:0009987);; biological process: signaling (GO:0023052);; biological process: single-organism process (GO:0044699);; biological process: response to stimulus (GO:0050896);; biological process: biological regulation (GO:0065007);; molecular function: catalytic activity (GO:0003824);; molecular function: rec…
Solyc02g083850.3	Solyc02g083850.3	15.2411	20.9456	19.6294	3.58839	3.90277	4.5808	12.5674	10.8288	16.0244	5.66808e-18	-2.38028	down	1.51223e-09	1.8044	up	[RTKL]	General function prediction only;; Signal transduction mechanisms;; Transcription;; Replication, recombination and repair	Molecular Function: protein serine/threonine kinase activity (GO:0004674);; Molecular Function: calcium ion binding (GO:0005509);; Molecular Function: ATP binding (GO:0005524);; Biological Process: protein phosphorylation (GO:0006468);;	K13412|0|sly:101260391|K13412 calcium-dependent protein kinase [EC:2.7.11.1] | (RefSeq) calcium-dependent protein kinase 18-like	Plant-pathogen interaction (ko04626)	[T]	Signal transduction mechanisms	Protein kinase domain;; Protein tyrosine kinase;; EF-hand domain pair;; EF hand;; EF hand;; EF-hand domain;; EF-hand domain pair;; Secreted protein acidic and rich in cysteine Ca binding region;; Kinase-like	Calcium-dependent protein kinase 16 GN=CPK16 OS=Arabidopsis thaliana (Mouse-ear cress) PE=3 SV=1	T	Signal transduction mechanisms	PREDICTED: calcium-dependent protein kinase 28-like [Solanum lycopersicum]	biological process: metabolic process (GO:0008152);; biological process: cellular process (GO:0009987);; molecular function: catalytic activity (GO:0003824);; molecular function: binding (GO:0005488)
Solyc02g083860.3	Solyc02g083860.3	2.8993	4.21188	3.47768	14.2602	12.1253	12.6526	1.74206	2.56134	1.69461	1.77998e-09	1.72934	up	2.69464e-22	-2.58463	down	[R]	General function prediction only	Biological Process: anthocyanin-containing compound biosynthetic process (GO:0009718);; Biological Process: response to sucrose (GO:0009744);; Biological Process: response to UV-B (GO:0010224);; Molecular Function: oxidoreductase activity, acting on single donors with incorporation of molecular oxygen, incorporation of two atoms of oxygen (GO:0016702);; Molecular Function: L-ascorbic acid binding…	K00475|0|sly:100736482|K00475 naringenin 3-dioxygenase [EC:1.14.11.9] | (RefSeq) F3H; flavanone 3-dioxygenase	Flavonoid biosynthesis (ko00941)	[QR]	Secondary metabolites biosynthesis, transport and catabolism;; General function prediction only	non-haem dioxygenase in morphine synthesis N-terminal;; 2OG-Fe(II) oxygenase superfamily	Naringenin,2-oxoglutarate 3-dioxygenase (Fragment) GN=AN3 OS=Petunia hybrida (Petunia) PE=1 SV=1	Q	Secondary metabolites biosynthesis, transport and catabolism	PREDICTED: naringenin,2-oxoglutarate 3-dioxygenase [Solanum lycopersicum]	biological process: metabolic process (GO:0008152);; biological process: single-organism process (GO:0044699);; biological process: response to stimulus (GO:0050896);; molecular function: catalytic activity (GO:0003824);; molecular function: binding (GO:0005488)
Solyc02g083870.3	Solyc02g083870.3	3.15342	1.61578	5.38769	34.6253	28.363	21.1665	10.5682	14.5291	7.6691	2.50656e-11	2.86869	up	0.000733034	-1.25848	down	--	--	--	--	--	--	--	Gibberellin regulated protein	Snakin-2 (Precursor) GN=SN2 OS=Solanum tuberosum (Potato) PE=1 SV=1	R	General function prediction only	PREDICTED: gibberellin-regulated protein 11-like [Solanum lycopersicum]	--
Solyc02g083980.3	Solyc02g083980.3	1.42121	1.05074	1.21936	36.4535	34.9647	32.5127	1.66403	1.53742	1.57392	3.10846e-105	4.61369	up	1.40971e-130	-4.31375	down	--	--	Molecular Function: hydrolase activity, hydrolyzing O-glycosyl compounds (GO:0004553);; Biological Process: carbohydrate metabolic process (GO:0005975);;	--	--	--	--	Glycosyl hydrolase family 9	Endoglucanase 24 (Precursor) GN=OJ1112_E07.17-1 OS=Oryza sativa subsp. japonica (Rice) PE=2 SV=1	S	Function unknown	PREDICTED: endoglucanase 2-like [Solanum lycopersicum]	biological process: metabolic process (GO:0008152);; molecular function: catalytic activity (GO:0003824)
Solyc02g084610.1	Solyc02g084610.1	7.44098	4.32255	4.93361	21.3277	20.0853	21.5474	7.18	5.13797	4.62852	2.64205e-12	1.76867	up	1.95073e-16	-1.79364	down	[S]	Function unknown	Biological Process: signal transduction (GO:0007165);;	--	--	[R]	General function prediction only	Leucine Rich repeats (2 copies);; Leucine rich repeat;; Leucine Rich Repeat;; Leucine Rich repeat;; Leucine rich repeat	Leucine-rich repeat receptor-like protein kinase PXL2 (Precursor) GN=PXL2 OS=Arabidopsis thaliana (Mouse-ear cress) PE=2 SV=1	R	General function prediction only	PREDICTED: probable LRR receptor-like serine/threonine-protein kinase At4g36180 [Solanum lycopersicum]	biological process: cellular process (GO:0009987);; biological process: response to stimulus (GO:0050896);; biological process: biological regulation (GO:0065007)
Solyc02g084720.3	Solyc02g084720.3	12.2145	11.4479	10.1628	35.9185	28.945	27.4113	15.228	14.0849	11.2169	3.04116e-11	1.30196	up	4.05275e-08	-1.08698	down	[G]	Carbohydrate transport and metabolism	Molecular Function: beta-galactosidase activity (GO:0004565);; Biological Process: carbohydrate metabolic process (GO:0005975);; Biological Process: polyamine catabolic process (GO:0006598);; Biological Process: plant-type cell wall organization (GO:0009664);; Biological Process: phenylpropanoid metabolic process (GO:0009698);; Biological Process: plant-type cell wall biogenesis (GO:0009832);; Bi…	--	--	[G]	Carbohydrate transport and metabolism	Glycosyl hydrolases family 35;; Galactose binding lectin domain;; Beta-galactosidase;; Beta-galactosidase jelly roll domain	Beta-galactosidase 3 (Precursor) OS=Arabidopsis thaliana (Mouse-ear cress) PE=1 SV=1	G	Carbohydrate transport and metabolism	TBG6 protein precursor [Solanum lycopersicum]	biological process: metabolic process (GO:0008152);; molecular function: catalytic activity (GO:0003824);; biological process: cellular process (GO:0009987);; biological process: cellular component organization or biogenesis (GO:0071840);; biological process: single-organism process (GO:0044699);; biological process: biological regulation (GO:0065007);; molecular function: binding (GO:0005488)
Solyc02g084850.3	Solyc02g084850.3	0	0.254943	0.166568	12.3627	4.88478	23.3154	0.380365	0	0	0.000215401	6.28381	up	0.000166215	-6.62257	down	--	--	--	--	--	--	--	Dehydrin	Abscisic acid and environmental stress-inducible protein TAS14 GN=TAS14 OS=Solanum lycopersicum (Tomato) PE=2 SV=1	--	--	--	--
Solyc02g084900.2	Solyc02g084900.2	20.4796	22.7879	25.9559	7.29312	7.23032	7.21694	17.951	14.6449	15.6628	3.51314e-17	-1.81786	down	4.89616e-10	1.25065	up	[O]	Posttranslational modification, protein turnover, chaperones	Molecular Function: ATP binding (GO:0005524);; Molecular Function: nucleoside-triphosphatase activity (GO:0017111);;	K08900|0|sly:101266892|K08900 mitochondrial chaperone BCS1 | (RefSeq) AAA-ATPase At2g18193-like	--	[O]	Posttranslational modification, protein turnover, chaperones	Domain associated at C-terminal with AAA;; ATPase family associated with various cellular activities (AAA)	ATP-dependent zinc metalloprotease FTSH 8, chloroplastic (Precursor) OS=Arabidopsis thaliana (Mouse-ear cress) PE=1 SV=1	O	Posttranslational modification, protein turnover, chaperones	PREDICTED: cell division cycle protein 48 homolog [Solanum lycopersicum]	molecular function: binding (GO:0005488);; biological process: metabolic process (GO:0008152);; molecular function: catalytic activity (GO:0003824)
Solyc02g084930.3	Solyc02g084930.3	6.61397	9.11631	6.16355	74.1952	99.5294	109.076	6.44406	6.65626	6.18028	6.57839e-25	3.54384	up	2.62795e-26	-3.78183	down	[Q]	Secondary metabolites biosynthesis, transport and catabolism	--	--	--	[QI]	Secondary metabolites biosynthesis, transport and catabolism;; Lipid transport and metabolism	Cytochrome P450	Abscisic acid 8&apos;-hydroxylase 3 OS=Oryza sativa subsp. japonica (Rice) PE=2 SV=1	Q	Secondary metabolites biosynthesis, transport and catabolism	PREDICTED: abscisic acid 8&apos;-hydroxylase 3-like [Solanum lycopersicum]	--
Solyc02g085170.3	Solyc02g085170.3	1.24188	1.45629	0.851155	4.14063	4.1397	3.72428	1.58265	1.92107	1.42389	5.46535e-05	1.60643	up	0.000751641	-1.17904	down	[GEPR]	Carbohydrate transport and metabolism;; Amino acid transport and metabolism;; Inorganic ion transport and metabolism;; General function prediction only	Cellular Component: integral component of membrane (GO:0016021);; Molecular Function: substrate-specific transmembrane transporter activity (GO:0022891);; Biological Process: transmembrane transport (GO:0055085);;	K08145|0|sly:101261283|K08145 MFS transporter, SP family, solute carrier family 2 (facilitated glucose transporter), member 8 | (RefSeq) SFP11; sugar transporter ERD6-like 6	--	[R]	General function prediction only	Sugar (and other) transporter;; Major Facilitator Superfamily	Sugar transporter ERD6-like 4 GN=At1g19450 OS=Arabidopsis thaliana (Mouse-ear cress) PE=2 SV=1	R	General function prediction only	PREDICTED: sugar transporter ERD6-like 6 isoform X1 [Solanum lycopersicum]	cellular component: membrane (GO:0016020);; cellular component: membrane part (GO:0044425);; biological process: cellular process (GO:0009987);; biological process: single-organism process (GO:0044699);; biological process: localization (GO:0051179);; molecular function: transporter activity (GO:0005215)
Solyc02g085180.4	Solyc02g085180.4	23.0058	27.8575	23.3508	92.4125	95.4569	89.5989	40.3574	41.537	35.667	4.35051e-21	1.73685	up	4.89814e-13	-1.12076	down	[R]	General function prediction only	Biological Process: metabolic process (GO:0008152);; Molecular Function: hydrolase activity (GO:0016787);;	--	--	[R]	General function prediction only	Alpha/beta hydrolase family;; Alpha/beta hydrolase family;; alpha/beta hydrolase fold;; Dienelactone hydrolase family	--	R	General function prediction only	PREDICTED: alpha/beta fold family protein isoform X1 [Solanum lycopersicum]	biological process: metabolic process (GO:0008152);; molecular function: catalytic activity (GO:0003824)
Solyc02g085870.3	Solyc02g085870.3	0.851456	1.36368	0.705346	3.52524	2.91405	3.60054	0.390186	0.247262	0.366092	0.000213395	1.61911	up	9.92761e-14	-3.18589	down	--	--	Biological Process: very long-chain fatty acid metabolic process (GO:0000038);; Cellular Component: endoplasmic reticulum (GO:0005783);; Biological Process: fatty acid biosynthetic process (GO:0006633);; Biological Process: response to cold (GO:0009409);; Biological Process: response to light stimulus (GO:0009416);; Biological Process: unidimensional cell growth (GO:0009826);; Molecular Function:…	K15397|0|sly:101245220|K15397 3-ketoacyl-CoA synthase [EC:2.3.1.199] | (RefSeq) CER6; 3-ketoacyl-CoA synthase 6	Fatty acid elongation (ko00062)	--	--	FAE1/Type III polyketide synthase-like protein;; 3-Oxoacyl-[acyl-carrier-protein (ACP)] synthase III C terminal;; Chalcone and stilbene synthases, C-terminal domain;; Chalcone and stilbene synthases, N-terminal domain	3-ketoacyl-CoA synthase 6 GN=T26J14.10 OS=Arabidopsis thaliana (Mouse-ear cress) PE=1 SV=1	M	Cell wall/membrane/envelope biogenesis	PREDICTED: 3-ketoacyl-CoA synthase 6 [Solanum lycopersicum]	biological process: metabolic process (GO:0008152);; biological process: cellular process (GO:0009987);; biological process: single-organism process (GO:0044699);; cellular component: cell (GO:0005623);; cellular component: organelle (GO:0043226);; cellular component: cell part (GO:0044464);; biological process: response to stimulus (GO:0050896);; biological process: developmental process (GO:003…
Solyc02g085880.2	Solyc02g085880.2	4.53295	3.22192	4.36254	0.355513	0.170629	0.055496	2.01074	1.80953	2.08156	1.15219e-16	-4.34066	down	1.35908e-07	3.31025	up	[Q]	Secondary metabolites biosynthesis, transport and catabolism	Molecular Function: monooxygenase activity (GO:0004497);; Molecular Function: iron ion binding (GO:0005506);; Molecular Function: electron carrier activity (GO:0009055);; Molecular Function: oxidoreductase activity, acting on paired donors, with incorporation or reduction of molecular oxygen (GO:0016705);; Molecular Function: heme binding (GO:0020037);; Molecular Function: secologanin synthase ac…	K10717|0|sly:101055578|K10717 cytokinin trans-hydroxylase | (RefSeq) SlCYP735A2; cytokinin hydroxylase-like	Zeatin biosynthesis (ko00908)	[QI]	Secondary metabolites biosynthesis, transport and catabolism;; Lipid transport and metabolism	Cytochrome P450	Cytokinin hydroxylase GN=CYP735A1 OS=Arabidopsis thaliana (Mouse-ear cress) PE=1 SV=1	Q	Secondary metabolites biosynthesis, transport and catabolism	cytokinin hydroxylase-like [Solanum lycopersicum]	biological process: metabolic process (GO:0008152);; biological process: single-organism process (GO:0044699);; molecular function: catalytic activity (GO:0003824);; molecular function: binding (GO:0005488);; molecular function: electron carrier activity (GO:0009055)
Solyc02g086180.3	Solyc02g086180.3	18.3772	12.5024	21.8611	70.7638	57.4944	45.4673	29.3391	30.4255	21.1499	2.46702e-06	1.57387	up	0.000891867	-1.00228	down	--	--	Molecular Function: iron ion binding (GO:0005506);; Cellular Component: endoplasmic reticulum membrane (GO:0005789);; Biological Process: fatty acid biosynthetic process (GO:0006633);; Cellular Component: integral component of membrane (GO:0016021);; Biological Process: sterol biosynthetic process (GO:0016126);; Molecular Function: lathosterol oxidase activity (GO:0050046);; Biological Process: o…	K00227|0|sly:101264777|K00227 Delta7-sterol 5-desaturase [EC:1.14.19.20] | (RefSeq) delta(7)-sterol-C5(6)-desaturase	Steroid biosynthesis (ko00100)	[I]	Lipid transport and metabolism	Fatty acid hydroxylase superfamily	Delta(7)-sterol-C5(6)-desaturase OS=Nicotiana tabacum (Common tobacco) PE=2 SV=1	I	Lipid transport and metabolism	PREDICTED: delta(7)-sterol-C5(6)-desaturase [Solanum lycopersicum]	molecular function: binding (GO:0005488);; cellular component: cell (GO:0005623);; cellular component: membrane (GO:0016020);; cellular component: organelle (GO:0043226);; cellular component: organelle part (GO:0044422);; cellular component: membrane part (GO:0044425);; cellular component: cell part (GO:0044464);; biological process: metabolic process (GO:0008152);; biological process: cellular p…
Solyc02g086300.3	Solyc02g086300.3	70.5587	78.9855	104.806	0.819039	0.915847	0.574293	9.75467	8.43919	13.6226	3.04988e-45	-6.82802	down	2.30927e-13	3.8333	up	[R]	General function prediction only	Biological Process: glutamine metabolic process (GO:0006541);; Molecular Function: hydrolase activity (GO:0016787);;	--	--	--	--	Peptidase C26;; Glutamine amidotransferase class-I	--	R	General function prediction only	PREDICTED: uncharacterized protein LOC101261981 [Solanum lycopersicum]	biological process: metabolic process (GO:0008152);; biological process: cellular process (GO:0009987);; biological process: single-organism process (GO:0044699);; molecular function: catalytic activity (GO:0003824)
Solyc02g086950.1	Solyc02g086950.1	2.49851	2.20444	1.31208	10.4089	10.6598	13.1471	4.01415	3.41619	5.53841	2.5159e-06	2.33796	up	0.00216567	-1.28667	down	--	--	--	--	--	[O]	Posttranslational modification, protein turnover, chaperones	Ring finger domain;; RING-H2 zinc finger;; Zinc finger, C3HC4 type (RING finger);; Anaphase-promoting complex subunit 11 RING-H2 finger	RING-H2 finger protein ATL47 GN=ATL47 OS=Arabidopsis thaliana (Mouse-ear cress) PE=2 SV=1	O	Posttranslational modification, protein turnover, chaperones	PREDICTED: RING-H2 finger protein ATL56-like [Nicotiana tomentosiformis]	--
Solyc02g087010.2	Solyc02g087010.2	4.63415	3.74421	6.5292	19.7348	18.9025	18.3153	7.68483	8.80631	8.89895	1.01477e-14	1.81101	up	8.06519e-08	-1.05936	down	[S]	Function unknown	--	--	--	--	--	NHL repeat	--	R	General function prediction only	PREDICTED: uncharacterized protein LOC101247577 isoform X2 [Solanum lycopersicum]	--
Solyc02g087030.1	Solyc02g087030.1	10.1179	4.60233	9.01716	25.5997	24.4236	22.2573	11.2444	11.9339	9.02354	2.16643e-05	1.45791	up	0.000373478	-1.064	down	--	--	--	--	--	--	--	--	--	S	Function unknown	PREDICTED: uncharacterized protein LOC101247878 [Solanum lycopersicum]	--
Solyc02g087420.2	Solyc02g087420.2	0.062894	0.409652	0.358848	1.24647	0.855724	0.81766	0.056761	0.076496	0.007242	0.00614977	1.52025	up	3.15083e-12	-4.19043	down	--	--	--	--	--	--	--	--	--	S	Function unknown	PREDICTED: autophagy-related protein 11 [Solanum lycopersicum]	--
Solyc02g087840.3	Solyc02g087840.3	0.681996	0	1.09002	6.53964	5.93825	5.01642	1.43403	2.11819	1.22897	5.73797e-20	3.15417	up	1.44993e-10	-1.76751	down	[K]	Transcription	--	K09338|0|sot:102589263|K09338 homeobox-leucine zipper protein | (RefSeq) homeobox-leucine zipper protein HAT7-like	--	[K]	Transcription	Homeobox domain;; Homeobox associated leucine zipper	Homeobox-leucine zipper protein ATHB-13 GN=ATHB-13 OS=Arabidopsis thaliana (Mouse-ear cress) PE=2 SV=2	K	Transcription	PREDICTED: homeobox-leucine zipper protein ATHB-13-like [Solanum lycopersicum]	--
Solyc02g088490.3	Solyc02g088490.3	16.3556	15.1293	15.3103	35.631	38.1177	43.9511	17.4599	17.2014	16.9394	7.99584e-11	1.18435	up	1.00005e-12	-1.08883	down	[S]	Function unknown	Molecular Function: oxidoreductase activity (GO:0016491);; Biological Process: oxidation-reduction process (GO:0055114);;	--	--	[S]	Function unknown	Saccharopine dehydrogenase	Probable mitochondrial saccharopine dehydrogenase-like oxidoreductase At5g39410 GN=At5g39410 OS=Arabidopsis thaliana (Mouse-ear cress) PE=1 SV=2	S	Function unknown	PREDICTED: probable mitochondrial saccharopine dehydrogenase-like oxidoreductase At5g39410 [Solanum lycopersicum]	biological process: metabolic process (GO:0008152);; molecular function: catalytic activity (GO:0003824);; biological process: single-organism process (GO:0044699)
Solyc02g088910.3	Solyc02g088910.3	74.5224	60.6218	73.439	31.9211	35.4541	36.0061	69.7026	87.2311	87.8981	1.64401e-10	-1.15773	down	8.65998e-14	1.34585	up	--	--	--	--	--	--	--	Protein of unknown function (DUF1675)	Ninja-family protein 3 GN=AFP-D1 OS=Triticum aestivum (Wheat) PE=3 SV=1	S	Function unknown	PREDICTED: ninja-family protein AFP3 [Solanum lycopersicum]	--
Solyc02g089010.2	Solyc02g089010.2	3.0536	3.34925	1.65061	0.959151	0.506542	1.15266	1.75152	1.9579	1.7525	0.00174095	-1.86814	down	7.62957e-06	1.19136	up	--	--	Molecular Function: protein serine/threonine kinase activity (GO:0004674);; Molecular Function: ATP binding (GO:0005524);; Biological Process: protein phosphorylation (GO:0006468);;	K13429|8.26917e-51|sot:102580181|K13429 chitin elicitor receptor kinase 1 | (RefSeq) chitin elicitor receptor kinase 1-like	Plant-pathogen interaction (ko04626)	--	--	Protein tyrosine kinase	Chitin elicitor receptor kinase 1 (Precursor) GN=MIL23.20 OS=Arabidopsis thaliana (Mouse-ear cress) PE=1 SV=1	T	Signal transduction mechanisms	PREDICTED: chitin elicitor receptor kinase 1-like [Solanum tuberosum]	biological process: metabolic process (GO:0008152);; biological process: cellular process (GO:0009987);; molecular function: catalytic activity (GO:0003824);; molecular function: binding (GO:0005488)
Solyc02g089140.2	Solyc02g089140.2	8.12616	25.5986	5.31487	0	0.111513	0	8.18611	12.7407	7.44748	3.07739e-05	-8.11913	down	6.43785e-21	7.44301	up	--	--	--	--	--	--	--	NADH-ubiquinone reductase complex 1 MLRQ subunit	--	S	Function unknown	PREDICTED: uncharacterized protein LOC101252543 [Solanum lycopersicum]	--
Solyc02g089190.2	Solyc02g089190.2	0	0	0.056244	7.66463	4.3273	6.02285	0.09569	0.15736	0.111902	1.37425e-21	7.57744	up	4.0781e-17	-5.35139	down	[KAD]	Transcription;; RNA processing and modification;; Cell cycle control, cell division, chromosome partitioning	--	K09422|2.62988e-179|sly:101261580|K09422 myb proto-oncogene protein, plant | (RefSeq) myb-related protein 305	--	[K]	Transcription	Myb-like DNA-binding domain;; Myb-like DNA-binding domain	Transcription factor MYB48 GN=MYB48 OS=Arabidopsis thaliana (Mouse-ear cress) PE=2 SV=1	K	Transcription	PREDICTED: myb-related protein 305 [Solanum lycopersicum]	--
Solyc02g089250.3	Solyc02g089250.3	301.991	211.457	265.054	95.694	97.3137	134.476	269.613	210.272	191.697	2.35039e-09	-1.39315	down	4.71992e-06	1.13468	up	--	--	--	--	--	--	--	Pollen proteins Ole e I like	Protein DOWNSTREAM OF FLC (Precursor) GN=DFC OS=Arabidopsis thaliana (Mouse-ear cress) PE=2 SV=1	R	General function prediction only	PREDICTED: formin-2 [Solanum lycopersicum]	--
Solyc02g089470.1	Solyc02g089470.1	24.8412	28.6378	25.1651	0.363999	0.269362	0.704467	5.43264	4.21841	4.40249	7.6982e-32	-5.88839	down	0.000187405	3.36897	up	--	--	--	--	--	--	--	--	Protein GLUTAMINE DUMPER 5 GN=GDU5 OS=Arabidopsis thaliana (Mouse-ear cress) PE=2 SV=2	S	Function unknown	PREDICTED: protein GLUTAMINE DUMPER 2-like [Solanum tuberosum]	--
Solyc02g089620.3	Solyc02g089620.3	11.6002	16.807	5.57338	45.1042	49.7119	38.2326	2.64591	2.27373	2.68779	5.0557e-11	1.82192	up	1.99981e-65	-4.01896	down	[E]	Amino acid transport and metabolism	Molecular Function: proline dehydrogenase activity (GO:0004657);; Biological Process: glutamate biosynthetic process (GO:0006537);; Biological Process: proline catabolic process (GO:0006562);; Biological Process: oxidation-reduction process (GO:0055114);;	K00318|0|sly:778202|K00318 proline dehydrogenase [EC:1.5.-.-] | (RefSeq) PDH; proline dehydrogenase	Arginine and proline metabolism (ko00330)	[E]	Amino acid transport and metabolism	Proline dehydrogenase	Proline dehydrogenase 2, mitochondrial (Precursor) GN=MKD10.10 OS=Arabidopsis thaliana (Mouse-ear cress) PE=2 SV=1	E	Amino acid transport and metabolism	PREDICTED: proline dehydrogenase 2, mitochondrial [Solanum lycopersicum]	biological process: metabolic process (GO:0008152);; biological process: single-organism process (GO:0044699);; molecular function: catalytic activity (GO:0003824);; biological process: cellular process (GO:0009987)
Solyc02g089880.3	Solyc02g089880.3	0.328653	0.188054	0.129663	1.41162	1.165	1.75129	0.815303	0.538417	0.317805	2.11729e-07	2.57696	up	0.00239795	-1.27355	down	--	--	Biological Process: response to wounding (GO:0009611);; Biological Process: response to fungus (GO:0009620);; Biological Process: jasmonic acid biosynthetic process (GO:0009695);; Biological Process: response to jasmonic acid (GO:0009753);; Biological Process: carbohydrate biosynthetic process (GO:0016051);; Molecular Function: polygalacturonate 4-alpha-galacturonosyltransferase activity (GO:0047…	K20893|0|sot:102581900|K20893 probable galacturonosyltransferase-like 1 [EC:2.4.1.-] | (RefSeq) probable galacturonosyltransferase-like 1	--	--	--	Glycosyl transferase family 8	Probable galacturonosyltransferase-like 2 GN=GATL2 OS=Arabidopsis thaliana (Mouse-ear cress) PE=2 SV=1	O	Posttranslational modification, protein turnover, chaperones	PREDICTED: probable galacturonosyltransferase-like 1 [Solanum lycopersicum]	biological process: response to stimulus (GO:0050896);; biological process: multi-organism process (GO:0051704);; biological process: metabolic process (GO:0008152);; biological process: cellular process (GO:0009987);; biological process: single-organism process (GO:0044699);; molecular function: catalytic activity (GO:0003824)
Solyc02g090110.3	Solyc02g090110.3	25.3674	34.1472	31.7261	10.7508	12.5363	15.1159	21.7226	24.3073	28.2109	4.65541e-07	-1.4388	down	2.52189e-06	1.06283	up	[RTKL]	General function prediction only;; Signal transduction mechanisms;; Transcription;; Replication, recombination and repair	Molecular Function: protein serine/threonine kinase activity (GO:0004674);; Molecular Function: ATP binding (GO:0005524);; Biological Process: protein phosphorylation (GO:0006468);; Molecular Function: oxidoreductase activity (GO:0016491);;	--	--	[T]	Signal transduction mechanisms	Protein kinase domain;; Protein tyrosine kinase;; EGF-like domain	Wall-associated receptor kinase-like 14 (Precursor) GN=WAKL14 OS=Arabidopsis thaliana (Mouse-ear cress) PE=2 SV=2	T	Signal transduction mechanisms	wall-associated receptor kinase-like 14 precursor [Solanum lycopersicum]	biological process: metabolic process (GO:0008152);; biological process: cellular process (GO:0009987);; molecular function: catalytic activity (GO:0003824);; molecular function: binding (GO:0005488)
Solyc02g090120.1	Solyc02g090120.1	171.172	136.866	127.599	15.4463	15.3752	30.6723	250.299	243.538	222.108	2.01754e-32	-2.96574	down	3.94456e-85	3.63681	up	--	--	--	--	--	--	--	--	--	S	Function unknown	PREDICTED: uncharacterized protein LOC104116127 [Nicotiana tomentosiformis]	--
Solyc02g090210.3	Solyc02g090210.3	3.484	4.13715	1.39398	35.1513	30.2548	20.4505	0.238667	0.443492	0.56437	3.1547e-11	3.10119	up	1.07276e-26	-5.98028	down	--	--	Molecular Function: carboxylic ester hydrolase activity (GO:0004091);; Biological Process: lipid metabolic process (GO:0006629);;	--	--	--	--	GDSL-like Lipase/Acylhydrolase	GDSL esterase/lipase At2g23540 (Precursor) GN=At2g23540 OS=Arabidopsis thaliana (Mouse-ear cress) PE=2 SV=1	R	General function prediction only	PREDICTED: GDSL esterase/lipase At2g23540 [Solanum lycopersicum]	biological process: metabolic process (GO:0008152);; biological process: single-organism process (GO:0044699)
Solyc02g090400.3	Solyc02g090400.3	10.8493	13.1635	18.155	2.80497	2.81829	1.58411	4.87825	3.88957	5.10336	3.12763e-09	-2.6578	down	0.003264	1.05839	up	--	--	--	--	--	--	--	Myb-like DNA-binding domain	Transcription factor BOA GN=F2O15.230 OS=Arabidopsis thaliana (Mouse-ear cress) PE=2 SV=1	R	General function prediction only	PREDICTED: putative two-component response regulator ARR13 [Solanum lycopersicum]	--
Solyc02g090450.3	Solyc02g090450.3	22.1672	13.333	36.6596	4.36698	5.79963	5.97103	33.8731	26.7631	57.9728	0.00783435	-2.30518	down	7.72603e-39	2.55182	up	--	--	Molecular Function: peroxidase activity (GO:0004601);; Biological Process: response to oxidative stress (GO:0006979);; Molecular Function: heme binding (GO:0020037);; Molecular Function: metal ion binding (GO:0046872);; Biological Process: oxidation-reduction process (GO:0055114);;	K00430|0|sly:101255060|K00430 peroxidase [EC:1.11.1.7] | (RefSeq) peroxidase 10-like	Phenylpropanoid biosynthesis (ko00940)	--	--	Peroxidase	Peroxidase 10 (Precursor) GN=F14J22.19 OS=Arabidopsis thaliana (Mouse-ear cress) PE=1 SV=1	G	Carbohydrate transport and metabolism	PREDICTED: peroxidase 10-like [Solanum lycopersicum]	biological process: metabolic process (GO:0008152);; biological process: single-organism process (GO:0044699);; molecular function: catalytic activity (GO:0003824);; molecular function: antioxidant activity (GO:0016209);; biological process: response to stimulus (GO:0050896);; molecular function: binding (GO:0005488)
Solyc02g090480.3	Solyc02g090480.3	34.5282	26.718	37.6551	10.6161	13.6381	13.6704	39.7201	27.3889	46.8927	6.67726e-11	-1.52792	down	3.1339e-05	1.69034	up	[O]	Posttranslational modification, protein turnover, chaperones	Biological Process: protein peptidyl-prolyl isomerization (GO:0000413);; Molecular Function: peptidyl-prolyl cis-trans isomerase activity (GO:0003755);; Cellular Component: cytosol (GO:0005829);; Biological Process: protein folding (GO:0006457);; Biological Process: vegetative phase change (GO:0010050);; Biological Process: floral meristem determinacy (GO:0010582);;	K05864|0|sly:101249415|K05864 peptidyl-prolyl isomerase D [EC:5.2.1.8] | (RefSeq) peptidyl-prolyl cis-trans isomerase CYP40-like	--	[O]	Posttranslational modification, protein turnover, chaperones	Cyclophilin type peptidyl-prolyl cis-trans isomerase/CLD;; TPR repeat;; Tetratricopeptide repeat;; Tetratricopeptide repeat;; Tetratricopeptide repeat	Peptidyl-prolyl cis-trans isomerase CYP40 GN=F19G14.21 OS=Arabidopsis thaliana (Mouse-ear cress) PE=2 SV=1	O	Posttranslational modification, protein turnover, chaperones	PREDICTED: peptidyl-prolyl cis-trans isomerase CYP40-like [Solanum lycopersicum]	biological process: metabolic process (GO:0008152);; biological process: cellular process (GO:0009987);; biological process: single-organism process (GO:0044699);; molecular function: catalytic activity (GO:0003824);; cellular component: cell (GO:0005623);; cellular component: cell part (GO:0044464);; biological process: multicellular organismal process (GO:0032501);; biological process: developm…
Solyc02g090540.3	Solyc02g090540.3	0.337512	0.54453	0.467769	7.02581	7.02524	5.81636	0.535559	1.91656	1.59048	3.23611e-16	3.58376	up	1.31965e-09	-2.12067	down	[IQR]	Lipid transport and metabolism;; Secondary metabolites biosynthesis, transport and catabolism;; General function prediction only	Molecular Function: oxidoreductase activity (GO:0016491);; Biological Process: oxidation-reduction process (GO:0055114);;	--	--	[I]	Lipid transport and metabolism	short chain dehydrogenase;; Enoyl-(Acyl carrier protein) reductase	--	Q	Secondary metabolites biosynthesis, transport and catabolism	PREDICTED: 3-ketodihydrosphingosine reductase isoform X2 [Solanum lycopersicum]	biological process: metabolic process (GO:0008152);; molecular function: catalytic activity (GO:0003824);; biological process: single-organism process (GO:0044699)
Solyc02g090580.3	Solyc02g090580.3	0.679901	0.722559	1.32294	5.73081	3.63363	4.36848	0.976007	1.43798	0.847864	2.63657e-12	2.32225	up	1.50127e-11	-1.9267	down	--	--	--	--	--	--	--	Protein of unknown function, DUF547;; Leucine-zipper of ternary complex factor MIP1	--	S	Function unknown	PREDICTED: uncharacterized protein LOC101247483 isoform X1 [Solanum lycopersicum]	--
Solyc02g090890.3	Solyc02g090890.3	5.08993	3.39419	4.92523	18.0977	14.853	15.2417	5.75051	5.27448	4.55333	5.31084e-15	1.69987	up	1.21143e-16	-1.52792	down	[HC]	Coenzyme transport and metabolism;; Energy production and conversion	Biological Process: response to osmotic stress (GO:0006970);; Biological Process: response to heat (GO:0009408);; Biological Process: response to water deprivation (GO:0009414);; Cellular Component: chloroplast thylakoid membrane (GO:0009535);; Molecular Function: zeaxanthin epoxidase [overall] activity (GO:0009540);; Biological Process: abscisic acid biosynthetic process (GO:0009688);; Biologica…	K09838|0|sly:544162|K09838 zeaxanthin epoxidase [EC:1.14.15.21] | (RefSeq) ZEP, ZE; zeaxanthin epoxidase, chloroplastic	Carotenoid biosynthesis (ko00906)	[CR]	Energy production and conversion;; General function prediction only	FAD binding domain;; FHA domain;; FAD dependent oxidoreductase;; NAD(P)-binding Rossmann-like domain	Zeaxanthin epoxidase, chloroplastic (Precursor) OS=Solanum lycopersicum (Tomato) PE=2 SV=1	C	Energy production and conversion	PREDICTED: zeaxanthin epoxidase, chloroplastic [Solanum lycopersicum]	biological process: response to stimulus (GO:0050896);; cellular component: cell (GO:0005623);; cellular component: membrane (GO:0016020);; cellular component: organelle (GO:0043226);; cellular component: organelle part (GO:0044422);; cellular component: cell part (GO:0044464);; biological process: metabolic process (GO:0008152);; biological process: single-organism process (GO:0044699);; molecul…
Solyc02g091240.1	Solyc02g091240.1	13.904	14.3871	13.9673	43.8965	39.1966	41.6545	16.4505	16.5003	14.89	5.62262e-12	1.41417	up	2.06191e-13	-1.28053	down	[R]	General function prediction only	Cellular Component: integral component of membrane (GO:0016021);; Biological Process: transmembrane transport (GO:0055085);;	--	--	[S]	Function unknown	Membrane transport protein	--	S	Function unknown	PREDICTED: uncharacterized transporter C5D6.04 [Solanum lycopersicum]	cellular component: membrane (GO:0016020);; cellular component: membrane part (GO:0044425);; biological process: cellular process (GO:0009987);; biological process: single-organism process (GO:0044699);; biological process: localization (GO:0051179)
Solyc02g091470.3	Solyc02g091470.3	7.00942	5.348	7.3906	17.6127	17.375	15.2821	7.43175	8.1222	7.02348	5.28932e-08	1.19541	up	2.39107e-08	-1.04648	down	[RTKL]	General function prediction only;; Signal transduction mechanisms;; Transcription;; Replication, recombination and repair	Molecular Function: protein serine/threonine kinase activity (GO:0004674);; Molecular Function: ATP binding (GO:0005524);; Biological Process: protein phosphorylation (GO:0006468);;	--	--	[T]	Signal transduction mechanisms	Protein kinase domain;; Protein tyrosine kinase	Serine/threonine-protein kinase CDL1 {ECO:0000305} OS=Arabidopsis thaliana (Mouse-ear cress) PE=1 SV=1	T	Signal transduction mechanisms	PREDICTED: pto-interacting protein 1 [Solanum lycopersicum]	biological process: metabolic process (GO:0008152);; biological process: cellular process (GO:0009987);; molecular function: catalytic activity (GO:0003824);; molecular function: binding (GO:0005488)
Solyc02g091700.3	Solyc02g091700.3	45.1615	43.0187	48.7671	21.4485	19.774	22.7938	57.9102	51.7419	46.9548	1.60147e-09	-1.24373	down	4.46765e-16	1.39026	up	--	--	Cellular Component: plasma membrane (GO:0005886);;	--	--	--	--	--	Uncharacterized protein At5g65660 GN=At5g65660 OS=Arabidopsis thaliana (Mouse-ear cress) PE=2 SV=1	S	Function unknown	PREDICTED: uncharacterized protein At5g65660 [Solanum lycopersicum]	cellular component: cell (GO:0005623);; cellular component: membrane (GO:0016020);; cellular component: cell part (GO:0044464)
Solyc02g091810.2	Solyc02g091810.2	0.344715	0.179309	0.406883	5.48286	6.91074	5.81446	0.673209	2.57292	1.68844	7.95052e-23	3.76348	up	1.96869e-08	-1.6382	down	--	--	--	--	--	--	--	Helix-loop-helix DNA-binding domain	Transcription factor bHLH25 GN=T28I19.130 OS=Arabidopsis thaliana (Mouse-ear cress) PE=2 SV=2	K	Transcription	PREDICTED: transcription factor bHLH18-like [Solanum lycopersicum]	--
Solyc02g092460.3	Solyc02g092460.3	36.2597	39.6911	41.9189	17.5217	16.8068	15.0356	32.8765	42.0321	47.7982	4.2118e-15	-1.39839	down	2.11541e-07	1.41553	up	--	--	Molecular Function: transcription cofactor activity (GO:0003712);; Molecular Function: histone acetyltransferase activity (GO:0004402);; Cellular Component: nucleus (GO:0005634);; Biological Process: regulation of transcription, DNA-templated (GO:0006355);; Molecular Function: zinc ion binding (GO:0008270);; Biological Process: histone acetylation (GO:0016573);;	--	--	[K]	Transcription	TAZ zinc finger;; BTB/POZ domain	BTB/POZ and TAZ domain-containing protein 4 GN=BT4 OS=Arabidopsis thaliana (Mouse-ear cress) PE=1 SV=1	K	Transcription	PREDICTED: BTB/POZ and TAZ domain-containing protein 4 [Solanum lycopersicum]	biological process: biological regulation (GO:0065007);; molecular function: protein binding transcription factor activity (GO:0000988);; biological process: metabolic process (GO:0008152);; molecular function: catalytic activity (GO:0003824);; cellular component: cell (GO:0005623);; cellular component: organelle (GO:0043226);; cellular component: cell part (GO:0044464);; molecular function: bind…
Solyc02g092550.3	Solyc02g092550.3	68.8874	64.2519	59.9153	10.9316	24.1437	7.75581	43.1499	36.6704	43.6753	1.71448e-28	-2.31802	down	4.77773e-07	1.62985	up	--	--	--	--	--	--	--	Protein of unknown function DUF260	LOB domain-containing protein 37 GN=K8K14.16 OS=Arabidopsis thaliana (Mouse-ear cress) PE=2 SV=1	S	Function unknown	PREDICTED: LOB domain-containing protein 37 [Solanum lycopersicum]	--
Solyc02g092570.1	Solyc02g092570.1	2.43167	2.21167	1.57087	5.02919	6.3271	5.77927	2.45805	2.07196	2.30495	0.00114994	1.31434	up	0.000578628	-1.22206	down	--	--	Biological Process: regulation of transcription, DNA-templated (GO:0006355);;	--	--	--	--	GRAS domain family	Scarecrow-like protein 32 GN=SCL32 OS=Arabidopsis thaliana (Mouse-ear cress) PE=2 SV=1	S	Function unknown	PREDICTED: scarecrow-like protein 32 [Solanum lycopersicum]	biological process: biological regulation (GO:0065007)
Solyc02g092770.3	Solyc02g092770.3	5.43303	4.46685	6.69137	22.3655	20.8583	25.1206	10.2682	10.9944	9.71067	9.73511e-16	1.89463	up	2.02705e-07	-1.04021	down	[R]	General function prediction only	Molecular Function: carboxylic ester hydrolase activity (GO:0004091);; Biological Process: de-etiolation (GO:0009704);; Biological Process: response to sucrose (GO:0009744);; Biological Process: flavonoid biosynthetic process (GO:0009813);; Biological Process: response to UV-B (GO:0010224);; Molecular Function: retinyl-palmitate esterase activity (GO:0050253);; Molecular Function: methyl indole-3…	--	--	--	--	Alpha/beta hydrolase family;; alpha/beta hydrolase fold;; Alpha/beta hydrolase family	Probable esterase KAI2 GN=F6G17.120 OS=Arabidopsis thaliana (Mouse-ear cress) PE=1 SV=1	R	General function prediction only	PREDICTED: probable esterase KAI2 [Solanum lycopersicum]	biological process: response to stimulus (GO:0050896);; biological process: metabolic process (GO:0008152);; molecular function: catalytic activity (GO:0003824)
Solyc02g092860.3	Solyc02g092860.3	3.67264	7.39802	4.16671	1.33823	1.15551	1.72931	0.58851	0.211746	0.713623	0.00359117	-1.9992	down	0.00431927	-1.36105	down	[Q]	Secondary metabolites biosynthesis, transport and catabolism	Molecular Function: monooxygenase activity (GO:0004497);; Molecular Function: iron ion binding (GO:0005506);; Molecular Function: electron carrier activity (GO:0009055);; Molecular Function: oxidoreductase activity, acting on paired donors, with incorporation or reduction of molecular oxygen (GO:0016705);; Molecular Function: heme binding (GO:0020037);; Biological Process: oxidation-reduction pro…	--	--	[Q]	Secondary metabolites biosynthesis, transport and catabolism	Cytochrome P450	Cytochrome P450 81E8 {ECO:0000303|PubMed:14617078} OS=Medicago truncatula (Barrel medic) PE=2 SV=1	Q	Secondary metabolites biosynthesis, transport and catabolism	PREDICTED: cytochrome P450 81D1-like [Solanum lycopersicum]	biological process: metabolic process (GO:0008152);; biological process: single-organism process (GO:0044699);; molecular function: catalytic activity (GO:0003824);; molecular function: binding (GO:0005488);; molecular function: electron carrier activity (GO:0009055)
Solyc02g093070.3	Solyc02g093070.3	0.224807	0.052022	0.191959	2.6927	2.19343	1.56869	0.517307	0.87953	0.316607	1.77213e-05	3.5292	up	0.00674975	-1.79462	down	[R]	General function prediction only	Molecular Function: iron ion binding (GO:0005506);; Molecular Function: oxidoreductase activity, acting on paired donors, with incorporation or reduction of molecular oxygen, 2-oxoglutarate as one donor, and incorporation of one atom each of oxygen into both donors (GO:0016706);; Biological Process: oxidation-reduction process (GO:0055114);;	--	--	[QR]	Secondary metabolites biosynthesis, transport and catabolism;; General function prediction only	non-haem dioxygenase in morphine synthesis N-terminal;; 2OG-Fe(II) oxygenase superfamily	Probable 2-oxoglutarate-dependent dioxygenase At3g49630 GN=At3g50210 OS=Arabidopsis thaliana (Mouse-ear cress) PE=2 SV=1	Q	Secondary metabolites biosynthesis, transport and catabolism	PREDICTED: probable 2-oxoglutarate-dependent dioxygenase At3g49630 [Solanum lycopersicum]	molecular function: binding (GO:0005488);; biological process: metabolic process (GO:0008152);; biological process: single-organism process (GO:0044699);; molecular function: catalytic activity (GO:0003824)
Solyc02g093250.3	Solyc02g093250.3	15.8039	13.1963	10.1741	63.3862	71.0619	68.4194	18.1587	24.9302	25.4758	9.27139e-32	2.22787	up	1.03222e-20	-1.46166	down	[R]	General function prediction only	Cellular Component: cytosol (GO:0005829);; Biological Process: polyamine catabolic process (GO:0006598);; Biological Process: response to wounding (GO:0009611);; Biological Process: coumarin biosynthetic process (GO:0009805);; Biological Process: lignin biosynthetic process (GO:0009809);; Biological Process: positive regulation of flavonoid biosynthetic process (GO:0009963);; Biological Process: …	K00588|1.4725e-179|sly:101265690|K00588 caffeoyl-CoA O-methyltransferase [EC:2.1.1.104] | (RefSeq) caffeoyl-CoA O-methyltransferase	Phenylalanine metabolism (ko00360);; Phenylpropanoid biosynthesis (ko00940);; Flavonoid biosynthesis (ko00941);; Stilbenoid, diarylheptanoid and gingerol biosynthesis (ko00945)	[Q]	Secondary metabolites biosynthesis, transport and catabolism	O-methyltransferase;; Methyltransferase domain;; Methyltransferase domain	Caffeoyl-CoA O-methyltransferase GN=CCOAOMT OS=Solanum tuberosum (Potato) PE=2 SV=1	Q	Secondary metabolites biosynthesis, transport and catabolism	PREDICTED: caffeoyl-CoA O-methyltransferase [Solanum lycopersicum]	cellular component: cell (GO:0005623);; cellular component: cell part (GO:0044464);; biological process: metabolic process (GO:0008152);; biological process: cellular process (GO:0009987);; biological process: response to stimulus (GO:0050896);; biological process: single-organism process (GO:0044699);; biological process: biological regulation (GO:0065007);; molecular function: catalytic activit…
Solyc02g093740.3	Solyc02g093740.3	6.1755	4.48313	5.56822	21.7632	21.9785	21.3995	6.2973	7.7169	6.96333	1.28416e-14	1.88111	up	5.11759e-14	-1.56134	down	[KAD]	Transcription;; RNA processing and modification;; Cell cycle control, cell division, chromosome partitioning	Molecular Function: DNA binding (GO:0003677);; Molecular Function: chromatin binding (GO:0003682);;	--	--	[K]	Transcription	Myb-like DNA-binding domain;; Myb-like DNA-binding domain	Protein ODORANT1 GN=ODO1 OS=Petunia hybrida (Petunia) PE=2 SV=1	K	Transcription	PREDICTED: myb-related protein 315-like [Solanum lycopersicum]	molecular function: binding (GO:0005488)
Solyc02g093950.3	Solyc02g093950.3	1.85005	2.62874	2.30362	6.16971	5.38707	4.08892	2.39409	1.88465	2.03346	0.000167342	1.02653	up	2.21506e-07	-1.22783	down	[R]	General function prediction only	--	--	--	[R]	General function prediction only	Ankyrin repeats (3 copies);; Ankyrin repeat;; Ankyrin repeats (many copies);; Ankyrin repeat;; Ankyrin repeats (many copies)	Probable E3 ubiquitin-protein ligase XBOS32 OS=Oryza sativa subsp. japonica (Rice) PE=2 SV=2	R	General function prediction only	PREDICTED: ankyrin-3 isoform X1 [Solanum lycopersicum]	--
Solyc02g094860.2	Solyc02g094860.2	12.8593	9.69003	10.6882	1.10461	1.27363	1.0233	10.5201	6.24194	7.56733	1.08426e-31	-3.42652	down	7.80692e-10	2.80557	up	[Q]	Secondary metabolites biosynthesis, transport and catabolism	Molecular Function: monooxygenase activity (GO:0004497);; Molecular Function: iron ion binding (GO:0005506);; Molecular Function: electron carrier activity (GO:0009055);; Molecular Function: oxidoreductase activity, acting on paired donors, with incorporation or reduction of molecular oxygen (GO:0016705);; Molecular Function: heme binding (GO:0020037);; Molecular Function: secologanin synthase ac…	K10717|0|sly:101055577|K10717 cytokinin trans-hydroxylase | (RefSeq) SlCYP735A1; cytokinin hydroxylase-like	Zeatin biosynthesis (ko00908)	[QI]	Secondary metabolites biosynthesis, transport and catabolism;; Lipid transport and metabolism	Cytochrome P450	Cytokinin hydroxylase GN=CYP735A1 OS=Arabidopsis thaliana (Mouse-ear cress) PE=1 SV=1	Q	Secondary metabolites biosynthesis, transport and catabolism	cytokinin hydroxylase-like [Solanum lycopersicum]	biological process: metabolic process (GO:0008152);; biological process: single-organism process (GO:0044699);; molecular function: catalytic activity (GO:0003824);; molecular function: binding (GO:0005488);; molecular function: electron carrier activity (GO:0009055)
Solyc03g005210.3	Solyc03g005210.3	8.15541	6.46756	2.70689	86.5933	71.3707	48.8042	0.549286	1.05225	0.902042	1.21201e-11	3.43018	up	1.96988e-25	-6.23149	down	--	--	--	--	--	--	--	Probable lipid transfer;; Protease inhibitor/seed storage/LTP family	--	R	General function prediction only	PREDICTED: classical arabinogalactan protein 4-like [Solanum lycopersicum]	--
Solyc03g005320.3	Solyc03g005320.3	7.7321	5.70539	4.34856	56.4132	44.4325	36.6471	1.95784	1.86721	2.85398	2.5996e-14	2.80597	up	9.95942e-26	-4.25418	down	--	--	Biological Process: fatty acid biosynthetic process (GO:0006633);; Cellular Component: membrane (GO:0016020);; Molecular Function: transferase activity, transferring acyl groups other than amino-acyl groups (GO:0016747);;	K15397|0|sly:101258036|K15397 3-ketoacyl-CoA synthase [EC:2.3.1.199] | (RefSeq) 3-ketoacyl-CoA synthase 11	Fatty acid elongation (ko00062)	--	--	FAE1/Type III polyketide synthase-like protein;; 3-Oxoacyl-[acyl-carrier-protein (ACP)] synthase III C terminal;; Chalcone and stilbene synthases, C-terminal domain;; Chalcone and stilbene synthases, N-terminal domain	3-ketoacyl-CoA synthase 11 GN=KCS11 OS=Arabidopsis thaliana (Mouse-ear cress) PE=2 SV=1	I	Lipid transport and metabolism	PREDICTED: 3-ketoacyl-CoA synthase 11-like [Solanum lycopersicum]	biological process: metabolic process (GO:0008152);; biological process: cellular process (GO:0009987);; biological process: single-organism process (GO:0044699);; cellular component: membrane (GO:0016020);; molecular function: catalytic activity (GO:0003824)
Solyc03g005330.1	Solyc03g005330.1	14.669	22.8382	8.96176	3.45976	3.77988	4.6392	5.9222	9.30174	10.4132	0.00719081	-2.11423	down	0.00299719	1.21204	up	[RTKL]	General function prediction only;; Signal transduction mechanisms;; Transcription;; Replication, recombination and repair	--	--	--	[T]	Signal transduction mechanisms	Protein kinase domain;; Protein tyrosine kinase;; NAF domain;; Lipopolysaccharide kinase (Kdo/WaaP) family	CBL-interacting serine/threonine-protein kinase 7 GN=At3g23000 OS=Arabidopsis thaliana (Mouse-ear cress) PE=1 SV=1	T	Signal transduction mechanisms	PREDICTED: CBL-interacting serine/threonine-protein kinase 7-like [Solanum lycopersicum]	--
Solyc03g005630.3	Solyc03g005630.3	0.781337	0.951001	0.658821	3.04223	3.04481	3.69327	0.78337	0.637408	0.450527	1.60085e-08	1.87471	up	1.76582e-14	-2.29548	down	--	--	--	--	--	--	--	Protein of unknown function (DUF810)	--	S	Function unknown	PREDICTED: uncharacterized protein LOC101263974 [Solanum lycopersicum]	--
Solyc03g006080.3	Solyc03g006080.3	12.1747	21.2842	14.8705	1.51652	1.29251	1.58551	2.80584	2.54584	3.46683	2.57941e-10	-3.5807	down	9.6295e-05	1.0912	up	--	--	--	K13420|0|sly:101248077|K13420 LRR receptor-like serine/threonine-protein kinase FLS2 [EC:2.7.11.1] | (RefSeq) probable LRR receptor-like serine/threonine-protein kinase At3g47570	--	--	--	Leucine Rich repeats (2 copies);; Leucine rich repeat;; Protein kinase domain;; Leucine Rich Repeat;; Protein tyrosine kinase;; Leucine Rich repeat;; Leucine rich repeat;; Leucine rich repeat N-terminal domain	LRR receptor-like serine/threonine-protein kinase FLS2 (Precursor) GN=FLS2 OS=Arabidopsis thaliana (Mouse-ear cress) PE=1 SV=1	T	Signal transduction mechanisms	PREDICTED: probable LRR receptor-like serine/threonine-protein kinase At3g47570 [Solanum lycopersicum]	--
Solyc03g006150.2	Solyc03g006150.2	13.3676	15.2341	14.4842	3.83774	3.58189	6.12429	15.3949	14.7955	14.6985	2.65922e-10	-1.79731	down	1.45883e-13	1.8189	up	--	--	--	--	--	--	--	Myb-like DNA-binding domain	Putative Myb family transcription factor At1g14600 GN=At1g14600 OS=Arabidopsis thaliana (Mouse-ear cress) PE=2 SV=2	R	General function prediction only	PREDICTED: uncharacterized protein LOC101251954 [Solanum lycopersicum]	--
Solyc03g006240.3	Solyc03g006240.3	2.69472	1.87337	2.94897	15.3284	15.6891	12.6874	5.47384	7.56008	6.71127	8.78252e-23	2.39099	up	1.53366e-07	-1.0436	down	--	--	--	K21026|0|sly:101253456|K21026 acetylajmaline esterase [EC:3.1.1.80] | (RefSeq) GDSL esterase/lipase At5g45910	--	--	--	GDSL-like Lipase/Acylhydrolase	GDSL esterase/lipase At5g45910 (Precursor) GN=At5g45910 OS=Arabidopsis thaliana (Mouse-ear cress) PE=2 SV=1	R	General function prediction only	PREDICTED: GDSL esterase/lipase At5g45910 [Solanum lycopersicum]	--
Solyc03g006830.3	Solyc03g006830.3	4.93521	2.24877	2.38969	11.6747	11.7271	8.01946	4.75479	3.63783	3.07592	7.31384e-06	1.58477	up	9.36804e-07	-1.33751	down	--	--	Molecular Function: binding (GO:0005488);; Biological Process: transcription, DNA-templated (GO:0006351);;	--	--	[K]	Transcription	SRF-type transcription factor (DNA-binding and dimerisation domain);; K-box region	MADS-box protein SOC1 GN=F17K2.19 OS=Arabidopsis thaliana (Mouse-ear cress) PE=1 SV=1	K	Transcription	MADS-box protein SOC1-like [Solanum lycopersicum]	molecular function: binding (GO:0005488);; biological process: metabolic process (GO:0008152);; biological process: cellular process (GO:0009987)
Solyc03g019760.3	Solyc03g019760.3	0.406564	0.503527	0.173582	4.07458	2.62065	2.99884	0.104278	0	0.045839	2.04777e-12	2.92923	up	5.32428e-27	-5.62317	down	[V]	Defense mechanisms	Molecular Function: ATP binding (GO:0005524);; Biological Process: obsolete ATP catabolic process (GO:0006200);; Biological Process: response to wounding (GO:0009611);; Biological Process: response to salt stress (GO:0009651);; Biological Process: response to abscisic acid (GO:0009737);; Cellular Component: external side of plasma membrane (GO:0009897);; Molecular Function: fatty acid transporter…	--	--	[Q]	Secondary metabolites biosynthesis, transport and catabolism	ABC-2 type transporter;; ABC transporter;; AAA domain;; P-loop containing region of AAA domain	ABC transporter G family member 11 GN=At1g17840 OS=Arabidopsis thaliana (Mouse-ear cress) PE=1 SV=1	Q	Secondary metabolites biosynthesis, transport and catabolism	PREDICTED: ABC transporter G family member 11-like [Solanum lycopersicum]	molecular function: binding (GO:0005488);; biological process: metabolic process (GO:0008152);; biological process: cellular process (GO:0009987);; biological process: single-organism process (GO:0044699);; biological process: response to stimulus (GO:0050896);; cellular component: cell (GO:0005623);; cellular component: membrane (GO:0016020);; cellular component: membrane part (GO:0044425);; cel…
Solyc03g025850.3	Solyc03g025850.3	56.5933	50.6934	67.0563	301.961	372.139	318.213	107.075	122.324	97.9396	2.37681e-46	2.45969	up	2.53425e-24	-1.43646	down	--	--	Cellular Component: plasma membrane (GO:0005886);; Biological Process: transport (GO:0006810);; Biological Process: cell-cell signaling (GO:0007267);; Molecular Function: galacturonate binding (GO:0048032);;	--	--	--	--	Remorin, C-terminal region;; Remorin, N-terminal region	Remorin OS=Solanum tuberosum (Potato) PE=1 SV=1	S	Function unknown	remorin 1 [Solanum lycopersicum]	cellular component: cell (GO:0005623);; cellular component: membrane (GO:0016020);; cellular component: cell part (GO:0044464);; biological process: localization (GO:0051179);; biological process: cellular process (GO:0009987);; biological process: signaling (GO:0023052);; biological process: single-organism process (GO:0044699);; molecular function: binding (GO:0005488)
Solyc03g026030.1	Solyc03g026030.1	0.465481	0.274922	0.732636	3.21684	2.21753	2.1768	0.762521	1.088	0.80815	0.000308378	2.19673	up	0.00727897	-1.40709	down	--	--	Molecular Function: methyltransferase activity (GO:0008168);; Biological Process: methylation (GO:0032259);;	--	--	--	--	Putative S-adenosyl-L-methionine-dependent methyltransferase;; Methyltransferase domain	--	S	Function unknown	PREDICTED: uncharacterized protein LOC101265707 [Solanum lycopersicum]	biological process: metabolic process (GO:0008152);; molecular function: catalytic activity (GO:0003824)
Solyc03g026040.3	Solyc03g026040.3	0.346057	0.141805	0.150457	1.87023	1.49679	1.07738	0.22691	0.355548	0.183448	6.96301e-08	2.64082	up	6.72139e-08	-2.42009	down	[RTKL]	General function prediction only;; Signal transduction mechanisms;; Transcription;; Replication, recombination and repair	Biological Process: activation of MAPKK activity (GO:0000186);; Molecular Function: MAP kinase kinase kinase activity (GO:0004709);; Molecular Function: phosphoprotein phosphatase activity (GO:0004721);; Molecular Function: ATP binding (GO:0005524);; Cellular Component: integral component of membrane (GO:0016021);; Molecular Function: 2-alkenal reductase [NAD(P)] activity (GO:0032440);; Biologica…	--	--	--	--	Leucine Rich repeats (2 copies);; Leucine rich repeat;; Protein kinase domain;; Protein tyrosine kinase;; Leucine Rich Repeat;; Leucine Rich repeat;; Leucine rich repeat;; Leucine rich repeat N-terminal domain	Leucine-rich repeat receptor protein kinase EXS (Precursor) GN=T28J14.220 OS=Arabidopsis thaliana (Mouse-ear cress) PE=1 SV=1	T	Signal transduction mechanisms	PREDICTED: leucine-rich repeat receptor protein kinase EXS [Solanum lycopersicum]	biological process: biological regulation (GO:0065007);; biological process: metabolic process (GO:0008152);; biological process: cellular process (GO:0009987);; biological process: signaling (GO:0023052);; biological process: single-organism process (GO:0044699);; biological process: response to stimulus (GO:0050896);; molecular function: catalytic activity (GO:0003824);; molecular function: mol…
Solyc03g026070.3	Solyc03g026070.3	0.743516	0.467847	0.867943	2.85415	3.14738	2.26202	1.19976	0.881957	0.681917	8.98039e-07	1.83206	up	4.74052e-06	-1.47551	down	--	--	--	K09338|0|sly:101265103|K09338 homeobox-leucine zipper protein | (RefSeq) homeobox-leucine zipper protein ROC5-like	--	--	--	START domain;; Homeobox domain	Homeobox-leucine zipper protein ANTHOCYANINLESS 2 GN=ANL2 OS=Arabidopsis thaliana (Mouse-ear cress) PE=2 SV=1	R	General function prediction only	PREDICTED: homeobox-leucine zipper protein ROC5-like [Solanum lycopersicum]	--
Solyc03g031530.3	Solyc03g031530.3	24.9429	21.7834	29.6241	6.29992	7.01944	6.75645	54.1231	67.1568	76.9238	3.31018e-19	-2.07229	down	3.2767e-25	3.40519	up	--	--	--	--	--	--	--	Sulfite exporter TauE/SafE	--	S	Function unknown	PREDICTED: uncharacterized protein LOC101251260 [Solanum lycopersicum]	--
Solyc03g031590.3	Solyc03g031590.3	20.0764	7.90109	24.101	0.917187	0.813948	1.66868	29.7259	23.3756	33.8002	3.30334e-05	-4.07132	down	2.40623e-36	4.76924	up	--	--	Cellular Component: integral component of membrane (GO:0016021);; Biological Process: transmembrane transport (GO:0055085);;	--	--	--	--	Voltage-dependent anion channel	S-type anion channel SLAH1 GN=SLAH1 OS=Arabidopsis thaliana (Mouse-ear cress) PE=2 SV=1	P	Inorganic ion transport and metabolism	PREDICTED: S-type anion channel SLAH1-like [Solanum lycopersicum]	cellular component: membrane (GO:0016020);; cellular component: membrane part (GO:0044425);; biological process: cellular process (GO:0009987);; biological process: single-organism process (GO:0044699);; biological process: localization (GO:0051179)
Solyc03g031890.3	Solyc03g031890.3	50.3178	40.1375	51.3752	15.0426	14.4361	19.9038	38.0023	75.9571	84.9709	9.09988e-16	-1.66682	down	0.00100224	2.11407	up	--	--	--	--	--	[K]	Transcription	--	--	S	Function unknown	PREDICTED: uncharacterized protein LOC101258531 [Solanum lycopersicum]	--
Solyc03g032080.3	Solyc03g032080.3	0.546695	0.349185	0.44618	6.64807	6.38243	5.093	3.0525	3.0663	1.7446	6.03657e-19	3.58083	up	0.000460991	-1.07625	down	--	--	Cellular Component: integral component of membrane (GO:0016021);; Biological Process: transmembrane transport (GO:0055085);;	--	--	[S]	Function unknown	Membrane transport protein	--	S	Function unknown	PREDICTED: uncharacterized protein LOC101262895 [Solanum lycopersicum]	cellular component: membrane (GO:0016020);; cellular component: membrane part (GO:0044425);; biological process: cellular process (GO:0009987);; biological process: single-organism process (GO:0044699);; biological process: localization (GO:0051179)
Solyc03g033330.3	Solyc03g033330.3	70.6267	55.2919	53.9196	13.9723	13.2086	17.175	43.8396	63.0011	60.8175	1.20779e-13	-2.32971	down	7.60666e-27	2.21002	up	--	--	Biological Process: respiratory burst involved in defense response (GO:0002679);; Molecular Function: zinc ion binding (GO:0008270);; Biological Process: intracellular signal transduction (GO:0035556);;	--	--	[O]	Posttranslational modification, protein turnover, chaperones	Ring finger domain;; RING-H2 zinc finger;; Glycine zipper	NEP1-interacting protein 1 GN=F4B14.110 OS=Arabidopsis thaliana (Mouse-ear cress) PE=1 SV=2	R	General function prediction only	PREDICTED: NEP1-interacting protein-like 1 [Solanum lycopersicum]	biological process: immune system process (GO:0002376);; biological process: metabolic process (GO:0008152);; biological process: single-organism process (GO:0044699);; molecular function: binding (GO:0005488);; biological process: cellular process (GO:0009987);; biological process: signaling (GO:0023052);; biological process: response to stimulus (GO:0050896);; biological process: biological reg…
Solyc03g033410.3	Solyc03g033410.3	3.088	2.22283	2.01955	9.52593	10.1657	9.19626	4.5871	2.44516	1.83024	4.28185e-06	1.82895	up	3.80778e-06	-1.6045	down	--	--	Molecular Function: ubiquitin-protein transferase activity (GO:0004842);; Cellular Component: nucleus (GO:0005634);; Cellular Component: cytoplasm (GO:0005737);; Cellular Component: plasma membrane (GO:0005886);; Biological Process: postreplication repair (GO:0006301);; Biological Process: fatty acid beta-oxidation (GO:0006635);; Biological Process: membrane fusion (GO:0006944);; Biological Proce…	--	--	[O]	Posttranslational modification, protein turnover, chaperones	Ubiquitin-conjugating enzyme	Ubiquitin-conjugating enzyme E2-17 kDa OS=Solanum lycopersicum (Tomato) PE=2 SV=1	O	Posttranslational modification, protein turnover, chaperones	PREDICTED: ubiquitin-conjugating enzyme E2 5B-like [Solanum lycopersicum]	biological process: metabolic process (GO:0008152);; molecular function: catalytic activity (GO:0003824);; cellular component: cell (GO:0005623);; cellular component: organelle (GO:0043226);; cellular component: cell part (GO:0044464);; cellular component: membrane (GO:0016020);; biological process: cellular process (GO:0009987);; biological process: single-organism process (GO:0044699);; biologi…
Solyc03g034120.3	Solyc03g034120.3	0.865459	0.525097	0.937816	2.47907	2.5892	2.46808	0.581567	0.554269	1.01124	0.00871105	1.53376	up	0.000957457	-1.70025	down	[K]	Transcription	--	K09338|2.85884e-134|sly:101250869|K09338 homeobox-leucine zipper protein | (RefSeq) homeobox-leucine zipper protein ATHB-40-like	--	[K]	Transcription	Homeobox domain	Homeobox-leucine zipper protein ATHB-40 GN=ATHB-40 OS=Arabidopsis thaliana (Mouse-ear cress) PE=2 SV=3	K	Transcription	PREDICTED: homeobox-leucine zipper protein ATHB-40-like [Solanum lycopersicum]	--
Solyc03g034130.3	Solyc03g034130.3	0.256036	0.183966	0.268328	3.65163	2.47294	2.10549	0.566764	0.169098	0.063485	1.72623e-05	3.3576	up	3.12878e-06	-3.22486	down	--	--	--	K09338|3.63333e-117|sly:101251158|K09338 homeobox-leucine zipper protein | (RefSeq) homeobox-leucine zipper protein ATHB-40-like	--	[K]	Transcription	Homeobox domain	Homeobox-leucine zipper protein ATHB-40 GN=ATHB-40 OS=Arabidopsis thaliana (Mouse-ear cress) PE=2 SV=3	K	Transcription	PREDICTED: homeobox-leucine zipper protein ATHB-40-like [Solanum lycopersicum]	--
Solyc03g042560.2	Solyc03g042560.2	123.75	277.847	151.044	14.1278	17.3419	9.70552	53.5612	54.1391	52.8561	2.96001e-05	-3.89858	down	1.51197e-34	2.06438	up	[E]	Amino acid transport and metabolism	Cellular Component: cytoplasm (GO:0005737);; Biological Process: L-phenylalanine catabolic process (GO:0006559);; Biological Process: cinnamic acid biosynthetic process (GO:0009800);; Molecular Function: phenylalanine ammonia-lyase activity (GO:0045548);;	K10775|0|sot:102585026|K10775 phenylalanine ammonia-lyase [EC:4.3.1.24] | (RefSeq) phenylalanine ammonia-lyase	Phenylalanine metabolism (ko00360);; Phenylpropanoid biosynthesis (ko00940)	[Q]	Secondary metabolites biosynthesis, transport and catabolism	Aromatic amino acid lyase	Phenylalanine ammonia-lyase GN=PAL OS=Solanum lycopersicum (Tomato) PE=2 SV=1	E	Amino acid transport and metabolism	PREDICTED: phenylalanine ammonia-lyase [Solanum lycopersicum]	cellular component: cell (GO:0005623);; cellular component: cell part (GO:0044464);; biological process: metabolic process (GO:0008152);; biological process: cellular process (GO:0009987);; biological process: single-organism process (GO:0044699);; molecular function: catalytic activity (GO:0003824)
Solyc03g044300.3	Solyc03g044300.3	3.79236	3.23091	4.53034	10.9266	10.8814	8.87701	4.6651	5.1054	3.26925	6.52153e-06	1.26099	up	3.34211e-06	-1.13473	down	--	--	Molecular Function: DNA binding (GO:0003677);; Molecular Function: transcription factor activity, sequence-specific DNA binding (GO:0003700);; Cellular Component: nucleus (GO:0005634);; Biological Process: regulation of transcription, DNA-templated (GO:0006355);;	K09284|0|sly:100191138|K09284 AP2-like factor, euAP2 lineage | (RefSeq) APETALA2-like protein	--	--	--	AP2 domain	Floral homeotic protein APETALA 2 GN=AP2 OS=Arabidopsis thaliana (Mouse-ear cress) PE=1 SV=1	K	Transcription	APETALA2-like protein [Solanum lycopersicum]	molecular function: binding (GO:0005488);; biological process: biological regulation (GO:0065007);; molecular function: nucleic acid binding transcription factor activity (GO:0001071);; cellular component: cell (GO:0005623);; cellular component: organelle (GO:0043226);; cellular component: cell part (GO:0044464)
Solyc03g046380.1	Solyc03g046380.1	47.4683	41.4684	84.3062	14.2449	15.7341	16.8126	44.1611	35.5048	43.7382	0.00241802	-2.03157	down	6.40384e-07	1.49613	up	--	--	Cellular Component: cytoplasm (GO:0005737);;	--	--	--	--	--	--	S	Function unknown	PREDICTED: uncharacterized protein LOC101259411 [Solanum lycopersicum]	cellular component: cell (GO:0005623);; cellular component: cell part (GO:0044464)
Solyc03g058370.2	Solyc03g058370.2	0.262963	0	0	2.32495	1.06312	2.42299	0.488156	0.520329	0.11051	9.96338e-06	4.30797	up	0.00381367	-2.20279	down	--	--	Biological Process: metabolic process (GO:0008152);; Molecular Function: transferase activity, transferring hexosyl groups (GO:0016758);;	--	--	[GC]	Carbohydrate transport and metabolism;; Energy production and conversion	UDP-glucoronosyl and UDP-glucosyl transferase	Crocetin glucosyltransferase, chloroplastic (Precursor) GN=UGT75L6 OS=Gardenia jasminoides (Cape jasmine) PE=1 SV=1	CG	Energy production and conversion;; Carbohydrate transport and metabolism	PREDICTED: anthocyanidin 3-O-glucoside 5-O-glucosyltransferase 1-like [Solanum tuberosum]	biological process: metabolic process (GO:0008152);; molecular function: catalytic activity (GO:0003824)
Solyc03g078150.3	Solyc03g078150.3	0.450782	0.990151	0.325004	4.29177	3.44429	3.54975	1.19087	0.844433	0.984357	7.88823e-10	2.47856	up	1.93187e-07	-1.77556	down	--	--	--	K15015|0|sly:101267002|K15015 solute carrier family 32 (vesicular inhibitory amino acid transporter) | (RefSeq) vacuolar amino acid transporter 1	--	[E]	Amino acid transport and metabolism	Transmembrane amino acid transporter protein	--	E	Amino acid transport and metabolism	PREDICTED: vacuolar amino acid transporter 1 [Solanum lycopersicum]	--
Solyc03g078480.2	Solyc03g078480.2	3.80284	2.38046	3.21079	1.87882	1.78865	1.41279	3.13047	4.37655	3.38706	0.00166602	-1.09533	down	6.00582e-06	1.29784	up	[RTKL]	General function prediction only;; Signal transduction mechanisms;; Transcription;; Replication, recombination and repair	Molecular Function: kinase activity (GO:0016301);;	--	--	[T]	Signal transduction mechanisms	Protein tyrosine kinase;; Protein kinase domain	Calmodulin-binding receptor-like cytoplasmic kinase 1 GN=CRCK1 OS=Arabidopsis thaliana (Mouse-ear cress) PE=1 SV=1	T	Signal transduction mechanisms	PREDICTED: calmodulin-binding receptor-like cytoplasmic kinase 1-like [Solanum tuberosum]	biological process: metabolic process (GO:0008152);; molecular function: catalytic activity (GO:0003824)
Solyc03g078500.3	Solyc03g078500.3	0	0.030149	0	60.6926	79.0024	69.5356	0.116797	0.084174	0.281468	6.09924e-167	12.018	up	6.78842e-141	-8.53238	down	--	--	Biological Process: metabolic process (GO:0008152);; Molecular Function: trans-zeatin O-beta-D-glucosyltransferase activity (GO:0050403);; Molecular Function: cis-zeatin O-beta-D-glucosyltransferase activity (GO:0050502);;	--	--	[GC]	Carbohydrate transport and metabolism;; Energy production and conversion	UDP-glucoronosyl and UDP-glucosyl transferase	7-deoxyloganetin glucosyltransferase GN=UGT85A24 OS=Gardenia jasminoides (Cape jasmine) PE=1 SV=1	CG	Energy production and conversion;; Carbohydrate transport and metabolism	PREDICTED: 7-deoxyloganetin glucosyltransferase-like [Solanum lycopersicum]	biological process: metabolic process (GO:0008152);; molecular function: catalytic activity (GO:0003824)
Solyc03g078620.1	Solyc03g078620.1	39.6275	20.8517	45.9366	0.548004	5.22444	0.853843	120.039	135.167	124.269	2.09802e-08	-4.13579	down	1.43263e-175	5.92751	up	--	--	--	--	--	--	--	--	--	R	General function prediction only	PREDICTED: uncharacterized protein LOC101261593 [Solanum lycopersicum]	--
Solyc03g078770.3	Solyc03g078770.3	0.547692	0.628882	0.593316	2.57692	2.40725	2.04745	0.458346	0.716511	0.711768	0.000255095	1.82769	up	6.12292e-05	-1.77203	down	--	--	Molecular Function: transferase activity, transferring glycosyl groups (GO:0016757);;	--	--	[GC]	Carbohydrate transport and metabolism;; Energy production and conversion	UDP-glucoronosyl and UDP-glucosyl transferase	7-deoxyloganetic acid glucosyltransferase GN=UGT709C2 OS=Catharanthus roseus (Madagascar periwinkle) PE=1 SV=1	CG	Energy production and conversion;; Carbohydrate transport and metabolism	PREDICTED: 7-deoxyloganetic acid glucosyltransferase-like [Solanum lycopersicum]	biological process: metabolic process (GO:0008152);; molecular function: catalytic activity (GO:0003824)
Solyc03g078780.2	Solyc03g078780.2	0.985757	0.660985	0.940755	3.65451	2.74406	2.61679	0.795592	0.805987	0.570791	5.30145e-07	1.65269	up	3.38712e-11	-1.94581	down	--	--	Molecular Function: transferase activity, transferring hexosyl groups (GO:0016758);;	--	--	[GC]	Carbohydrate transport and metabolism;; Energy production and conversion	UDP-glucoronosyl and UDP-glucosyl transferase	UDP-glycosyltransferase 76F1 GN=UGT76F1 OS=Arabidopsis thaliana (Mouse-ear cress) PE=2 SV=1	CG	Energy production and conversion;; Carbohydrate transport and metabolism	PREDICTED: UDP-glycosyltransferase 76C4-like [Solanum lycopersicum]	biological process: metabolic process (GO:0008152);; molecular function: catalytic activity (GO:0003824)
Solyc03g080020.3	Solyc03g080020.3	2.03174	1.81162	1.77726	12.1759	14.0054	13.921	2.51844	2.81965	1.84072	4.33678e-23	2.68515	up	1.39919e-24	-2.37621	down	[GEPR]	Carbohydrate transport and metabolism;; Amino acid transport and metabolism;; Inorganic ion transport and metabolism;; General function prediction only	--	--	--	[S]	Function unknown	Ion channel regulatory protein UNC-93;; Major Facilitator Superfamily	UNC93-like protein 2 GN=At1g18010 OS=Arabidopsis thaliana (Mouse-ear cress) PE=2 SV=2	S	Function unknown	PREDICTED: UNC93-like protein 1 [Solanum lycopersicum]	--
Solyc03g080060.1	Solyc03g080060.1	3.3017	1.3543	4.03414	17.485	13.7283	13.9602	2.42795	3.18732	2.9092	4.54201e-17	2.23284	up	1.86718e-26	-2.30165	down	[RTKL]	General function prediction only;; Signal transduction mechanisms;; Transcription;; Replication, recombination and repair	Molecular Function: binding (GO:0005488);; Molecular Function: kinase activity (GO:0016301);; Biological Process: phosphorylation (GO:0016310);;	K04733|0|sly:101254175|K04733 interleukin-1 receptor-associated kinase 4 [EC:2.7.11.1] | (RefSeq) LecRK; L-type lectin-domain containing receptor kinase VIII.2	--	--	--	Legume lectin domain;; Protein tyrosine kinase;; Protein kinase domain	Probable L-type lectin-domain containing receptor kinase S.7 (Precursor) GN=LECRKS7 OS=Arabidopsis thaliana (Mouse-ear cress) PE=2 SV=1	T	Signal transduction mechanisms	PREDICTED: L-type lectin-domain containing receptor kinase VIII.2-like [Solanum lycopersicum]	molecular function: binding (GO:0005488);; biological process: metabolic process (GO:0008152);; molecular function: catalytic activity (GO:0003824);; biological process: cellular process (GO:0009987)
Solyc03g080150.3	Solyc03g080150.3	95.9224	62.2741	53.7886	224.022	224.706	311.82	39.9331	38.1358	49.3163	1.50688e-07	1.69575	up	1.08649e-13	-2.463	down	--	--	Molecular Function: peroxidase activity (GO:0004601);; Cellular Component: extracellular region (GO:0005576);; Molecular Function: heme binding (GO:0020037);; Biological Process: hydrogen peroxide catabolic process (GO:0042744);; Molecular Function: metal ion binding (GO:0046872);; Biological Process: oxidation-reduction process (GO:0055114);;	K00430|0|sly:101252368|K00430 peroxidase [EC:1.11.1.7] | (RefSeq) peroxidase 5	Phenylpropanoid biosynthesis (ko00940)	--	--	Peroxidase	Peroxidase 5 {ECO:0000250|UniProtKB:P22195} (Precursor) OS=Vitis vinifera (Grape) PE=1 SV=2	G	Carbohydrate transport and metabolism	PREDICTED: peroxidase 5 [Solanum lycopersicum]	biological process: metabolic process (GO:0008152);; biological process: single-organism process (GO:0044699);; molecular function: catalytic activity (GO:0003824);; molecular function: antioxidant activity (GO:0016209);; cellular component: extracellular region (GO:0005576);; molecular function: binding (GO:0005488);; biological process: cellular process (GO:0009987);; biological process: respon…
Solyc03g082790.3	Solyc03g082790.3	0.436777	0.299037	0.786501	4.19645	3.80603	4.50122	0.793778	1.24062	0.454654	2.38463e-05	2.82183	up	0.000145134	-2.19472	down	--	--	--	--	--	--	--	Extensin-like region	--	R	General function prediction only	extensin-like protein Dif54 precursor [Solanum lycopersicum]	--
Solyc03g083060.3	Solyc03g083060.3	2.33798	1.90124	2.03382	7.6425	6.99294	6.38636	2.53053	2.1939	2.34993	8.79501e-10	1.57073	up	3.18786e-11	-1.46049	down	--	--	--	--	--	--	--	--	--	S	Function unknown	PREDICTED: nucleoprotein TPR [Solanum lycopersicum]	--
Solyc03g083100.3	Solyc03g083100.3	21.6353	10.3821	17.1731	4.33768	3.52762	6.086	16.7959	10.8511	12.0695	0.000206794	-1.95699	down	5.66415e-06	1.6063	up	--	--	--	--	--	--	--	Protein of unknown function (DUF4005);; IQ calmodulin-binding motif	Protein IQ-DOMAIN 1 GN=IQD1 OS=Arabidopsis thaliana (Mouse-ear cress) PE=1 SV=1	S	Function unknown	PREDICTED: protein IQ-DOMAIN 1 [Solanum lycopersicum]	--
Solyc03g083400.3	Solyc03g083400.3	14.5693	15.0505	14.704	55.0886	61.2285	68.3713	24.2417	18.5988	16.9549	9.82136e-20	1.78551	up	4.67365e-19	-1.47668	down	--	--	--	--	--	--	--	CCT motif	--	S	Function unknown	PREDICTED: zinc finger protein CONSTANS-LIKE 6 [Solanum lycopersicum]	--
Solyc03g083440.3	Solyc03g083440.3	283.243	225.402	490.387	52.9017	62.8956	54.7764	273.585	305.301	342.378	0.000336273	-2.69721	down	3.92778e-37	2.53603	up	[E]	Amino acid transport and metabolism	Molecular Function: iron ion binding (GO:0005506);; Biological Process: gluconeogenesis (GO:0006094);; Biological Process: glycolytic process (GO:0006096);; Biological Process: glutamate biosynthetic process (GO:0006537);; Cellular Component: chloroplast stroma (GO:0009570);; Biological Process: response to salt stress (GO:0009651);; Molecular Function: FMN binding (GO:0010181);; Molecular Functi…	K00264|0|sly:101254281|K00264 glutamate synthase (NADPH/NADH) [EC:1.4.1.13 1.4.1.14] | (RefSeq) glutamate synthase 1 [NADH], chloroplastic	Alanine, aspartate and glutamate metabolism (ko00250);; Nitrogen metabolism (ko00910);; Biosynthesis of amino acids (ko01230)	[E]	Amino acid transport and metabolism	Conserved region in glutamate synthase;; Glutamine amidotransferases class-II;; Glutamate synthase central domain;; GXGXG motif;; Dihydroprymidine dehydrogenase domain II, 4Fe-4S cluster;; Pyridine nucleotide-disulphide oxidoreductase;; Pyridine nucleotide-disulphide oxidoreductase;; NAD(P)-binding Rossmann-like domain;; Pyridine nucleotide-disulphide oxidoreductase;; Flavin containing amine oxid…	Glutamate synthase 1 [NADH], chloroplastic (Precursor) GN=GLT1 OS=Arabidopsis thaliana (Mouse-ear cress) PE=2 SV=2	E	Amino acid transport and metabolism	PREDICTED: glutamate synthase 1 [NADH], chloroplastic isoform X1 [Solanum lycopersicum]	molecular function: binding (GO:0005488);; biological process: metabolic process (GO:0008152);; biological process: single-organism process (GO:0044699);; biological process: cellular process (GO:0009987);; cellular component: cell (GO:0005623);; cellular component: organelle (GO:0043226);; cellular component: organelle part (GO:0044422);; cellular component: cell part (GO:0044464);; biological p…
Solyc03g083680.1	Solyc03g083680.1	68.8401	62.354	127.446	28.3144	21.4278	24.9183	73.9545	49.9294	56.4654	0.00547708	-1.9382	down	1.28697e-06	1.371	up	--	--	--	--	--	--	--	--	--	--	--	--	--
Solyc03g083690.1	Solyc03g083690.1	35.6289	41.537	63.5153	1.56217	1.26629	1.32364	17.9234	6.99621	19.6923	3.18202e-14	-5.18493	down	0.000214889	3.48347	up	--	--	--	--	--	--	--	--	--	--	--	--	--
Solyc03g083770.1	Solyc03g083770.1	3.43815	0.591845	1.96131	32.5635	25.9544	21.2085	6.12572	7.36514	7.47187	2.68049e-18	3.5854	up	5.08131e-09	-1.82179	down	--	--	Molecular Function: enzyme inhibitor activity (GO:0004857);; Molecular Function: pectinesterase activity (GO:0030599);; Biological Process: negative regulation of catalytic activity (GO:0043086);;	--	--	--	--	Plant invertase/pectin methylesterase inhibitor	21 kDa protein (Precursor) OS=Daucus carota (Wild carrot) PE=2 SV=1	R	General function prediction only	PREDICTED: 21 kDa protein-like [Solanum lycopersicum]	biological process: biological regulation (GO:0065007);; molecular function: enzyme regulator activity (GO:0030234);; biological process: metabolic process (GO:0008152);; molecular function: catalytic activity (GO:0003824)
Solyc03g091000.1	Solyc03g091000.1	33.3943	20.392	28.8746	100.76	90.0835	72.243	29.5521	33.5768	29.0832	1.0068e-09	1.5258	up	7.42949e-11	-1.41066	down	--	--	--	--	--	--	--	Hydrophobic seed protein;; Probable lipid transfer;; Protease inhibitor/seed storage/LTP family	pEARLI1-like lipid transfer protein 1 (Precursor) GN=AZI1 OS=Arabidopsis thaliana (Mouse-ear cress) PE=1 SV=1	--	--	PREDICTED: 14 kDa proline-rich protein DC2.15-like [Solanum lycopersicum]	--
Solyc03g093140.3	Solyc03g093140.3	5.69681	5.30579	4.40159	13.6482	12.1087	12.4682	3.68967	3.06688	2.51992	5.92288e-07	1.19039	up	1.59826e-18	-1.8364	down	[G]	Carbohydrate transport and metabolism	Molecular Function: transporter activity (GO:0005215);; Cellular Component: integral component of membrane (GO:0016021);; Biological Process: transmembrane transport (GO:0055085);;	K13783|0|sly:101259222|K13783 MFS transporter, OPA family, solute carrier family 37 (glycerol-3-phosphate transporter), member 1/2 | (RefSeq) putative glycerol-3-phosphate transporter 1	--	[G]	Carbohydrate transport and metabolism	Major Facilitator Superfamily;; Sugar (and other) transporter	Putative glycerol-3-phosphate transporter 1 GN=At3g47420 OS=Arabidopsis thaliana (Mouse-ear cress) PE=2 SV=1	G	Carbohydrate transport and metabolism	PREDICTED: putative glycerol-3-phosphate transporter 1 [Solanum lycopersicum]	molecular function: transporter activity (GO:0005215);; cellular component: membrane (GO:0016020);; cellular component: membrane part (GO:0044425);; biological process: cellular process (GO:0009987);; biological process: single-organism process (GO:0044699);; biological process: localization (GO:0051179)
Solyc03g093270.3	Solyc03g093270.3	7.58358	3.842	8.83746	1.83376	1.7745	1.26936	13.8691	9.41353	16.116	0.000637426	-2.19415	down	1.11275e-10	3.11153	up	[R]	General function prediction only	Molecular Function: oxidoreductase activity (GO:0016491);; Biological Process: oxidation-reduction process (GO:0055114);;	--	--	[R]	General function prediction only	Aldo/keto reductase family	Aldo-keto reductase family 4 member C9 GN=AKR4C9 OS=Arabidopsis thaliana (Mouse-ear cress) PE=1 SV=1	R	General function prediction only	PREDICTED: aldo-keto reductase family 4 member C9-like [Solanum lycopersicum]	biological process: metabolic process (GO:0008152);; molecular function: catalytic activity (GO:0003824);; biological process: single-organism process (GO:0044699)
Solyc03g093400.2	Solyc03g093400.2	2.56583	3.23562	1.71421	5.10033	5.97303	8.54257	0.954639	1.22529	2.03008	0.00511399	1.23377	up	9.22962e-06	-2.10769	down	[GEPR]	Carbohydrate transport and metabolism;; Amino acid transport and metabolism;; Inorganic ion transport and metabolism;; General function prediction only	Biological Process: carbohydrate transport (GO:0008643);; Molecular Function: symporter activity (GO:0015293);; Cellular Component: integral component of membrane (GO:0016021);; Molecular Function: substrate-specific transmembrane transporter activity (GO:0022891);; Molecular Function: 2-alkenal reductase [NAD(P)] activity (GO:0032440);; Biological Process: transmembrane transport (GO:0055085);; …	--	--	[R]	General function prediction only	Sugar (and other) transporter;; Major Facilitator Superfamily	Hexose carrier protein HEX6 GN=HEX6 OS=Ricinus communis (Castor bean) PE=2 SV=1	R	General function prediction only	PREDICTED: hexose carrier protein HEX6-like [Solanum tuberosum]	biological process: single-organism process (GO:0044699);; biological process: localization (GO:0051179);; biological process: cellular process (GO:0009987);; molecular function: transporter activity (GO:0005215);; cellular component: membrane (GO:0016020);; cellular component: membrane part (GO:0044425);; biological process: metabolic process (GO:0008152);; molecular function: catalytic activity…
Solyc03g093800.1	Solyc03g093800.1	16.8662	11.413	24.3993	75.0063	46.7732	50.0477	13.7641	12.3275	12.1288	0.000335072	1.55764	up	6.00875e-07	-2.06312	down	--	--	--	--	--	--	--	--	--	--	--	PREDICTED: glycine-rich cell wall structural protein 2-like [Solanum lycopersicum]	--
Solyc03g096290.3	Solyc03g096290.3	219.719	80.928	247.72	21.0373	18.8147	37.4152	49.1927	58.0032	42.341	0.000979638	-2.96846	down	0.000717184	1.05069	up	[G]	Carbohydrate transport and metabolism	Molecular Function: transporter activity (GO:0005215);; Biological Process: transport (GO:0006810);; Cellular Component: integral component of membrane (GO:0016021);;	K09872|0|sot:102581374|K09872 aquaporin PIP | (RefSeq) aquaporin PIP1-1	--	[G]	Carbohydrate transport and metabolism	Major intrinsic protein	Probable aquaporin PIP1-2 OS=Oryza sativa subsp. japonica (Rice) PE=2 SV=3	G	Carbohydrate transport and metabolism	PREDICTED: probable aquaporin PIP1-2-like [Solanum tuberosum]	molecular function: transporter activity (GO:0005215);; biological process: localization (GO:0051179);; cellular component: membrane (GO:0016020);; cellular component: membrane part (GO:0044425)
Solyc03g096380.3	Solyc03g096380.3	0.947283	0.531755	0.180916	2.50737	1.75536	3.25909	0.451955	0.534136	0.629067	6.08822e-07	2.15531	up	6.10587e-08	-2.05594	down	--	--	Cellular Component: integral component of membrane (GO:0016021);;	--	--	[E]	Amino acid transport and metabolism	Transmembrane amino acid transporter protein	Proline transporter 2 GN=PROT2 OS=Arabidopsis thaliana (Mouse-ear cress) PE=1 SV=1	E	Amino acid transport and metabolism	proline transporter 2 [Solanum lycopersicum]	cellular component: membrane (GO:0016020);; cellular component: membrane part (GO:0044425)
Solyc03g096410.1	Solyc03g096410.1	33.2701	32.9865	54.8151	5.40643	5.00605	6.76358	23.0345	18.8535	15.858	1.4259e-07	-2.9479	down	0.000983357	1.83166	up	--	--	--	--	--	--	--	--	--	--	--	TA20 [Nicotiana tabacum]	--
Solyc03g096430.1	Solyc03g096430.1	559.662	1034.97	1217.2	115.87	69.9348	153.66	598.281	438.499	492.877	3.22923e-06	-3.20204	down	2.95554e-18	2.27134	up	--	--	--	--	--	--	--	--	--	--	--	--	--
Solyc03g096730.3	Solyc03g096730.3	30.6927	29.1007	26.4458	77.6699	68.929	63.0166	31.9887	29.1797	22.8252	6.23225e-10	1.13503	up	2.40582e-15	-1.21972	down	[MJ]	Cell wall/membrane/envelope biogenesis;; Translation, ribosomal structure and biogenesis	Molecular Function: mannose-1-phosphate guanylyltransferase (GDP) activity (GO:0008928);; Biological Process: biosynthetic process (GO:0009058);;	K00966|0|sly:544308|K00966 mannose-1-phosphate guanylyltransferase [EC:2.7.7.13] | (RefSeq) GMP; GDP-mannose pyrophosphorylase	Fructose and mannose metabolism (ko00051);; Amino sugar and nucleotide sugar metabolism (ko00520)	[M]	Cell wall/membrane/envelope biogenesis	Nucleotidyl transferase;; MobA-like NTP transferase domain;; Bacterial transferase hexapeptide (six repeats)	Mannose-1-phosphate guanylyltransferase 1 GN=At2g39770 OS=Arabidopsis thaliana (Mouse-ear cress) PE=1 SV=1	M	Cell wall/membrane/envelope biogenesis	GDP-mannose pyrophosphorylase [Solanum lycopersicum]	biological process: metabolic process (GO:0008152);; molecular function: catalytic activity (GO:0003824)
Solyc03g096840.3	Solyc03g096840.3	132.723	158.904	92.0338	324.63	330.618	336.045	121.235	117.135	114.561	2.45826e-12	1.22204	up	1.08245e-21	-1.38905	down	--	--	--	--	--	--	--	--	--	S	Function unknown	PREDICTED: uncharacterized protein LOC101245530 isoform X1 [Solanum lycopersicum]	--
Solyc03g097170.3	Solyc03g097170.3	2.61929	2.40332	2.71317	14.7363	12.6095	9.4753	2.33069	2.19594	1.3593	1.93889e-10	2.10984	up	3.38337e-13	-2.57123	down	--	--	Molecular Function: oxidoreductase activity, acting on the CH-OH group of donors, NAD or NADP as acceptor (GO:0016616);; Biological Process: single-organism metabolic process (GO:0044710);;	--	--	[V]	Defense mechanisms	3-beta hydroxysteroid dehydrogenase/isomerase family;; NADH(P)-binding;; NAD dependent epimerase/dehydratase family	Tetraketide alpha-pyrone reductase 1 GN=F23E12.20 OS=Arabidopsis thaliana (Mouse-ear cress) PE=2 SV=1	V	Defense mechanisms	PREDICTED: cinnamoyl-CoA reductase 1-like [Solanum lycopersicum]	biological process: metabolic process (GO:0008152);; biological process: single-organism process (GO:0044699);; molecular function: catalytic activity (GO:0003824)
Solyc03g097390.3	Solyc03g097390.3	1.44257	2.67291	0.960928	9.28333	7.13351	4.80345	0.705788	0.877298	0.893422	1.67113e-06	1.76513	up	1.57143e-14	-2.65771	down	--	--	Biological Process: fatty acid biosynthetic process (GO:0006633);; Molecular Function: acyl-[acyl-carrier-protein] hydrolase activity (GO:0016297);;	K10781|0|sly:101261397|K10781 fatty acyl-ACP thioesterase B [EC:3.1.2.14 3.1.2.21] | (RefSeq) palmitoyl-acyl carrier protein thioesterase, chloroplastic-like	Fatty acid biosynthesis (ko00061);; Fatty acid metabolism (ko01212)	--	--	Acyl-ACP thioesterase;; Thioesterase-like superfamily	Palmitoyl-acyl carrier protein thioesterase, chloroplastic (Precursor) GN=FATB1 OS=Gossypium hirsutum (Upland cotton) PE=1 SV=1	I	Lipid transport and metabolism	PREDICTED: palmitoyl-acyl carrier protein thioesterase, chloroplastic-like [Solanum lycopersicum]	biological process: metabolic process (GO:0008152);; biological process: cellular process (GO:0009987);; biological process: single-organism process (GO:0044699);; molecular function: catalytic activity (GO:0003824)
Solyc03g097500.3	Solyc03g097500.3	7.55422	7.19035	2.9307	95.1787	76.374	55.7297	0.46643	0.864794	0.76095	8.11918e-14	3.532	up	5.10604e-32	-6.64432	down	--	--	Biological Process: response to nitrate (GO:0010167);; Biological Process: suberin biosynthetic process (GO:0010345);; Biological Process: nitrate transport (GO:0015706);; Molecular Function: anthranilate N-benzoyltransferase activity (GO:0047672);; Molecular Function: tyramine N-feruloyltransferase activity (GO:0050366);; Molecular Function: hydroxycinnamoyltransferase activity (GO:0050734);; Bi…	K15400|0|sly:101257641|K15400 omega-hydroxypalmitate O-feruloyl transferase [EC:2.3.1.188] | (RefSeq) omega-hydroxypalmitate O-feruloyl transferase	Cutin, suberine and wax biosynthesis (ko00073)	--	--	Transferase family	Omega-hydroxypalmitate O-feruloyl transferase GN=MEE6.11 OS=Arabidopsis thaliana (Mouse-ear cress) PE=1 SV=1	R	General function prediction only	PREDICTED: omega-hydroxypalmitate O-feruloyl transferase [Solanum lycopersicum]	biological process: response to stimulus (GO:0050896);; biological process: metabolic process (GO:0008152);; biological process: cellular process (GO:0009987);; biological process: single-organism process (GO:0044699);; biological process: localization (GO:0051179);; molecular function: catalytic activity (GO:0003824);; biological process: cellular component organization or biogenesis (GO:0071840)
Solyc03g097590.3	Solyc03g097590.3	0.048834	0	0	2.31977	1.67062	1.30532	0	0	0.060826	8.28574e-16	6.33629	up	4.49166e-18	-6.31912	down	--	--	Cellular Component: plasma membrane (GO:0005886);; Biological Process: carbohydrate transport (GO:0008643);; Cellular Component: integral component of membrane (GO:0016021);;	K15382|0|sly:101263500|K15382 solute carrier family 50 (sugar transporter) | (RefSeq) bidirectional sugar transporter SWEET12	--	[R]	General function prediction only	Sugar efflux transporter for intercellular exchange	Bidirectional sugar transporter SWEET12 GN=MQM1.8 OS=Arabidopsis thaliana (Mouse-ear cress) PE=1 SV=1	R	General function prediction only	PREDICTED: bidirectional sugar transporter SWEET12 [Solanum lycopersicum]	cellular component: cell (GO:0005623);; cellular component: membrane (GO:0016020);; cellular component: cell part (GO:0044464);; biological process: single-organism process (GO:0044699);; biological process: localization (GO:0051179);; cellular component: membrane part (GO:0044425)
Solyc03g097600.3	Solyc03g097600.3	1.81703	1.17972	2.99528	37.6734	38.0731	23.4467	6.3737	7.26543	4.73061	3.24913e-16	3.89502	up	7.04483e-09	-2.33224	down	--	--	Cellular Component: plasma membrane (GO:0005886);; Biological Process: carbohydrate transport (GO:0008643);; Cellular Component: integral component of membrane (GO:0016021);;	K15382|0|sly:101263195|K15382 solute carrier family 50 (sugar transporter) | (RefSeq) bidirectional sugar transporter SWEET10-like	--	[R]	General function prediction only	Sugar efflux transporter for intercellular exchange	Bidirectional sugar transporter SWEET10 GN=SWEET10 OS=Arabidopsis thaliana (Mouse-ear cress) PE=2 SV=1	R	General function prediction only	PREDICTED: bidirectional sugar transporter SWEET10-like [Solanum lycopersicum]	cellular component: cell (GO:0005623);; cellular component: membrane (GO:0016020);; cellular component: cell part (GO:0044464);; biological process: single-organism process (GO:0044699);; biological process: localization (GO:0051179);; cellular component: membrane part (GO:0044425)
Solyc03g098030.3	Solyc03g098030.3	1.84034	1.90771	2.25438	32.8147	40.9581	46.071	7.56871	8.07026	6.06831	3.33612e-38	4.13387	up	1.57703e-17	-2.34173	down	--	--	--	--	--	[U]	Intracellular trafficking, secretion, and vesicular transport	Endonuclease/Exonuclease/phosphatase family	Type I inositol 1,4,5-trisphosphate 5-phosphatase CVP2 GN=CVP2 OS=Arabidopsis thaliana (Mouse-ear cress) PE=1 SV=2	U	Intracellular trafficking, secretion, and vesicular transport	PREDICTED: type I inositol 1,4,5-trisphosphate 5-phosphatase CVP2-like isoform X1 [Solanum lycopersicum]	--
Solyc03g098240.3	Solyc03g098240.3	3.85763	4.8978	4.22541	0.390724	0.298931	0.53021	1.27341	1.15838	1.12731	5.95489e-23	-3.55202	down	0.0036815	1.57827	up	[E]	Amino acid transport and metabolism	Molecular Function: glutamate decarboxylase activity (GO:0004351);; Molecular Function: calmodulin binding (GO:0005516);; Biological Process: glutamate metabolic process (GO:0006536);; Cellular Component: plasmodesma (GO:0009506);; Molecular Function: pyridoxal phosphate binding (GO:0030170);;	K01580|0|sly:544313|K01580 glutamate decarboxylase [EC:4.1.1.15] | (RefSeq) GAD, LeGAD1; glutamate decarboxylase	Alanine, aspartate and glutamate metabolism (ko00250);; beta-Alanine metabolism (ko00410);; Taurine and hypotaurine metabolism (ko00430);; Butanoate metabolism (ko00650)	[E]	Amino acid transport and metabolism	Pyridoxal-dependent decarboxylase conserved domain;; Aminotransferase class-V	Glutamate decarboxylase OS=Solanum lycopersicum (Tomato) PE=1 SV=1	E	Amino acid transport and metabolism	glutamate decarboxylase isoform1 [Solanum lycopersicum]	biological process: metabolic process (GO:0008152);; molecular function: catalytic activity (GO:0003824);; molecular function: binding (GO:0005488);; biological process: cellular process (GO:0009987);; biological process: single-organism process (GO:0044699);; cellular component: cell junction (GO:0030054)
Solyc03g098300.1	Solyc03g098300.1	1.80813	1.23823	2.31809	8.81231	5.56508	5.28969	2.80472	2.75409	1.61087	0.000249297	1.71822	up	0.00282766	-1.34994	down	[E]	Amino acid transport and metabolism	Molecular Function: catalytic activity (GO:0003824);; Biological Process: polyamine biosynthetic process (GO:0006596);;	K01581|0|sly:101255673|K01581 ornithine decarboxylase [EC:4.1.1.17] | (RefSeq) ornithine decarboxylase-like	Arginine and proline metabolism (ko00330);; Glutathione metabolism (ko00480)	[E]	Amino acid transport and metabolism	Pyridoxal-dependent decarboxylase, pyridoxal binding domain;; Pyridoxal-dependent decarboxylase, C-terminal sheet domain	Ornithine decarboxylase GN=ODC OS=Solanum lycopersicum (Tomato) PE=2 SV=2	E	Amino acid transport and metabolism	PREDICTED: ornithine decarboxylase-like [Solanum lycopersicum]	molecular function: catalytic activity (GO:0003824);; biological process: metabolic process (GO:0008152);; biological process: cellular process (GO:0009987)
Solyc03g098490.1	Solyc03g098490.1	22.0716	20.1547	13.7063	40.6585	52.35	61.8024	16.3333	14.6274	23.1511	2.15648e-05	1.32303	up	1.4801e-05	-1.41193	down	--	--	--	--	--	--	--	--	--	S	Function unknown	PREDICTED: uncharacterized protein LOC101258541 [Solanum lycopersicum]	--
Solyc03g098730.1	Solyc03g098730.1	58.5445	103.354	105.844	5.62558	5.2738	7.882	20.6359	16.7362	29.339	2.81494e-11	-3.98124	down	6.51559e-05	1.92921	up	--	--	--	--	--	--	--	Trypsin and protease inhibitor	Miraculin (Precursor) OS=Synsepalum dulcificum (Miracle fruit) PE=1 SV=3	R	General function prediction only	PREDICTED: miraculin-like [Solanum lycopersicum]	--
Solyc03g110890.1	Solyc03g110890.1	0.912432	0.884706	0.61499	3.84364	4.98335	4.68019	0.828033	0.606856	0.867517	4.36514e-05	2.32917	up	1.79057e-06	-2.42684	down	--	--	--	--	--	--	--	Polysaccharide biosynthesis	Glucuronoxylan 4-O-methyltransferase 2 GN=GXM2 OS=Arabidopsis thaliana (Mouse-ear cress) PE=1 SV=1	S	Function unknown	PREDICTED: glucuronoxylan 4-O-methyltransferase 2 [Solanum lycopersicum]	--
Solyc03g111100.1	Solyc03g111100.1	0.237005	0.417871	0.612279	5.09637	2.42515	4.15999	0.68149	0.085076	0.029111	2.61231e-06	3.03068	up	2.05643e-07	-3.7018	down	--	--	--	--	--	--	--	--	--	S	Function unknown	PREDICTED: uncharacterized protein LOC101267981 [Solanum lycopersicum]	--
Solyc03g111140.3	Solyc03g111140.3	14.2812	19.9387	9.08968	2.7231	1.94074	2.84205	6.65918	5.91425	9.88103	1.24468e-11	-3.2066	down	1.31595e-16	2.41587	up	[C]	Energy production and conversion	Molecular Function: malate synthase activity (GO:0004474);; Biological Process: glyoxylate cycle (GO:0006097);; Biological Process: tricarboxylic acid cycle (GO:0006099);; Cellular Component: glyoxysome (GO:0009514);;	K01638|0|sly:101267103|K01638 malate synthase [EC:2.3.3.9] | (RefSeq) malate synthase, glyoxysomal	Pyruvate metabolism (ko00620);; Glyoxylate and dicarboxylate metabolism (ko00630);; Carbon metabolism (ko01200)	[C]	Energy production and conversion	Malate synthase	Malate synthase, glyoxysomal OS=Ricinus communis (Castor bean) PE=2 SV=1	C	Energy production and conversion	PREDICTED: malate synthase, glyoxysomal [Solanum lycopersicum]	biological process: metabolic process (GO:0008152);; molecular function: catalytic activity (GO:0003824);; biological process: cellular process (GO:0009987);; biological process: single-organism process (GO:0044699);; cellular component: cell (GO:0005623);; cellular component: organelle (GO:0043226);; cellular component: cell part (GO:0044464)
Solyc03g111150.3	Solyc03g111150.3	0.418608	0.317527	0.798895	11.9941	2.96632	9.11679	1.32028	0.490241	0.561664	0.00111076	3.67829	up	0.00449986	-3.10669	down	--	--	--	--	--	--	--	Protein of unknown function (DUF3537)	--	S	Function unknown	PREDICTED: uncharacterized protein LOC101266809 [Solanum lycopersicum]	--
Solyc03g111710.3	Solyc03g111710.3	93.6612	50.2918	103.219	5.81132	12.1148	5.85663	105.942	152.649	192.347	3.17151e-08	-3.53158	down	2.31065e-13	4.35104	up	--	--	Molecular Function: transcription cofactor activity (GO:0003712);; Molecular Function: histone acetyltransferase activity (GO:0004402);; Cellular Component: nucleus (GO:0005634);; Biological Process: regulation of transcription, DNA-templated (GO:0006355);; Molecular Function: zinc ion binding (GO:0008270);; Biological Process: histone acetylation (GO:0016573);;	--	--	[K]	Transcription	BTB/POZ domain;; TAZ zinc finger	BTB/POZ and TAZ domain-containing protein 1 GN=BT1 OS=Arabidopsis thaliana (Mouse-ear cress) PE=1 SV=1	K	Transcription	PREDICTED: BTB/POZ and TAZ domain-containing protein 1 [Solanum lycopersicum]	biological process: biological regulation (GO:0065007);; molecular function: protein binding transcription factor activity (GO:0000988);; biological process: metabolic process (GO:0008152);; molecular function: catalytic activity (GO:0003824);; cellular component: cell (GO:0005623);; cellular component: organelle (GO:0043226);; cellular component: cell part (GO:0044464);; molecular function: bind…
Solyc03g111780.1	Solyc03g111780.1	0.181504	0.397929	0.634113	3.5339	2.38087	2.18016	0.40708	1.16878	0.439707	6.25975e-05	2.56826	up	0.000693951	-1.88639	down	[R]	General function prediction only	--	--	--	[R]	General function prediction only	WD domain, G-beta repeat;; Nucleoporin Nup120/160	DENN domain and WD repeat-containing protein SCD1 {ECO:0000305} OS=Arabidopsis thaliana (Mouse-ear cress) PE=1 SV=1	R	General function prediction only	PREDICTED: F-box/WD repeat-containing protein lin-23-like [Solanum lycopersicum]	--
Solyc03g112060.3	Solyc03g112060.3	17.6597	27.3886	16.5201	0.622556	0.933392	1.19208	4.8941	3.55479	4.70685	3.22025e-14	-4.63317	down	3.07598e-17	2.35579	up	[R]	General function prediction only	--	K03517|0|sly:101246910|K03517 quinolinate synthase [EC:2.5.1.72] | (RefSeq) quinolinate synthase, chloroplastic	Nicotinate and nicotinamide metabolism (ko00760)	--	--	Quinolinate synthetase A protein;; Fe-S metabolism associated domain	Quinolinate synthase, chloroplastic (Precursor) GN=K6A12.7 OS=Arabidopsis thaliana (Mouse-ear cress) PE=1 SV=1	H	Coenzyme transport and metabolism	PREDICTED: quinolinate synthase, chloroplastic [Solanum lycopersicum]	--
Solyc03g112390.3	Solyc03g112390.3	1.74535	0.917468	1.07469	12.3137	9.17113	12.4099	2.84507	2.8838	2.62959	1.38452e-24	2.87097	up	1.71692e-15	-1.81866	down	[KAD]	Transcription;; RNA processing and modification;; Cell cycle control, cell division, chromosome partitioning	--	K09422|0|sly:101264810|K09422 myb proto-oncogene protein, plant | (RefSeq) transcription factor MYB86-like	--	[K]	Transcription	Myb-like DNA-binding domain;; Myb-like DNA-binding domain	Transcription factor MYB86 GN=F21E10.4 OS=Arabidopsis thaliana (Mouse-ear cress) PE=2 SV=1	K	Transcription	PREDICTED: transcription factor MYB51-like isoform X1 [Solanum lycopersicum]	--
Solyc03g112540.3	Solyc03g112540.3	3.52166	3.25959	1.81236	9.14079	8.08091	7.29569	1.51485	1.74701	1.50399	2.71277e-05	1.36663	up	4.70351e-14	-2.25418	down	[IQR]	Lipid transport and metabolism;; Secondary metabolites biosynthesis, transport and catabolism;; General function prediction only	Molecular Function: nucleotide binding (GO:0000166);; Molecular Function: protochlorophyllide reductase activity (GO:0016630);; Biological Process: oxidation-reduction process (GO:0055114);;	--	--	[Q]	Secondary metabolites biosynthesis, transport and catabolism	short chain dehydrogenase;; KR domain	Short-chain dehydrogenase TIC 32, chloroplastic GN=TIC32 OS=Arabidopsis thaliana (Mouse-ear cress) PE=2 SV=1	Q	Secondary metabolites biosynthesis, transport and catabolism	PREDICTED: short-chain dehydrogenase TIC 32, chloroplastic-like [Solanum lycopersicum]	molecular function: binding (GO:0005488);; biological process: metabolic process (GO:0008152);; biological process: single-organism process (GO:0044699);; molecular function: catalytic activity (GO:0003824)
Solyc03g112755.1	Solyc03g112755.1	5.224	5.26304	5.21096	3.00704	2.26655	2.7549	5.32648	6.86824	5.3488	0.0047919	-1.11125	down	0.000218233	1.2243	up	--	--	Biological Process: multidimensional cell growth (GO:0009825);; Biological Process: auxin polar transport (GO:0009926);; Biological Process: meristem structural organization (GO:0009933);; Biological Process: radial pattern formation (GO:0009956);; Biological Process: leaf morphogenesis (GO:0009965);; Biological Process: leaf vascular tissue pattern formation (GO:0010305);;	--	--	[S]	Function unknown	--	Protein TORNADO 1 GN=MTE17.26 OS=Arabidopsis thaliana (Mouse-ear cress) PE=2 SV=1	S	Function unknown	protein TORNADO 1 [Solanum lycopersicum]	biological process: cellular process (GO:0009987);; biological process: growth (GO:0040007);; biological process: single-organism process (GO:0044699);; biological process: localization (GO:0051179);; biological process: biological regulation (GO:0065007);; biological process: developmental process (GO:0032502);; biological process: multicellular organismal process (GO:0032501)
Solyc03g113120.3	Solyc03g113120.3	8.75341	10.2927	16.6255	3.13245	2.97659	2.94471	9.58687	9.70443	13.6997	0.000300144	-2.12538	down	1.56498e-08	1.96719	up	--	--	Molecular Function: transcription factor activity, sequence-specific DNA binding (GO:0003700);; Biological Process: regulation of transcription, DNA-templated (GO:0006355);; Molecular Function: sequence-specific DNA binding (GO:0043565);;	--	--	--	--	WRKY DNA -binding domain	Probable WRKY transcription factor 72 GN=WRKY72 OS=Arabidopsis thaliana (Mouse-ear cress) PE=2 SV=1	K	Transcription	transcription factor WRKY72 [Solanum lycopersicum]	biological process: biological regulation (GO:0065007);; molecular function: nucleic acid binding transcription factor activity (GO:0001071);; molecular function: binding (GO:0005488)
Solyc03g113280.3	Solyc03g113280.3	38.9532	22.7996	45.8662	3.8132	5.78721	4.02838	33.7136	34.5554	33.7431	1.1928e-07	-3.12151	down	3.3142e-50	3.00165	up	[T]	Signal transduction mechanisms	Cellular Component: chloroplast inner membrane (GO:0009706);;	--	--	--	--	HPP family	--	S	Function unknown	PREDICTED: uncharacterized protein LOC101244759 [Solanum lycopersicum]	cellular component: cell (GO:0005623);; cellular component: membrane (GO:0016020);; cellular component: organelle (GO:0043226);; cellular component: organelle part (GO:0044422);; cellular component: cell part (GO:0044464)
Solyc03g113460.1	Solyc03g113460.1	6.47596	3.36194	3.62517	18.5123	19.0663	24.976	9.58752	8.14263	5.62059	6.03235e-12	2.07057	up	2.27872e-06	-1.32045	down	[IQR]	Lipid transport and metabolism;; Secondary metabolites biosynthesis, transport and catabolism;; General function prediction only	Biological Process: single-organism metabolic process (GO:0044710);;	--	--	[R]	General function prediction only	short chain dehydrogenase;; Enoyl-(Acyl carrier protein) reductase;; KR domain	(-)-isopiperitenol/(-)-carveol dehydrogenase, mitochondrial (Precursor) OS=Mentha piperita (Peppermint) PE=1 SV=1	Q	Secondary metabolites biosynthesis, transport and catabolism	PREDICTED: (-)-isopiperitenol/(-)-carveol dehydrogenase, mitochondrial-like [Solanum lycopersicum]	biological process: metabolic process (GO:0008152);; biological process: single-organism process (GO:0044699)
Solyc03g113680.3	Solyc03g113680.3	8.91135	6.938	8.19942	22.49	17.7294	18.2984	8.96252	9.14925	7.64609	6.63613e-08	1.13746	up	1.45043e-09	-1.08253	down	--	--	--	--	--	--	--	HEAT repeats;; HEAT repeat;; HEAT-like repeat	Microtubule-associated protein TORTIFOLIA1 GN=T24A18.10 OS=Arabidopsis thaliana (Mouse-ear cress) PE=1 SV=2	S	Function unknown	PREDICTED: microtubule-associated protein TORTIFOLIA1 [Solanum lycopersicum]	--
Solyc03g113690.1	Solyc03g113690.1	0.61992	0.601201	0.221839	6.92663	5.3267	4.26576	0.057478	0.110367	0.028424	8.54095e-14	3.34649	up	9.81822e-28	-6.06184	down	[V]	Defense mechanisms	Molecular Function: ATP binding (GO:0005524);; Biological Process: obsolete ATP catabolic process (GO:0006200);; Molecular Function: ATPase-coupled organic phosphonate transmembrane transporter activity (GO:0015416);; Cellular Component: membrane (GO:0016020);;	--	--	[Q]	Secondary metabolites biosynthesis, transport and catabolism	ABC-2 type transporter;; ABC transporter;; AAA domain	ABC transporter G family member 23 GN=F7K24.160 OS=Arabidopsis thaliana (Mouse-ear cress) PE=2 SV=1	Q	Secondary metabolites biosynthesis, transport and catabolism	PREDICTED: ABC transporter G family member 23 isoform X1 [Solanum lycopersicum]	molecular function: binding (GO:0005488);; biological process: metabolic process (GO:0008152);; biological process: cellular process (GO:0009987);; biological process: single-organism process (GO:0044699);; biological process: localization (GO:0051179);; molecular function: catalytic activity (GO:0003824);; molecular function: transporter activity (GO:0005215);; cellular component: membrane (GO:0…
Solyc03g113820.2	Solyc03g113820.2	2.04844	0.796604	1.26725	5.63929	4.70339	4.55217	1.80604	1.60597	1.94723	2.27545e-06	1.55326	up	5.04967e-05	-1.13976	down	--	--	--	K01205|1.86974e-179|sot:102580602|K01205 alpha-N-acetylglucosaminidase [EC:3.2.1.50] | (RefSeq) alpha-N-acetylglucosaminidase-like	Glycosaminoglycan degradation (ko00531)	[U]	Intracellular trafficking, secretion, and vesicular transport	Alpha-N-acetylglucosaminidase (NAGLU) C-terminal domain;; Alpha-N-acetylglucosaminidase (NAGLU) tim-barrel domain	--	U	Intracellular trafficking, secretion, and vesicular transport	PREDICTED: alpha-N-acetylglucosaminidase-like [Solanum lycopersicum]	--
Solyc03g113980.3	Solyc03g113980.3	0.110037	0	0	1.18611	0.582083	0.774906	0	0	0	0.000142155	4.25714	up	5.19927e-09	#NAME?	down	--	--	--	--	--	--	--	Calmodulin binding protein-like	--	S	Function unknown	PREDICTED: uncharacterized protein LOC101255079 isoform X1 [Solanum lycopersicum]	--
Solyc03g114160.1	Solyc03g114160.1	0.161742	0.617908	0.725386	6.54923	2.90563	3.762	0.161438	0.115442	0.049457	0.000228264	2.96721	up	5.07504e-08	-5.11862	down	--	--	--	--	--	[S]	Function unknown	U-box domain;; Armadillo/beta-catenin-like repeat	U-box domain-containing protein 19 GN=PUB19 OS=Arabidopsis thaliana (Mouse-ear cress) PE=2 SV=1	S	Function unknown	PREDICTED: U-box domain-containing protein 19-like [Solanum lycopersicum]	--
Solyc03g114180.3	Solyc03g114180.3	15.7541	16.6719	30.7312	0.986679	0.894546	1.52456	38.9958	38.2623	40.2208	2.4835e-07	-4.35742	down	2.71344e-195	5.20072	up	--	--	Molecular Function: transferase activity (GO:0016740);;	--	--	[GC]	Carbohydrate transport and metabolism;; Energy production and conversion	UDP-glucoronosyl and UDP-glucosyl transferase	UDP-glycosyltransferase 90A1 GN=UGT90A1 OS=Arabidopsis thaliana (Mouse-ear cress) PE=2 SV=1	CG	Energy production and conversion;; Carbohydrate transport and metabolism	PREDICTED: UDP-glycosyltransferase 90A1-like [Solanum lycopersicum]	biological process: metabolic process (GO:0008152);; molecular function: catalytic activity (GO:0003824)
Solyc03g114620.1	Solyc03g114620.1	10.8097	3.80433	14.8305	0.939952	0.651039	0.79042	10.6544	16.7952	24.2737	0.00155183	-3.73113	down	2.22171e-07	4.5015	up	--	--	--	--	--	--	--	--	Protein GLUTAMINE DUMPER 2 GN=GDU2 OS=Arabidopsis thaliana (Mouse-ear cress) PE=2 SV=1	S	Function unknown	conserved hypothetical protein [Ricinus communis]	--
Solyc03g114940.3	Solyc03g114940.3	10.5533	9.01493	9.60019	30.7273	45.6142	38.8948	17.825	19.178	15.931	1.29799e-10	1.83617	up	9.40017e-05	-1.02201	down	[Q]	Secondary metabolites biosynthesis, transport and catabolism	Molecular Function: iron ion binding (GO:0005506);; Molecular Function: electron carrier activity (GO:0009055);; Molecular Function: heme binding (GO:0020037);; Molecular Function: flavonoid 3',5'-hydroxylase activity (GO:0033772);; Biological Process: oxidation-reduction process (GO:0055114);;	--	--	[Q]	Secondary metabolites biosynthesis, transport and catabolism	Cytochrome P450	Cytochrome P450 78A5 GN=F21F23.15 OS=Arabidopsis thaliana (Mouse-ear cress) PE=2 SV=1	Q	Secondary metabolites biosynthesis, transport and catabolism	PREDICTED: cytochrome P450 78A5-like [Solanum lycopersicum]	molecular function: binding (GO:0005488);; molecular function: electron carrier activity (GO:0009055);; biological process: metabolic process (GO:0008152);; biological process: single-organism process (GO:0044699);; molecular function: catalytic activity (GO:0003824)
Solyc03g115380.2	Solyc03g115380.2	1.81512	2.30756	1.24068	5.00179	4.20658	4.92991	0.425001	2.60426	1.86713	0.000553743	1.24934	up	0.000304354	-1.41039	down	[M]	Cell wall/membrane/envelope biogenesis	Molecular Function: UDP-glucose 6-dehydrogenase activity (GO:0003979);; Molecular Function: NAD binding (GO:0051287);; Biological Process: oxidation-reduction process (GO:0055114);;	K00012|0|sly:101261402|K00012 UDPglucose 6-dehydrogenase [EC:1.1.1.22] | (RefSeq) UDP-glucose 6-dehydrogenase 1-like	Pentose and glucuronate interconversions (ko00040);; Ascorbate and aldarate metabolism (ko00053);; Starch and sucrose metabolism (ko00500);; Amino sugar and nucleotide sugar metabolism (ko00520)	[GT]	Carbohydrate transport and metabolism;; Signal transduction mechanisms	UDP-glucose/GDP-mannose dehydrogenase family, NAD binding domain;; UDP-glucose/GDP-mannose dehydrogenase family, UDP binding domain;; UDP-glucose/GDP-mannose dehydrogenase family, central domain	UDP-glucose 6-dehydrogenase 1 GN=UGD1 OS=Glycine max (Soybean) PE=1 SV=1	G	Carbohydrate transport and metabolism	PREDICTED: UDP-glucose 6-dehydrogenase 1-like [Solanum lycopersicum]	biological process: metabolic process (GO:0008152);; biological process: single-organism process (GO:0044699);; molecular function: catalytic activity (GO:0003824);; molecular function: binding (GO:0005488)
Solyc03g115640.3	Solyc03g115640.3	5.74569	2.44969	3.19739	14.7146	13.0864	8.91622	6.37411	5.45281	4.2934	0.000205562	1.54735	up	0.00146651	-1.08478	down	--	--	--	--	--	--	--	Protein of unknown function, DUF538	Uncharacterized protein At5g01610 GN=At5g01610 OS=Arabidopsis thaliana (Mouse-ear cress) PE=1 SV=1	S	Function unknown	PREDICTED: uncharacterized protein At5g01610-like [Solanum lycopersicum]	--
Solyc03g115650.3	Solyc03g115650.3	229.972	197.955	166.936	79.7091	90.729	112.387	241.062	203.895	192.088	2.71993e-09	-1.20524	down	3.45075e-15	1.26723	up	[J]	Translation, ribosomal structure and biogenesis	Molecular Function: translation initiation factor activity (GO:0003743);; Molecular Function: translation elongation factor activity (GO:0003746);; Biological Process: translational initiation (GO:0006413);; Biological Process: translational frameshifting (GO:0006452);; Biological Process: peptidyl-lysine modification to peptidyl-hypusine (GO:0008612);; Molecular Function: ribosome binding (GO:00…	K03263|1.24097e-100|sly:543667|K03263 translation initiation factor 5A | (RefSeq) eIF-5A1, eIF-5A-1; eukaryotic translation initiation factor 5A-1	--	[J]	Translation, ribosomal structure and biogenesis	Eukaryotic elongation factor 5A hypusine, DNA-binding OB fold;; KOW motif	Eukaryotic translation initiation factor 5A-1 OS=Solanum lycopersicum (Tomato) PE=2 SV=1	J	Translation, ribosomal structure and biogenesis	eukaryotic translation initiation factor 5A-1 [Solanum lycopersicum]	biological process: metabolic process (GO:0008152);; biological process: cellular process (GO:0009987);; molecular function: binding (GO:0005488);; biological process: single-organism process (GO:0044699);; biological process: biological regulation (GO:0065007)
Solyc03g115960.3	Solyc03g115960.3	3.17294	2.45727	1.46181	20.4887	15.124	12.0434	0.449815	1.21636	1.1073	5.63526e-09	2.57042	up	8.30038e-16	-3.9229	down	--	--	Biological Process: lipid metabolic process (GO:0006629);; Molecular Function: hydrolase activity, acting on ester bonds (GO:0016788);;	--	--	--	--	GDSL-like Lipase/Acylhydrolase	GDSL esterase/lipase At1g74460 (Precursor) GN=At1g74460 OS=Arabidopsis thaliana (Mouse-ear cress) PE=2 SV=1	R	General function prediction only	PREDICTED: GDSL esterase/lipase At1g74460 [Solanum lycopersicum]	biological process: metabolic process (GO:0008152);; biological process: single-organism process (GO:0044699);; molecular function: catalytic activity (GO:0003824)
Solyc03g115970.2	Solyc03g115970.2	2.14537	1.49372	1.13988	6.67357	5.54299	4.73325	0.600693	0.445031	0.931896	0.000720685	1.48957	up	9.24297e-11	-2.69198	down	--	--	--	--	--	--	--	--	--	--	--	PREDICTED: uncharacterized protein LOC104646582 isoform X2 [Solanum lycopersicum]	--
Solyc03g116100.3	Solyc03g116100.3	9.898	14.6265	17.8037	0.648398	0.098119	0.243437	1.03393	0.983036	1.71575	3.32629e-18	-5.46436	down	0.00824641	1.91411	up	[KAD]	Transcription;; RNA processing and modification;; Cell cycle control, cell division, chromosome partitioning	--	K09422|0|sly:101267793|K09422 myb proto-oncogene protein, plant | (RefSeq) myb-related protein 306	--	[K]	Transcription	Myb-like DNA-binding domain;; Myb-like DNA-binding domain	Myb-related protein 306 OS=Antirrhinum majus (Garden snapdragon) PE=2 SV=1	K	Transcription	PREDICTED: myb-related protein 306 [Solanum lycopersicum]	--
Solyc03g117720.3	Solyc03g117720.3	0.84333	0.586436	0.94275	5.19883	4.56483	3.17431	0.709232	0.416297	1.05155	1.20429e-07	2.24967	up	1.42652e-12	-2.74633	down	--	--	Biological Process: transcription, DNA-templated (GO:0006351);;	K09285|0|sly:101253986|K09285 AP2-like factor, ANT lineage | (RefSeq) AP2-like ethylene-responsive transcription factor At1g16060	--	--	--	AP2 domain	AP2-like ethylene-responsive transcription factor At1g16060 GN=At1g16060 OS=Arabidopsis thaliana (Mouse-ear cress) PE=2 SV=1	K	Transcription	PREDICTED: AP2-like ethylene-responsive transcription factor At1g16060 isoform X2 [Solanum lycopersicum]	biological process: metabolic process (GO:0008152);; biological process: cellular process (GO:0009987)
Solyc03g117860.3	Solyc03g117860.3	23.165	42.1538	11.354	2.35873	0.675051	2.95147	6.54898	5.46333	5.74045	0.00350311	-3.82049	down	0.001324	1.6636	up	--	--	--	--	--	[O]	Posttranslational modification, protein turnover, chaperones	IBR domain	Putative uncharacterized protein At4g01020, chloroplastic (Precursor) GN=At4g01020 OS=Arabidopsis thaliana (Mouse-ear cress) PE=3 SV=1	O	Posttranslational modification, protein turnover, chaperones	PREDICTED: probable E3 ubiquitin-protein ligase RNF217 [Solanum lycopersicum]	--
Solyc03g118760.3	Solyc03g118760.3	0.146603	0	0	1.73801	0.991316	0.868556	0.020987	0	0.042188	7.51455e-05	4.32277	up	1.0971e-06	-5.00905	down	[Z]	Cytoskeleton	Molecular Function: GTPase activity (GO:0003924);; Molecular Function: structural constituent of cytoskeleton (GO:0005200);; Molecular Function: GTP binding (GO:0005525);; Cellular Component: cytoplasm (GO:0005737);; Cellular Component: microtubule (GO:0005874);; Biological Process: obsolete GTP catabolic process (GO:0006184);; Biological Process: microtubule-based process (GO:0007017);; Biologic…	K07375|0|sly:101246411|K07375 tubulin beta | (RefSeq) tubulin beta chain-like	Phagosome (ko04145)	[Z]	Cytoskeleton	Tubulin/FtsZ family, GTPase domain;; Tubulin C-terminal domain;; Misato Segment II tubulin-like domain	Tubulin beta-2 chain GN=TUBB2 OS=Eleusine indica (Goosegrass) PE=2 SV=1	Z	Cytoskeleton	PREDICTED: tubulin beta chain-like [Solanum lycopersicum]	biological process: metabolic process (GO:0008152);; molecular function: catalytic activity (GO:0003824);; molecular function: structural molecule activity (GO:0005198);; molecular function: binding (GO:0005488);; cellular component: cell (GO:0005623);; cellular component: cell part (GO:0044464);; cellular component: macromolecular complex (GO:0032991);; cellular component: organelle (GO:0043226)…
Solyc03g118870.3	Solyc03g118870.3	1.46557	0.89524	1.35547	4.88105	4.44229	2.80919	1.63602	1.454	1.45127	0.000126764	1.56231	up	0.000398848	-1.3116	down	--	--	--	--	--	--	--	PB1 domain	--	S	Function unknown	PREDICTED: uncharacterized protein LOC101244569 [Solanum lycopersicum]	--
Solyc03g118970.3	Solyc03g118970.3	34.0708	45.7513	35.7951	6.23568	5.04802	5.65644	16.2812	11.7341	15.2833	1.6356e-23	-2.91741	down	1.91449e-09	1.4522	up	[V]	Defense mechanisms	Biological Process: drug transmembrane transport (GO:0006855);; Molecular Function: drug transmembrane transporter activity (GO:0015238);; Molecular Function: antiporter activity (GO:0015297);; Cellular Component: membrane (GO:0016020);;	K03327|0|sly:101268373|K03327 multidrug resistance protein, MATE family | (RefSeq) protein DETOXIFICATION 16	--	[R]	General function prediction only	MatE	MATE efflux family protein DTX1 GN=F3L12.13 OS=Arabidopsis thaliana (Mouse-ear cress) PE=2 SV=1	S	Function unknown	PREDICTED: MATE efflux family protein 5 [Solanum lycopersicum]	biological process: cellular process (GO:0009987);; biological process: single-organism process (GO:0044699);; biological process: response to stimulus (GO:0050896);; biological process: localization (GO:0051179);; molecular function: transporter activity (GO:0005215);; cellular component: membrane (GO:0016020)
Solyc03g119180.1	Solyc03g119180.1	47.7714	22.274	50.7827	1.04251	0.623977	0.735704	31.015	40.7316	39.8973	3.20909e-11	-5.67281	down	1.36062e-36	5.51932	up	--	--	--	--	--	--	--	--	--	--	--	--	--
Solyc03g119200.3	Solyc03g119200.3	176.353	128.266	173.268	17.9121	15.8554	16.9962	85.3085	86.4143	91.5891	1.18302e-34	-3.37871	down	2.25831e-58	2.47604	up	[MR]	Cell wall/membrane/envelope biogenesis;; General function prediction only	Molecular Function: catalytic activity (GO:0003824);; Biological Process: metabolic process (GO:0008152);; Cellular Component: chloroplast (GO:0009507);;	--	--	--	--	Enolase C-terminal domain-like;; Mandelate racemase / muconate lactonizing enzyme, C-terminal domain;; Mandelate racemase / muconate lactonizing enzyme, N-terminal domain;; Methylaspartate ammonia-lyase C-terminus	L-Ala-D/L-amino acid epimerase GN=POPTR_0012s05040g OS=Populus trichocarpa (Western balsam poplar) PE=3 SV=2	S	Function unknown	PREDICTED: L-Ala-D/L-amino acid epimerase [Solanum lycopersicum]	molecular function: catalytic activity (GO:0003824);; biological process: metabolic process (GO:0008152);; cellular component: cell (GO:0005623);; cellular component: organelle (GO:0043226);; cellular component: cell part (GO:0044464)
Solyc03g119640.3	Solyc03g119640.3	11.8064	10.207	14.5325	2.66314	2.20302	2.01322	8.28654	6.56665	9.63421	5.15223e-16	-2.60826	down	2.0213e-12	1.9615	up	--	--	--	--	--	[R]	General function prediction only	Aluminium activated malate transporter;; Fusaric acid resistance protein-like;; Fusaric acid resistance protein family	Aluminum-activated malate transporter 9 GN=ALMT9 OS=Arabidopsis thaliana (Mouse-ear cress) PE=2 SV=1	R	General function prediction only	PREDICTED: aluminum-activated malate transporter 9 [Solanum lycopersicum]	--
Solyc03g119670.3	Solyc03g119670.3	8.71888	6.31592	8.11267	37.2299	36.8108	42.0606	11.0167	10.0029	10.4772	2.36517e-34	2.24046	up	5.74002e-33	-1.8185	down	--	--	Cellular Component: endosome (GO:0005768);; Cellular Component: trans-Golgi network (GO:0005802);; Biological Process: intra-Golgi vesicle-mediated transport (GO:0006891);; Cellular Component: integral component of Golgi membrane (GO:0030173);; Biological Process: cellulose biosynthetic process (GO:0030244);;	--	--	[K]	Transcription	CASP C terminal	Protein CASP GN=CASP OS=Arabidopsis thaliana (Mouse-ear cress) PE=1 SV=2	K	Transcription	PREDICTED: protein CASP-like [Solanum lycopersicum]	cellular component: cell (GO:0005623);; cellular component: organelle (GO:0043226);; cellular component: cell part (GO:0044464);; cellular component: organelle part (GO:0044422);; biological process: single-organism process (GO:0044699);; biological process: localization (GO:0051179);; cellular component: membrane (GO:0016020);; cellular component: membrane part (GO:0044425);; biological process:…
Solyc03g120040.3	Solyc03g120040.3	1.55236	1.0378	2.11402	14.824	10.3464	6.88639	3.52126	3.18003	1.47268	5.45357e-05	2.6173	up	0.00227467	-1.87222	down	--	--	Cellular Component: plant-type cell wall (GO:0009505);;	--	--	--	--	Protein of unknown function (DUF642)	--	R	General function prediction only	PREDICTED: uncharacterized protein LOC101252763 [Solanum lycopersicum]	cellular component: cell (GO:0005623);; cellular component: cell part (GO:0044464)
Solyc03g120870.3	Solyc03g120870.3	78.6508	44.4521	61.5841	0.520944	0.461668	0.501975	73.696	54.1683	46.8838	8.08461e-32	-7.06173	down	6.50175e-41	6.93857	up	--	--	Cellular Component: membrane (GO:0016020);;	--	--	--	--	Domain of unknown function (DUF588)	CASP-like protein 3A1 OS=Vitis vinifera (Grape) PE=2 SV=1	S	Function unknown	PREDICTED: CASP-like protein 3A1 [Solanum lycopersicum]	cellular component: membrane (GO:0016020)
Solyc03g120900.2	Solyc03g120900.2	24.5788	25.5211	20.1997	1.33203	1.53181	3.34165	7.85673	7.82366	10.702	4.53871e-53	-3.65049	down	1.59629e-09	2.19868	up	[R]	General function prediction only	--	K14004|0|sly:101257847|K14004 protein transport protein SEC13 | (RefSeq) protein transport protein SEC13 homolog B-like	RNA transport (ko03013);; Protein processing in endoplasmic reticulum (ko04141)	[U]	Intracellular trafficking, secretion, and vesicular transport	WD domain, G-beta repeat	Protein transport protein SEC13 homolog B {ECO:0000305} OS=Arabidopsis thaliana (Mouse-ear cress) PE=1 SV=1	U	Intracellular trafficking, secretion, and vesicular transport	PREDICTED: protein transport protein SEC13 homolog B-like [Solanum lycopersicum]	--
Solyc03g120990.3	Solyc03g120990.3	7.79482	9.6168	7.06365	0.408672	0.256164	0.101988	1.45847	0.929328	0.853896	9.20132e-35	-5.00109	down	0.000635051	2.07245	up	[C]	Energy production and conversion	Molecular Function: malate dehydrogenase (decarboxylating) (NADP+) activity (GO:0004473);; Biological Process: gluconeogenesis (GO:0006094);; Biological Process: malate metabolic process (GO:0006108);; Biological Process: fatty acid biosynthetic process (GO:0006633);; Biological Process: cytoskeleton organization (GO:0007010);; Molecular Function: zinc ion binding (GO:0008270);; Biological Proces…	K00029|0|sly:101255777|K00029 malate dehydrogenase (oxaloacetate-decarboxylating)(NADP+) [EC:1.1.1.40] | (RefSeq) NADP-dependent malic enzyme, chloroplastic	Pyruvate metabolism (ko00620);; Carbon fixation in photosynthetic organisms (ko00710);; Carbon metabolism (ko01200)	[C]	Energy production and conversion	Malic enzyme, NAD binding domain;; Malic enzyme, N-terminal domain	NADP-dependent malic enzyme, chloroplastic (Precursor) GN=MODA OS=Flaveria pringlei PE=2 SV=1	C	Energy production and conversion	PREDICTED: NADP-dependent malic enzyme, chloroplastic isoform X1 [Solanum lycopersicum]	biological process: metabolic process (GO:0008152);; biological process: single-organism process (GO:0044699);; molecular function: catalytic activity (GO:0003824);; biological process: cellular process (GO:0009987);; biological process: cellular component organization or biogenesis (GO:0071840);; molecular function: binding (GO:0005488)
Solyc03g121090.3	Solyc03g121090.3	13.8157	12.0932	15.8285	4.69691	4.74818	4.39187	7.7598	12.4138	13.237	2.45109e-13	-1.73868	down	0.000510215	1.3756	up	--	--	--	--	--	[K]	Transcription	--	--	K	Transcription	PREDICTED: uncharacterized protein LOC101254072 [Solanum lycopersicum]	--
Solyc03g121420.3	Solyc03g121420.3	3.92808	6.25959	2.37489	48.2521	50.3509	39.0947	21.268	27.8573	12.6046	2.15941e-42	3.29896	up	0.000207538	-1.05812	down	--	--	Biological Process: dephosphorylation (GO:0016311);; Molecular Function: phosphatase activity (GO:0016791);;	K13248|0|sly:101246036|K13248 pyridoxal phosphate phosphatase PHOSPHO2 [EC:3.1.3.74] | (RefSeq) inorganic pyrophosphatase 1-like	Vitamin B6 metabolism (ko00750)	[R]	General function prediction only	Putative Phosphatase;; haloacid dehalogenase-like hydrolase;; Haloacid dehalogenase-like hydrolase	Inorganic pyrophosphatase 1 GN=PS2 OS=Arabidopsis thaliana (Mouse-ear cress) PE=1 SV=1	R	General function prediction only	PREDICTED: inorganic pyrophosphatase 1-like [Solanum lycopersicum]	biological process: metabolic process (GO:0008152);; biological process: cellular process (GO:0009987);; molecular function: catalytic activity (GO:0003824)
Solyc03g121600.3	Solyc03g121600.3	1.54882	0.811405	1.48955	6.84747	6.52648	7.72653	1.80962	2.53962	2.01593	4.59119e-11	2.29511	up	4.65587e-08	-1.61169	down	[E]	Amino acid transport and metabolism	Biological Process: alcohol metabolic process (GO:0006066);; Biological Process: cell-cell signaling (GO:0007267);; Molecular Function: choline dehydrogenase activity (GO:0008812);; Biological Process: embryo sac development (GO:0009553);; Biological Process: fatty acid omega-oxidation (GO:0010430);; Molecular Function: mandelonitrile lyase activity (GO:0046593);; Molecular Function: flavin adeni…	K15403|0|sly:101255874|K15403 fatty acid omega-hydroxy dehydrogenase [EC:1.1.-.-] | (RefSeq) protein HOTHEAD	Cutin, suberine and wax biosynthesis (ko00073)	[R]	General function prediction only	GMC oxidoreductase;; GMC oxidoreductase	Protein HOTHEAD (Precursor) GN=F3N23.17 OS=Arabidopsis thaliana (Mouse-ear cress) PE=1 SV=1	R	General function prediction only	PREDICTED: protein HOTHEAD [Solanum lycopersicum]	biological process: metabolic process (GO:0008152);; biological process: single-organism process (GO:0044699);; biological process: cellular process (GO:0009987);; biological process: signaling (GO:0023052);; molecular function: catalytic activity (GO:0003824);; biological process: multicellular organismal process (GO:0032501);; biological process: developmental process (GO:0032502);; molecular f…
Solyc03g121900.1	Solyc03g121900.1	225.512	91.7221	112.854	2.47849	4.24559	6.21554	142.755	77.6233	76.4601	6.90422e-07	-5.17949	down	1.33339e-09	4.6026	up	--	--	--	--	--	--	--	Probable lipid transfer;; Protease inhibitor/seed storage/LTP family	Putative lipid-transfer protein DIR1 (Precursor) GN=DIR1 OS=Arabidopsis thaliana (Mouse-ear cress) PE=1 SV=1	R	General function prediction only	PREDICTED: putative lipid-transfer protein DIR1 [Solanum lycopersicum]	--
Solyc03g122360.3	Solyc03g122360.3	1.14759	0.284731	1.28653	9.25461	11.8253	12.7098	3.46962	2.83366	2.40422	5.29066e-30	3.48123	up	1.21395e-13	-1.85534	down	[Q]	Secondary metabolites biosynthesis, transport and catabolism	Molecular Function: monooxygenase activity (GO:0004497);; Molecular Function: iron ion binding (GO:0005506);; Molecular Function: electron carrier activity (GO:0009055);; Molecular Function: oxidoreductase activity, acting on paired donors, with incorporation or reduction of molecular oxygen (GO:0016705);; Molecular Function: heme binding (GO:0020037);; Biological Process: oxidation-reduction pro…	--	--	[Q]	Secondary metabolites biosynthesis, transport and catabolism	Cytochrome P450	Flavonoid 3&apos;-monooxygenase GN=F13G24.190 OS=Arabidopsis thaliana (Mouse-ear cress) PE=1 SV=1	Q	Secondary metabolites biosynthesis, transport and catabolism	PREDICTED: cytochrome P450 71A1-like [Solanum lycopersicum]	biological process: metabolic process (GO:0008152);; biological process: single-organism process (GO:0044699);; molecular function: catalytic activity (GO:0003824);; molecular function: binding (GO:0005488);; molecular function: electron carrier activity (GO:0009055)
Solyc03g123390.3	Solyc03g123390.3	1.21263	0.92771	1.23558	7.5745	6.87296	7.1409	1.28536	1.03946	1.31646	5.63264e-19	2.52872	up	1.4354e-23	-2.4613	down	[R]	General function prediction only	--	--	--	[R]	General function prediction only	Alpha/beta hydrolase family;; Alpha/beta hydrolase family;; alpha/beta hydrolase fold	1-acylglycerol-3-phosphate O-acyltransferase GN=At4g24160 OS=Arabidopsis thaliana (Mouse-ear cress) PE=1 SV=1	R	General function prediction only	PREDICTED: uncharacterized protein LOC101251165 [Solanum lycopersicum]	--
Solyc03g123410.1	Solyc03g123410.1	4.39609	2.04952	3.06821	10.1098	6.93339	9.30886	3.90472	2.57329	2.02461	0.00502941	1.32538	up	0.000252419	-1.52587	down	--	--	Cellular Component: cell wall (GO:0005618);; Biological Process: auxin-activated signaling pathway (GO:0009734);; Molecular Function: manganese ion binding (GO:0030145);; Molecular Function: nutrient reservoir activity (GO:0045735);; Cellular Component: apoplast (GO:0048046);;	--	--	--	--	Cupin;; Cupin domain	Auxin-binding protein ABP19a (Precursor) GN=ABP19A OS=Prunus persica (Peach) PE=3 SV=1	R	General function prediction only	PREDICTED: auxin-binding protein ABP19a [Solanum lycopersicum]	cellular component: cell (GO:0005623);; cellular component: cell part (GO:0044464);; biological process: cellular process (GO:0009987);; biological process: signaling (GO:0023052);; biological process: single-organism process (GO:0044699);; biological process: response to stimulus (GO:0050896);; biological process: biological regulation (GO:0065007);; molecular function: binding (GO:0005488);; mo…
Solyc03g123540.3	Solyc03g123540.3	0.24417	0.300764	0.139748	3.71001	4.73365	2.66337	0.675136	0.785077	0.341428	0.000255151	3.66071	up	0.00306641	-2.46017	down	--	--	Biological Process: protein folding (GO:0006457);; Biological Process: response to heat (GO:0009408);;	K13993|5.73999e-85|sly:101248279|K13993 HSP20 family protein | (RefSeq) 17.4 kDa class III heat shock protein	Protein processing in endoplasmic reticulum (ko04141)	[O]	Posttranslational modification, protein turnover, chaperones	Hsp20/alpha crystallin family	17.4 kDa class III heat shock protein GN=HSP17.4B OS=Arabidopsis thaliana (Mouse-ear cress) PE=2 SV=1	O	Posttranslational modification, protein turnover, chaperones	PREDICTED: 17.4 kDa class III heat shock protein [Solanum lycopersicum]	biological process: metabolic process (GO:0008152);; biological process: cellular process (GO:0009987);; biological process: response to stimulus (GO:0050896)
Solyc03g123550.1	Solyc03g123550.1	0.86088	1.05096	1.67866	24.3411	35.6536	38.1513	16.3955	15.8532	11.0059	5.36247e-23	4.60087	up	0.00165641	-1.0794	down	--	--	--	K14488|4.13704e-79|sly:101247997|K14488 SAUR family protein | (RefSeq) auxin-responsive protein SAUR71-like	Plant hormone signal transduction (ko04075)	--	--	Auxin responsive protein	--	S	Function unknown	PREDICTED: uncharacterized protein LOC101247997 [Solanum lycopersicum]	--
Solyc04g005070.3	Solyc04g005070.3	2.43681	2.83628	1.16779	9.99559	7.45924	8.50522	2.93639	2.96129	2.43401	1.07548e-09	1.86331	up	5.61818e-09	-1.53464	down	[E]	Amino acid transport and metabolism	--	K14638|0|sly:101258850|K14638 solute carrier family 15 (peptide/histidine transporter), member 3/4 | (RefSeq) protein NRT1/ PTR FAMILY 1.2	--	[E]	Amino acid transport and metabolism	POT family;; Major Facilitator Superfamily	Protein NRT1/ PTR FAMILY 1.2 GN=F9I5.4 OS=Arabidopsis thaliana (Mouse-ear cress) PE=1 SV=1	E	Amino acid transport and metabolism	PREDICTED: protein NRT1/ PTR FAMILY 1.2-like [Solanum lycopersicum]	--
Solyc04g005170.1	Solyc04g005170.1	15.9055	12.5277	14.2685	2.02971	5.07509	5.89479	26.0115	32.3381	29.1634	3.83901e-07	-1.85571	down	8.12222e-28	2.84481	up	--	--	--	--	--	--	--	bZIP transcription factor;; Basic region leucine zipper	Basic leucine zipper 43 GN=BZIP43 OS=Arabidopsis thaliana (Mouse-ear cress) PE=1 SV=1	K	Transcription	PREDICTED: basic leucine zipper 43-like [Solanum lycopersicum]	--
Solyc04g005380.3	Solyc04g005380.3	0.104271	0.01792	0	0.549927	0.413357	0.478253	0.034538	0.03997	0	0.00138763	3.34255	up	4.35692e-05	-4.01674	down	--	--	--	--	--	--	--	Protein of unknown function (DUF1675)	Ninja-family protein AFP1 OS=Arabidopsis thaliana (Mouse-ear cress) PE=1 SV=1	T	Signal transduction mechanisms	PREDICTED: ninja-family protein AFP3 isoform X1 [Solanum lycopersicum]	--
Solyc04g007400.3	Solyc04g007400.3	10.4681	7.40225	10.0966	62.9207	59.4501	53.9866	17.6081	20.1812	11.109	1.22436e-33	2.24851	up	5.97944e-29	-1.72874	down	[IQR]	Lipid transport and metabolism;; Secondary metabolites biosynthesis, transport and catabolism;; General function prediction only	Molecular Function: nucleotide binding (GO:0000166);; Molecular Function: protein kinase activity (GO:0004672);; Biological Process: phosphorylation (GO:0016310);; Molecular Function: oxidoreductase activity (GO:0016491);; Biological Process: oxidation-reduction process (GO:0055114);;	K04733|0|sly:101262005|K04733 interleukin-1 receptor-associated kinase 4 [EC:2.7.11.1] | (RefSeq) LEAF RUST 10 DISEASE-RESISTANCE LOCUS RECEPTOR-LIKE PROTEIN KINASE-like 1.1	--	[T]	Signal transduction mechanisms	Protein kinase domain;; Protein tyrosine kinase;; Enoyl-(Acyl carrier protein) reductase;; short chain dehydrogenase;; KR domain	Tropinone reductase 2 GN=TR2 OS=Hyoscyamus niger (Black henbane) PE=2 SV=1	T	Signal transduction mechanisms	PREDICTED: probable serine/threonine-protein kinase At1g18390 [Solanum lycopersicum]	molecular function: binding (GO:0005488);; biological process: metabolic process (GO:0008152);; biological process: cellular process (GO:0009987);; molecular function: catalytic activity (GO:0003824);; biological process: single-organism process (GO:0044699)
Solyc04g007530.3	Solyc04g007530.3	0.769377	0.63584	0.627196	6.1025	5.42204	3.18611	1.19915	1.20095	1.1746	4.65541e-07	2.70105	up	5.37203e-05	-1.93421	down	[V]	Defense mechanisms	Biological Process: drug transmembrane transport (GO:0006855);; Molecular Function: drug transmembrane transporter activity (GO:0015238);; Molecular Function: antiporter activity (GO:0015297);; Cellular Component: membrane (GO:0016020);;	K03327|0|sly:101254682|K03327 multidrug resistance protein, MATE family | (RefSeq) protein DETOXIFICATION 14	--	[R]	General function prediction only	MatE	MATE efflux family protein 6 GN=F3L12.10 OS=Arabidopsis thaliana (Mouse-ear cress) PE=3 SV=2	S	Function unknown	PREDICTED: MATE efflux family protein 5 [Solanum lycopersicum]	biological process: cellular process (GO:0009987);; biological process: single-organism process (GO:0044699);; biological process: response to stimulus (GO:0050896);; biological process: localization (GO:0051179);; molecular function: transporter activity (GO:0005215);; cellular component: membrane (GO:0016020)
Solyc04g007540.2	Solyc04g007540.2	4.37871	2.15094	2.91924	13.5737	13.2212	16.7822	5.90431	6.73312	5.57846	6.24775e-16	2.02771	up	9.27178e-08	-1.12855	down	[V]	Defense mechanisms	Biological Process: drug transmembrane transport (GO:0006855);; Molecular Function: drug transmembrane transporter activity (GO:0015238);; Molecular Function: antiporter activity (GO:0015297);; Cellular Component: membrane (GO:0016020);;	K03327|0|sly:101253179|K03327 multidrug resistance protein, MATE family | (RefSeq) protein DETOXIFICATION 16-like	--	[R]	General function prediction only	MatE	MATE efflux family protein DTX1 GN=F3L12.13 OS=Arabidopsis thaliana (Mouse-ear cress) PE=2 SV=1	R	General function prediction only	PREDICTED: MATE efflux family protein 5-like isoform X1 [Solanum lycopersicum]	biological process: cellular process (GO:0009987);; biological process: single-organism process (GO:0044699);; biological process: response to stimulus (GO:0050896);; biological process: localization (GO:0051179);; molecular function: transporter activity (GO:0005215);; cellular component: membrane (GO:0016020)
Solyc04g007620.1	Solyc04g007620.1	22.4688	20.2525	29.9011	13.6484	11.4452	8.00028	44.2045	42.0646	35.4619	0.000126636	-1.28021	down	7.25811e-16	1.97922	up	--	--	--	--	--	--	--	--	--	S	Function unknown	PREDICTED: uncharacterized protein LOC104249044 [Nicotiana sylvestris]	--
Solyc04g007710.3	Solyc04g007710.3	33.6134	42.9522	33.3996	109.817	118.391	109.823	37.5603	36.4072	39.9102	1.8493e-17	1.46879	up	5.59201e-24	-1.45479	down	[RTKL]	General function prediction only;; Signal transduction mechanisms;; Transcription;; Replication, recombination and repair	Biological Process: MAPK cascade (GO:0000165);; Molecular Function: MAP kinase activity (GO:0004707);; Molecular Function: ATP binding (GO:0005524);; Biological Process: protein phosphorylation (GO:0006468);;	--	--	[T]	Signal transduction mechanisms	Protein kinase domain;; Protein tyrosine kinase;; Lipopolysaccharide kinase (Kdo/WaaP) family	Mitogen-activated protein kinase 15 GN=MPK15 OS=Arabidopsis thaliana (Mouse-ear cress) PE=1 SV=3	T	Signal transduction mechanisms	PREDICTED: mitogen-activated protein kinase 14 isoform X1 [Solanum lycopersicum]	biological process: metabolic process (GO:0008152);; biological process: cellular process (GO:0009987);; biological process: signaling (GO:0023052);; biological process: single-organism process (GO:0044699);; biological process: response to stimulus (GO:0050896);; biological process: biological regulation (GO:0065007);; molecular function: catalytic activity (GO:0003824);; molecular function: mol…
Solyc04g007800.3	Solyc04g007800.3	1.68764	1.31853	1.96859	14.1967	12.0492	11.2918	4.66607	7.43425	5.25546	2.35644e-12	2.76507	up	0.00164926	-1.01185	down	[R]	General function prediction only	--	--	--	[R]	General function prediction only	C2 domain	Probable ADP-ribosylation factor GTPase-activating protein AGD11 GN=AGD11 OS=Arabidopsis thaliana (Mouse-ear cress) PE=2 SV=1	R	General function prediction only	PREDICTED: probable ADP-ribosylation factor GTPase-activating protein AGD11 [Solanum lycopersicum]	--
Solyc04g007810.1	Solyc04g007810.1	3.55613	2.54473	0.29267	37.0128	29.8044	21.5706	0.801595	0.703886	0.650248	5.13495e-13	3.63867	up	4.30337e-21	-5.18835	down	--	--	--	--	--	--	--	Cornifin (SPRR) family	--	R	General function prediction only	PREDICTED: periaxin-like [Solanum lycopersicum]	--
Solyc04g008075.1	Solyc04g008075.1	14.1459	7.58169	10.3839	2.87733	2.92849	3.9033	8.22731	6.66262	5.38542	2.88272e-05	-1.86213	down	0.0075811	1.15543	up	--	--	--	--	--	--	--	Trypsin and protease inhibitor	Miraculin (Precursor) OS=Synsepalum dulcificum (Miracle fruit) PE=1 SV=3	R	General function prediction only	PREDICTED: miraculin-like [Solanum lycopersicum]	--
Solyc04g009870.1	Solyc04g009870.1	26.3621	17.9961	23.2923	5.05585	3.76054	6.0172	21.6274	14.3929	20.96	5.43931e-05	-2.31007	down	0.000304242	2.0253	up	--	--	--	--	--	--	--	--	--	--	--	--	--
Solyc04g010200.1	Solyc04g010200.1	0.59802	0.734064	0.177835	3.33253	2.54287	2.00033	0	0.010794	0.05193	2.81665e-06	2.21828	up	2.07215e-24	-6.56114	down	[V]	Defense mechanisms	Molecular Function: ATP binding (GO:0005524);; Cellular Component: vacuolar lumen (GO:0005775);; Cellular Component: plasma membrane (GO:0005886);; Biological Process: obsolete ATP catabolic process (GO:0006200);; Biological Process: vacuolar transport (GO:0007034);; Biological Process: response to nematode (GO:0009624);; Molecular Function: ATPase-coupled organic phosphonate transmembrane transp…	--	--	[Q]	Secondary metabolites biosynthesis, transport and catabolism	ABC-2 type transporter;; ABC transporter;; AAA ATPase domain	ABC transporter G family member 6 GN=MSH12.4 OS=Arabidopsis thaliana (Mouse-ear cress) PE=2 SV=1	V	Defense mechanisms	PREDICTED: ABC transporter G family member 6-like [Solanum lycopersicum]	molecular function: binding (GO:0005488);; cellular component: cell (GO:0005623);; cellular component: membrane-enclosed lumen (GO:0031974);; cellular component: organelle (GO:0043226);; cellular component: organelle part (GO:0044422);; cellular component: cell part (GO:0044464);; cellular component: membrane (GO:0016020);; biological process: metabolic process (GO:0008152);; biological process: …
Solyc04g011600.3	Solyc04g011600.3	1.18581	1.42201	0.647326	8.42698	7.14618	5.58628	0.01652	0.123215	0.172302	3.81828e-13	2.58002	up	3.56781e-41	-6.00705	down	--	--	Molecular Function: 1-acylglycerol-3-phosphate O-acyltransferase activity (GO:0003841);; Molecular Function: glycerol-3-phosphate O-acyltransferase activity (GO:0004366);; Biological Process: suberin biosynthetic process (GO:0010345);;	K13508|0|sly:101257357|K13508 glycerol-3-phosphate acyltransferase [EC:2.3.1.15] | (RefSeq) glycerol-3-phosphate acyltransferase 5-like	Glycerolipid metabolism (ko00561);; Glycerophospholipid metabolism (ko00564)	--	--	Acyltransferase	Glycerol-3-phosphate acyltransferase 5 GN=GPAT5 OS=Arabidopsis thaliana (Mouse-ear cress) PE=1 SV=1	I	Lipid transport and metabolism	PREDICTED: glycerol-3-phosphate acyltransferase 5-like [Solanum lycopersicum]	biological process: metabolic process (GO:0008152);; molecular function: catalytic activity (GO:0003824);; biological process: cellular process (GO:0009987);; biological process: single-organism process (GO:0044699)
Solyc04g011750.3	Solyc04g011750.3	85.4492	105.231	94.1826	30.7998	42.3011	49.3094	69.5323	70.7597	100.309	2.96374e-12	-1.36662	down	0.00170379	1.07759	up	--	--	--	--	--	--	--	--	--	--	--	PREDICTED: histone H3.v1-like [Solanum lycopersicum]	--
Solyc04g011940.2	Solyc04g011940.2	1.95804	1.38264	0.555925	14.7454	13.4452	9.75324	0.101653	0.234015	0.074898	5.26434e-17	3.13443	up	6.32002e-41	-6.27992	down	[Q]	Secondary metabolites biosynthesis, transport and catabolism	Molecular Function: monooxygenase activity (GO:0004497);; Molecular Function: iron ion binding (GO:0005506);; Molecular Function: electron carrier activity (GO:0009055);; Molecular Function: oxidoreductase activity, acting on paired donors, with incorporation or reduction of molecular oxygen (GO:0016705);; Molecular Function: heme binding (GO:0020037);; Biological Process: oxidation-reduction pro…	--	--	[QI]	Secondary metabolites biosynthesis, transport and catabolism;; Lipid transport and metabolism	Cytochrome P450	Alkane hydroxylase MAH1 {ECO:0000303|PubMed:17905869} OS=Arabidopsis thaliana (Mouse-ear cress) PE=2 SV=1	Q	Secondary metabolites biosynthesis, transport and catabolism	PREDICTED: cytochrome P450 86B1 [Solanum lycopersicum]	biological process: metabolic process (GO:0008152);; biological process: single-organism process (GO:0044699);; molecular function: catalytic activity (GO:0003824);; molecular function: binding (GO:0005488);; molecular function: electron carrier activity (GO:0009055)
Solyc04g014290.1	Solyc04g014290.1	20.0421	14.3219	7.63392	144.884	111.609	96.1978	1.52963	1.99201	2.00932	3.56894e-15	2.92409	up	4.65488e-39	-5.84867	down	--	--	--	--	--	--	--	--	--	R	General function prediction only	PREDICTED: vegetative cell wall protein gp1-like [Solanum lycopersicum]	--
Solyc04g014320.1	Solyc04g014320.1	12.1471	14.6052	7.44316	167.243	140.978	102.164	1.03744	2.1701	1.84808	2.14802e-15	3.42926	up	4.85017e-33	-6.2159	down	--	--	--	--	--	--	--	--	--	R	General function prediction only	PREDICTED: gibberellin-regulated protein 14-like [Solanum lycopersicum]	--
Solyc04g014330.1	Solyc04g014330.1	16.343	19.1956	8.03091	288.212	201.801	169.483	2.54497	3.19072	1.47904	5.86962e-13	3.77082	up	1.0512e-25	-6.38936	down	--	--	--	--	--	--	--	--	--	R	General function prediction only	PREDICTED: RNA-binding protein 12-like [Solanum lycopersicum]	--
Solyc04g014350.1	Solyc04g014350.1	9.45746	10.5422	3.05567	81.0881	64.6753	58.262	2.05064	0.765359	1.60116	6.87509e-17	2.98011	up	6.903e-44	-5.31182	down	--	--	--	--	--	--	--	--	--	--	--	PREDICTED: glycine, alanine and asparagine-rich protein-like [Solanum tuberosum]	--
Solyc04g014470.3	Solyc04g014470.3	0.847622	0.865361	0.646531	3.78819	4.47347	4.34263	0.551469	0.962167	0.638489	4.40244e-10	2.26242	up	5.83427e-14	-2.43392	down	[KAD]	Transcription;; RNA processing and modification;; Cell cycle control, cell division, chromosome partitioning	Molecular Function: binding (GO:0005488);;	K09422|5.45355e-178|sly:101268562|K09422 myb proto-oncogene protein, plant | (RefSeq) protein ODORANT1-like	--	[K]	Transcription	Myb-like DNA-binding domain;; Myb-like DNA-binding domain	Protein ODORANT1 GN=ODO1 OS=Petunia hybrida (Petunia) PE=2 SV=1	K	Transcription	PREDICTED: protein ODORANT1-like [Solanum lycopersicum]	molecular function: binding (GO:0005488)
Solyc04g014510.3	Solyc04g014510.3	743.132	451.039	1071.64	153.221	169.01	141.325	704.049	550.355	472.575	0.000661662	-2.43424	down	5.75612e-12	1.9963	up	[E]	Amino acid transport and metabolism	Molecular Function: glutamate-ammonia ligase activity (GO:0004356);; Molecular Function: ATP binding (GO:0005524);; Cellular Component: cytoplasm (GO:0005737);; Biological Process: glutamine biosynthetic process (GO:0006542);; Biological Process: nitrogen fixation (GO:0009399);;	K01915|0|sly:543756|K01915 glutamine synthetase [EC:6.3.1.2] | (RefSeq) gts1; glutamine synthetase cytosolic isozyme 1-1	Arginine biosynthesis (ko00220);; Alanine, aspartate and glutamate metabolism (ko00250);; Glyoxylate and dicarboxylate metabolism (ko00630);; Nitrogen metabolism (ko00910);; Biosynthesis of amino acids (ko01230)	[E]	Amino acid transport and metabolism	Glutamine synthetase, catalytic domain;; Glutamine synthetase, beta-Grasp domain	Glutamine synthetase cytosolic isozyme 1-1 OS=Oryza sativa subsp. japonica (Rice) PE=1 SV=1	E	Amino acid transport and metabolism	PREDICTED: glutamine synthetase cytosolic isozyme 1-1 [Solanum lycopersicum]	biological process: metabolic process (GO:0008152);; molecular function: catalytic activity (GO:0003824);; molecular function: binding (GO:0005488);; cellular component: cell (GO:0005623);; cellular component: cell part (GO:0044464);; biological process: cellular process (GO:0009987);; biological process: single-organism process (GO:0044699)
Solyc04g014730.3	Solyc04g014730.3	1.74207	2.68461	1.68433	11.9311	12.5438	13.4055	5.78931	6.04815	1.34546	5.45087e-27	2.78336	up	0.000128182	-1.46902	down	[Q]	Secondary metabolites biosynthesis, transport and catabolism	Molecular Function: fumarylacetoacetase activity (GO:0004334);; Cellular Component: cytosol (GO:0005829);; Biological Process: aromatic amino acid family metabolic process (GO:0009072);; Biological Process: chlorophyll catabolic process (GO:0015996);;	K01555|0|sly:101261704|K01555 fumarylacetoacetase [EC:3.7.1.2] | (RefSeq) fumarylacetoacetase	Tyrosine metabolism (ko00350)	[G]	Carbohydrate transport and metabolism	Fumarylacetoacetate (FAA) hydrolase family;; Fumarylacetoacetase N-terminal	--	Q	Secondary metabolites biosynthesis, transport and catabolism	PREDICTED: fumarylacetoacetase-like [Solanum lycopersicum]	biological process: metabolic process (GO:0008152);; molecular function: catalytic activity (GO:0003824);; cellular component: cell (GO:0005623);; cellular component: cell part (GO:0044464);; biological process: cellular process (GO:0009987);; biological process: single-organism process (GO:0044699)
Solyc04g015520.3	Solyc04g015520.3	2.05702	1.42642	1.80749	22.4608	21.9313	23.1408	3.37435	3.32513	2.5796	1.11201e-39	3.51857	up	5.95671e-36	-2.7622	down	--	--	--	--	--	--	--	Remorin, C-terminal region	--	S	Function unknown	PREDICTED: putative uncharacterized protein DDB_G0287457 [Solanum lycopersicum]	--
Solyc04g016330.3	Solyc04g016330.3	1.96449	1.51948	1.53317	9.15144	8.03984	6.89321	0.722453	0.858935	0.785928	1.11708e-14	2.11599	up	4.4103e-36	-3.23441	down	[C]	Energy production and conversion	Molecular Function: glycerol-3-phosphate dehydrogenase [NAD+] activity (GO:0004367);; Biological Process: carbohydrate metabolic process (GO:0005975);; Cellular Component: glycerol-3-phosphate dehydrogenase complex (GO:0009331);; Biological Process: glycerol-3-phosphate catabolic process (GO:0046168);; Molecular Function: NAD binding (GO:0051287);; Biological Process: oxidation-reduction process …	K00006|0|sly:101260923|K00006 glycerol-3-phosphate dehydrogenase (NAD+) [EC:1.1.1.8] | (RefSeq) probable glycerol-3-phosphate dehydrogenase [NAD(+)] 1, cytosolic	Glycerophospholipid metabolism (ko00564)	[C]	Energy production and conversion	NAD-dependent glycerol-3-phosphate dehydrogenase C-terminus;; NAD-dependent glycerol-3-phosphate dehydrogenase N-terminus	Probable glycerol-3-phosphate dehydrogenase [NAD(+)] 1, cytosolic OS=Oryza sativa subsp. japonica (Rice) PE=2 SV=1	C	Energy production and conversion	PREDICTED: probable glycerol-3-phosphate dehydrogenase [NAD(+)] 1, cytosolic [Solanum lycopersicum]	biological process: metabolic process (GO:0008152);; biological process: single-organism process (GO:0044699);; molecular function: catalytic activity (GO:0003824);; cellular component: cell (GO:0005623);; cellular component: macromolecular complex (GO:0032991);; cellular component: cell part (GO:0044464);; biological process: cellular process (GO:0009987);; molecular function: binding (GO:000548…
Solyc04g016440.3	Solyc04g016440.3	1.16268	1.59604	1.40861	5.62156	7.09067	6.88367	1.29452	1.36467	1.50681	2.36191e-07	1.93853	up	9.39413e-10	-2.03446	down	--	--	Cellular Component: membrane (GO:0016020);;	--	--	[S]	Function unknown	Transmembrane proteins 14C	--	S	Function unknown	PREDICTED: uncharacterized protein LOC101258058 [Solanum lycopersicum]	cellular component: membrane (GO:0016020)
Solyc04g025530.3	Solyc04g025530.3	15.6324	25.1657	16.1706	0.91056	1.61648	1.72872	6.38928	5.00378	7.42409	9.33697e-13	-3.87053	down	7.32346e-11	2.23059	up	[E]	Amino acid transport and metabolism	Molecular Function: glutamate decarboxylase activity (GO:0004351);; Molecular Function: calmodulin binding (GO:0005516);; Cellular Component: nucleus (GO:0005634);; Cellular Component: cytosol (GO:0005829);; Biological Process: glutamate metabolic process (GO:0006536);; Molecular Function: oxidoreductase activity (GO:0016491);; Molecular Function: pyridoxal phosphate binding (GO:0030170);; Biolog…	K01580|0|sly:101259235|K01580 glutamate decarboxylase [EC:4.1.1.15] | (RefSeq) glutamate decarboxylase 4	Alanine, aspartate and glutamate metabolism (ko00250);; beta-Alanine metabolism (ko00410);; Taurine and hypotaurine metabolism (ko00430);; Butanoate metabolism (ko00650)	[E]	Amino acid transport and metabolism	Pyridoxal-dependent decarboxylase conserved domain	Glutamate decarboxylase 4 GN=GAD4 OS=Arabidopsis thaliana (Mouse-ear cress) PE=1 SV=1	E	Amino acid transport and metabolism	PREDICTED: glutamate decarboxylase 4 [Solanum lycopersicum]	biological process: metabolic process (GO:0008152);; molecular function: catalytic activity (GO:0003824);; molecular function: binding (GO:0005488);; cellular component: cell (GO:0005623);; cellular component: organelle (GO:0043226);; cellular component: cell part (GO:0044464);; biological process: cellular process (GO:0009987);; biological process: single-organism process (GO:0044699)
Solyc04g040220.3	Solyc04g040220.3	11.5633	9.84219	9.02565	2.97034	4.15564	4.7998	12.808	13.9704	12.3656	2.91559e-09	-1.48334	down	1.18411e-18	1.80245	up	--	--	Cellular Component: nucleus (GO:0005634);; Cellular Component: cytoplasm (GO:0005737);; Biological Process: polarity specification of adaxial/abaxial axis (GO:0009944);; Biological Process: proximal/distal pattern formation (GO:0009954);; Biological Process: floral organ abscission (GO:0010227);; Biological Process: nectary development (GO:0010254);; Biological Process: floral meristem determinac…	K14508|0|sly:101254191|K14508 regulatory protein NPR1 | (RefSeq) SlBOP1; BLADE-ON-PETIOLE protein BOP1	Plant hormone signal transduction (ko04075)	[R]	General function prediction only	BTB/POZ domain;; Domain of unknown function (DUF3420);; Ankyrin repeats (3 copies);; Ankyrin repeat;; Ankyrin repeat;; Ankyrin repeats (many copies);; Ankyrin repeats (many copies)	Regulatory protein NPR5 GN=F13H10.8 OS=Arabidopsis thaliana (Mouse-ear cress) PE=1 SV=1	R	General function prediction only	PREDICTED: regulatory protein NPR5-like [Solanum lycopersicum]	cellular component: cell (GO:0005623);; cellular component: organelle (GO:0043226);; cellular component: cell part (GO:0044464);; biological process: multicellular organismal process (GO:0032501);; biological process: developmental process (GO:0032502);; biological process: single-organism process (GO:0044699);; biological process: reproductive process (GO:0022414)
Solyc04g049800.3	Solyc04g049800.3	1.09677	1.02442	1.71847	4.57996	4.40762	5.8812	2.0876	2.61672	1.98065	7.40734e-06	1.81669	up	0.0040741	-1.02782	down	--	--	--	K09284|0|sot:102579807|K09284 AP2-like factor, euAP2 lineage | (RefSeq) ethylene-responsive transcription factor RAP2-7	--	--	--	AP2 domain	Ethylene-responsive transcription factor RAP2-7 GN=T17D12.11 OS=Arabidopsis thaliana (Mouse-ear cress) PE=2 SV=2	K	Transcription	PREDICTED: ethylene-responsive transcription factor RAP2-7-like [Solanum lycopersicum]	--
Solyc04g050170.3	Solyc04g050170.3	1.92701	1.14106	2.31712	12.0449	9.57428	7.67138	4.19203	5.25942	3.19266	5.0774e-10	2.29535	up	0.000733204	-1.11209	down	[RTKL]	General function prediction only;; Signal transduction mechanisms;; Transcription;; Replication, recombination and repair	Molecular Function: nucleotide binding (GO:0000166);; Molecular Function: protein kinase activity (GO:0004672);; Biological Process: post-embryonic development (GO:0009791);; Biological Process: tissue development (GO:0009888);; Cellular Component: membrane (GO:0016020);; Biological Process: phosphorylation (GO:0016310);; Biological Process: shoot system development (GO:0048367);; Biological Proc…	--	--	--	--	Leucine Rich repeats (2 copies);; Protein kinase domain;; Leucine rich repeat;; Protein tyrosine kinase;; Leucine Rich Repeat;; Leucine Rich repeat;; Leucine rich repeat	Leucine-rich repeat receptor-like protein kinase PXL2 (Precursor) GN=PXL2 OS=Arabidopsis thaliana (Mouse-ear cress) PE=2 SV=1	T	Signal transduction mechanisms	PREDICTED: leucine-rich repeat receptor-like protein kinase PXL1 [Solanum lycopersicum]	molecular function: binding (GO:0005488);; biological process: metabolic process (GO:0008152);; biological process: cellular process (GO:0009987);; molecular function: catalytic activity (GO:0003824);; biological process: multicellular organismal process (GO:0032501);; biological process: developmental process (GO:0032502);; biological process: single-organism process (GO:0044699);; cellular comp…
Solyc04g051500.3	Solyc04g051500.3	15.1864	17.685	11.8713	45.2106	39.8022	38.0515	18.9809	18.2679	18.1875	7.47266e-11	1.21222	up	6.07896e-11	-1.02618	down	--	--	Cellular Component: integral component of membrane (GO:0016021);;	--	--	[GE]	Carbohydrate transport and metabolism;; Amino acid transport and metabolism	Triose-phosphate Transporter family;; UAA transporter family	UDP-galactose transporter 2 GN=UDP-GALT2 OS=Arabidopsis thaliana (Mouse-ear cress) PE=2 SV=1	EG	Amino acid transport and metabolism;; Carbohydrate transport and metabolism	PREDICTED: UDP-galactose transporter 2 [Solanum lycopersicum]	cellular component: membrane (GO:0016020);; cellular component: membrane part (GO:0044425)
Solyc04g054340.1	Solyc04g054340.1	77.4228	65.1925	79.155	23.4866	29.1345	33.528	79.5407	130.284	168.915	1.26392e-08	-1.50695	down	0.000287146	2.23794	up	--	--	--	--	--	--	--	--	--	S	Function unknown	PREDICTED: uncharacterized protein LOC104115699 [Nicotiana tomentosiformis]	--
Solyc04g054370.1	Solyc04g054370.1	13.9019	6.32088	9.1964	29.4392	32.5048	36.9131	16.5212	12.0084	12.7573	6.00611e-08	1.60741	up	5.28982e-06	-1.15878	down	--	--	--	K16282|8.09318e-105|sly:101246418|K16282 E3 ubiquitin-protein ligase RHA2 [EC:2.3.2.27] | (RefSeq) probable E3 ubiquitin-protein ligase XERICO	--	[O]	Posttranslational modification, protein turnover, chaperones	Ring finger domain;; RING-H2 zinc finger;; Zinc finger, C3HC4 type (RING finger);; Zinc finger, C3HC4 type (RING finger);; Anaphase-promoting complex subunit 11 RING-H2 finger;; Zinc finger, C3HC4 type (RING finger);; zinc-RING finger domain;; Zinc-finger of the MIZ type in Nse subunit	E3 ubiquitin-protein ligase RHA2A GN=RHA2A OS=Arabidopsis thaliana (Mouse-ear cress) PE=1 SV=1	O	Posttranslational modification, protein turnover, chaperones	PREDICTED: probable E3 ubiquitin-protein ligase XERICO [Solanum lycopersicum]	--
Solyc04g054740.3	Solyc04g054740.3	0.610608	0.287602	0.350422	3.18191	2.3441	3.78953	0.227312	0.320681	0.179075	2.14388e-07	2.73005	up	7.93748e-13	-3.55386	down	[I]	Lipid transport and metabolism	Molecular Function: inositol-3-phosphate synthase activity (GO:0004512);; Cellular Component: cytoplasm (GO:0005737);; Biological Process: inositol biosynthetic process (GO:0006021);; Biological Process: phospholipid biosynthetic process (GO:0008654);;	K01858|0|sly:544226|K01858 myo-inositol-1-phosphate synthase [EC:5.5.1.4] | (RefSeq) IPS, Inps; inositol-3-phosphate synthase	Inositol phosphate metabolism (ko00562)	[I]	Lipid transport and metabolism	Myo-inositol-1-phosphate synthase;; Myo-inositol-1-phosphate synthase	Inositol-3-phosphate synthase OS=Nicotiana tabacum (Common tobacco) PE=2 SV=1	I	Lipid transport and metabolism	PREDICTED: inositol-3-phosphate synthase [Solanum lycopersicum]	biological process: metabolic process (GO:0008152);; molecular function: catalytic activity (GO:0003824);; cellular component: cell (GO:0005623);; cellular component: cell part (GO:0044464);; biological process: cellular process (GO:0009987);; biological process: single-organism process (GO:0044699)
Solyc04g054760.3	Solyc04g054760.3	1.31541	1.82396	1.87266	16.7771	20.3635	17.2246	4.41485	5.38978	5.1944	1.31531e-23	3.27965	up	1.58436e-11	-1.75022	down	--	--	--	--	--	--	--	Protein of unknown function (DUF581)	--	S	Function unknown	PREDICTED: uncharacterized protein LOC101267225 [Solanum lycopersicum]	--
Solyc04g054960.1	Solyc04g054960.1	0.072647	0.050839	0	6.00865	3.63662	7.4892	0.475242	0.245754	0.07317	1.43215e-13	6.42502	up	5.56088e-09	-4.19179	down	--	--	--	--	--	--	--	--	--	S	Function unknown	PREDICTED: uncharacterized protein LOC101263106 [Solanum lycopersicum]	--
Solyc04g055140.1	Solyc04g055140.1	14.8755	11.1018	17.9823	3.24206	6.76626	5.75167	21.4847	22.3057	24.0891	0.000120831	-1.62541	down	6.24258e-12	2.20519	up	--	--	--	--	--	--	--	--	--	R	General function prediction only	PREDICTED: uncharacterized protein LOC102595915 [Solanum tuberosum]	--
Solyc04g055207.1	Solyc04g055207.1	18.4804	10.9626	16.0605	4.39841	4.44314	6.37244	14.2032	10.4924	9.80166	7.09138e-06	-1.68883	down	0.000116758	1.24991	up	--	--	--	--	--	--	--	--	--	--	--	--	--
Solyc04g056310.3	Solyc04g056310.3	0.902484	1.29744	1.4817	12.0296	14.822	14.4484	0.966615	1.46703	1.07977	1.83648e-30	3.33751	up	1.72054e-41	-3.48034	down	[KAD]	Transcription;; RNA processing and modification;; Cell cycle control, cell division, chromosome partitioning	Biological Process: response to organic substance (GO:0010033);;	K09422|0|sly:101257461|K09422 myb proto-oncogene protein, plant | (RefSeq) myb-related protein 315-like	--	[K]	Transcription	Myb-like DNA-binding domain;; Myb-like DNA-binding domain	Transcription factor MYB39 GN=dl4925c OS=Arabidopsis thaliana (Mouse-ear cress) PE=2 SV=1	K	Transcription	PREDICTED: myb-related protein 315-like [Solanum lycopersicum]	biological process: response to stimulus (GO:0050896)
Solyc04g057940.3	Solyc04g057940.3	3.56569	5.79318	3.08995	9.44011	11.3166	11.92	1.88922	1.48636	2.18135	1.47011e-06	1.22117	up	2.50022e-37	-2.42164	down	--	--	--	--	--	[S]	Function unknown	WD domain, G-beta repeat;; U-box domain;; Zinc-finger of the MIZ type in Nse subunit	Putative E3 ubiquitin-protein ligase LIN-1 {ECO:0000250|UniProtKB:D1FP53} OS=Lotus japonicus (Lotus corniculatus var. japonicus) PE=2 SV=2	R	General function prediction only	PREDICTED: putative E3 ubiquitin-protein ligase LIN-1 isoform X2 [Solanum lycopersicum]	--
Solyc04g064900.1	Solyc04g064900.1	0.10767	0	0.243637	8.4032	8.89381	9.26502	1.11882	1.33944	0.384322	2.08974e-11	5.89164	up	8.13534e-07	-3.09843	down	--	--	Molecular Function: catalytic activity (GO:0003824);;	--	--	--	--	Glycosyl hydrolase family 9	Endoglucanase 9 GN=GLU1 OS=Oryza sativa subsp. japonica (Rice) PE=2 SV=1	S	Function unknown	PREDICTED: endoglucanase 21-like [Solanum lycopersicum]	molecular function: catalytic activity (GO:0003824)
Solyc04g071520.3	Solyc04g071520.3	4.75152	2.49567	4.03998	0.643107	0.641458	1.26503	3.06372	5.89368	4.50846	2.0957e-05	-2.18707	down	3.97673e-06	2.42048	up	--	--	--	--	--	--	--	TFIIS helical bundle-like domain	Probable mediator of RNA polymerase II transcription subunit 26c GN=MYH9.6 OS=Arabidopsis thaliana (Mouse-ear cress) PE=1 SV=1	K	Transcription	PREDICTED: probable mediator of RNA polymerase II transcription subunit 26c isoform X1 [Solanum lycopersicum]	--
Solyc04g071540.3	Solyc04g071540.3	12.0539	10.6132	12.2416	38.0609	35.4128	26.0056	13.7626	15.3339	12.3581	8.90094e-08	1.37544	up	3.2961e-06	-1.14957	down	[GC]	Carbohydrate transport and metabolism;; Energy production and conversion	Cellular Component: vacuole (GO:0005773);; Biological Process: post-embryonic development (GO:0009791);; Molecular Function: transferase activity, transferring hexosyl groups (GO:0016758);; Biological Process: lipid glycosylation (GO:0030259);;	K05841|0|sly:101245355|K05841 sterol 3beta-glucosyltransferase [EC:2.4.1.173] | (RefSeq) sterol 3-beta-glucosyltransferase UGT80B1	--	[GC]	Carbohydrate transport and metabolism;; Energy production and conversion	Glycosyltransferase family 28 N-terminal domain;; UDP-glucoronosyl and UDP-glucosyl transferase	Sterol 3-beta-glucosyltransferase UGT80B1 GN=T10P12.7 OS=Arabidopsis thaliana (Mouse-ear cress) PE=2 SV=1	CG	Energy production and conversion;; Carbohydrate transport and metabolism	PREDICTED: sterol 3-beta-glucosyltransferase UGT80B1 [Solanum lycopersicum]	cellular component: cell (GO:0005623);; cellular component: organelle (GO:0043226);; cellular component: cell part (GO:0044464);; biological process: multicellular organismal process (GO:0032501);; biological process: developmental process (GO:0032502);; biological process: single-organism process (GO:0044699);; biological process: metabolic process (GO:0008152);; molecular function: catalytic ac…
Solyc04g071590.3	Solyc04g071590.3	24.8391	39.5622	28.6056	3.15458	4.24569	5.23276	13.2738	7.72429	15.6185	4.61183e-11	-3.02583	down	0.00224175	1.6362	up	--	--	Biological Process: response to stress (GO:0006950);;	--	--	--	--	ABA/WDS induced protein	Abscisic stress-ripening protein 3 GN=ASR3 OS=Solanum lycopersicum (Tomato) PE=4 SV=2	S	Function unknown	PREDICTED: abscisic stress-ripening protein 3 [Solanum lycopersicum]	biological process: response to stimulus (GO:0050896)
Solyc04g071610.3	Solyc04g071610.3	158.03	105.556	148.641	1110.21	1178.98	1242.38	319.104	303.315	213.739	9.11268e-68	2.95469	up	8.11209e-47	-1.98011	down	--	--	Cellular Component: nucleus (GO:0005634);; Cellular Component: cytosol (GO:0005829);; Biological Process: response to stress (GO:0006950);;	--	--	--	--	ABA/WDS induced protein	Abscisic stress-ripening protein 1 GN=ASR1 OS=Solanum lycopersicum (Tomato) PE=2 SV=1	S	Function unknown	abscisic stress-ripening protein 1 [Solanum lycopersicum]	cellular component: cell (GO:0005623);; cellular component: organelle (GO:0043226);; cellular component: cell part (GO:0044464);; biological process: response to stimulus (GO:0050896)
Solyc04g071620.3	Solyc04g071620.3	4.19679	1.01509	6.578	108.306	91.1259	98.0194	16.0009	15.2823	12.8558	3.14223e-93	4.50706	up	1.17586e-55	-2.65187	down	--	--	Biological Process: response to stress (GO:0006950);;	--	--	--	--	ABA/WDS induced protein	--	S	Function unknown	uncharacterized protein LOC101246420 [Solanum lycopersicum]	biological process: response to stimulus (GO:0050896)
Solyc04g071650.3	Solyc04g071650.3	93.669	82.8419	85.4018	269.336	252.116	252.565	123.672	129.29	103.002	6.5096e-18	1.41766	up	1.29321e-13	-1.02065	down	[M]	Cell wall/membrane/envelope biogenesis	Molecular Function: zinc ion binding (GO:0008270);; Cellular Component: integral component of membrane (GO:0016021);; Molecular Function: cellulose synthase (UDP-forming) activity (GO:0016760);; Biological Process: cellulose biosynthetic process (GO:0030244);;	K10999|0|sly:101248382|K10999 cellulose synthase A [EC:2.4.1.12] | (RefSeq) cellulose synthase A catalytic subunit 2 [UDP-forming]-like	--	--	--	Cellulose synthase;; Zinc-binding RING-finger;; Glycosyltransferase like family 2;; Glycosyl transferase family group 2	Cellulose synthase A catalytic subunit 6 [UDP-forming] GN=MVP7.7 OS=Arabidopsis thaliana (Mouse-ear cress) PE=1 SV=2	O	Posttranslational modification, protein turnover, chaperones	PREDICTED: cellulose synthase A catalytic subunit 2 [UDP-forming]-like [Solanum lycopersicum]	molecular function: binding (GO:0005488);; cellular component: membrane (GO:0016020);; cellular component: membrane part (GO:0044425);; biological process: metabolic process (GO:0008152);; molecular function: catalytic activity (GO:0003824);; biological process: cellular process (GO:0009987);; biological process: single-organism process (GO:0044699)
Solyc04g071890.3	Solyc04g071890.3	1511.52	2208.39	1157.13	53.8394	50.7724	76.3902	266.301	153.125	350.262	2.16046e-12	-4.90093	down	0.0011412	2.19193	up	--	--	Molecular Function: peroxidase activity (GO:0004601);; Cellular Component: vacuole (GO:0005773);; Biological Process: response to oxidative stress (GO:0006979);; Cellular Component: plant-type cell wall (GO:0009505);; Cellular Component: membrane (GO:0016020);; Molecular Function: heme binding (GO:0020037);; Molecular Function: metal ion binding (GO:0046872);; Biological Process: oxidation-reduct…	K00430|0|sly:101253377|K00430 peroxidase [EC:1.11.1.7] | (RefSeq) GPX; peroxidase 12	Phenylpropanoid biosynthesis (ko00940)	--	--	Peroxidase	Peroxidase 12 (Precursor) OS=Arabidopsis thaliana (Mouse-ear cress) PE=1 SV=1	G	Carbohydrate transport and metabolism	PREDICTED: peroxidase 12-like [Solanum lycopersicum]	biological process: metabolic process (GO:0008152);; biological process: single-organism process (GO:0044699);; molecular function: catalytic activity (GO:0003824);; molecular function: antioxidant activity (GO:0016209);; cellular component: cell (GO:0005623);; cellular component: organelle (GO:0043226);; cellular component: cell part (GO:0044464);; biological process: response to stimulus (GO:00…
Solyc04g072000.3	Solyc04g072000.3	203.691	204.581	186.869	20.2902	23.8426	33.5038	79.4189	56.8286	84.4283	4.89492e-65	-3.0845	down	3.8806e-07	1.60818	up	--	--	Molecular Function: chitinase activity (GO:0004568);; Biological Process: carbohydrate metabolic process (GO:0005975);; Biological Process: chitin catabolic process (GO:0006032);; Molecular Function: chitin binding (GO:0008061);; Biological Process: cell wall macromolecule catabolic process (GO:0016998);;	K01183|0|sly:101256086|K01183 chitinase [EC:3.2.1.14] | (RefSeq) endochitinase EP3	Amino sugar and nucleotide sugar metabolism (ko00520)	[R]	General function prediction only	Chitinase class I;; Chitin recognition protein	Chitinase 6 (Precursor) OS=Oryza sativa subsp. japonica (Rice) PE=2 SV=1	G	Carbohydrate transport and metabolism	PREDICTED: chitinase 6 [Solanum lycopersicum]	biological process: metabolic process (GO:0008152);; molecular function: catalytic activity (GO:0003824);; molecular function: binding (GO:0005488);; biological process: cellular process (GO:0009987)
Solyc04g072030.1	Solyc04g072030.1	12.2753	13.8287	7.1725	26.6365	25.3416	24.5274	10.9375	8.18759	9.38963	4.59978e-07	1.05354	up	7.50438e-14	-1.32255	down	[R]	General function prediction only	Molecular Function: GTPase activity (GO:0003924);; Molecular Function: GTP binding (GO:0005525);; Biological Process: obsolete GTP catabolic process (GO:0006184);;	--	--	[UR]	Intracellular trafficking, secretion, and vesicular transport;; General function prediction only	Dynamin central region;; Dynamin family;; Dynamin GTPase effector domain	Dynamin-related protein 4C GN=DRP4C OS=Arabidopsis thaliana (Mouse-ear cress) PE=2 SV=1	U	Intracellular trafficking, secretion, and vesicular transport	PREDICTED: dynamin-related protein 4C [Solanum lycopersicum]	biological process: metabolic process (GO:0008152);; molecular function: catalytic activity (GO:0003824);; molecular function: binding (GO:0005488);; biological process: cellular process (GO:0009987);; biological process: single-organism process (GO:0044699)
Solyc04g072700.3	Solyc04g072700.3	0.104256	0.053322	0.087719	1.66407	1.2416	1.43095	0	0.149203	0.105511	7.98295e-05	3.66284	up	1.5448e-05	-3.57385	down	--	--	Biological Process: metal ion transport (GO:0030001);; Molecular Function: metal ion binding (GO:0046872);;	--	--	[P]	Inorganic ion transport and metabolism	--	Heavy metal-associated isoprenylated plant protein 26 (Precursor) GN=F20M13.140 OS=Arabidopsis thaliana (Mouse-ear cress) PE=1 SV=1	P	Inorganic ion transport and metabolism	PREDICTED: heavy metal-associated isoprenylated plant protein 26 isoform X1 [Solanum lycopersicum]	biological process: single-organism process (GO:0044699);; biological process: localization (GO:0051179);; molecular function: binding (GO:0005488)
Solyc04g072790.2	Solyc04g072790.2	0.013769	0.014033	0.026631	1.7434	1.93779	1.82937	0.123226	0.065353	0.023622	7.38411e-27	6.17333	up	4.16849e-24	-4.50841	down	[M]	Cell wall/membrane/envelope biogenesis	Molecular Function: zinc ion binding (GO:0008270);; Cellular Component: integral component of membrane (GO:0016021);; Molecular Function: cellulose synthase (UDP-forming) activity (GO:0016760);; Biological Process: cellulose biosynthetic process (GO:0030244);;	K10999|0|sly:101263703|K10999 cellulose synthase A [EC:2.4.1.12] | (RefSeq) probable cellulose synthase A catalytic subunit 3 [UDP-forming]	--	--	--	Cellulose synthase;; Zinc-binding RING-finger;; Glycosyltransferase like family 2;; Glycosyl transferase family group 2	Probable cellulose synthase A catalytic subunit 3 [UDP-forming] GN=P0409D09.11 OS=Oryza sativa subsp. japonica (Rice) PE=2 SV=1	O	Posttranslational modification, protein turnover, chaperones	PREDICTED: probable cellulose synthase A catalytic subunit 3 [UDP-forming] [Solanum lycopersicum]	molecular function: binding (GO:0005488);; cellular component: membrane (GO:0016020);; cellular component: membrane part (GO:0044425);; biological process: metabolic process (GO:0008152);; molecular function: catalytic activity (GO:0003824);; biological process: cellular process (GO:0009987);; biological process: single-organism process (GO:0044699)
Solyc04g072920.3	Solyc04g072920.3	27.7051	14.598	34.624	7.60867	8.7499	5.69586	15.3034	17.6554	15.7716	0.0044469	-1.81299	down	1.19943e-07	1.06011	up	[G]	Carbohydrate transport and metabolism	Molecular Function: trehalose-phosphatase activity (GO:0004805);; Biological Process: trehalose biosynthetic process (GO:0005992);; Biological Process: response to cadmium ion (GO:0046686);;	K01087|0|sly:101249633|K01087 trehalose 6-phosphate phosphatase [EC:3.1.3.12] | (RefSeq) probable trehalose-phosphate phosphatase J	Starch and sucrose metabolism (ko00500)	[G]	Carbohydrate transport and metabolism	Trehalose-phosphatase	Probable trehalose-phosphate phosphatase J GN=TPPJ OS=Arabidopsis thaliana (Mouse-ear cress) PE=1 SV=1	G	Carbohydrate transport and metabolism	PREDICTED: probable trehalose-phosphate phosphatase J [Solanum lycopersicum]	biological process: metabolic process (GO:0008152);; biological process: cellular process (GO:0009987);; molecular function: catalytic activity (GO:0003824);; biological process: single-organism process (GO:0044699);; biological process: response to stimulus (GO:0050896)
Solyc04g073990.3	Solyc04g073990.3	428.965	370.033	417.25	128.606	104.808	110.464	322.21	293.15	272.377	6.07301e-32	-1.96797	down	9.03179e-26	1.46862	up	--	--	Molecular Function: peroxidase activity (GO:0004601);; Molecular Function: copper ion binding (GO:0005507);; Molecular Function: calcium ion binding (GO:0005509);; Molecular Function: ATP binding (GO:0005524);; Molecular Function: calcium-dependent phospholipid binding (GO:0005544);; Cellular Component: cell wall (GO:0005618);; Cellular Component: mitochondrion (GO:0005739);; Cellular Component: …	--	--	[U]	Intracellular trafficking, secretion, and vesicular transport	Annexin	Annexin D1 GN=At1g35720 OS=Arabidopsis thaliana (Mouse-ear cress) PE=1 SV=1	U	Intracellular trafficking, secretion, and vesicular transport	annexin p34 [Solanum lycopersicum]	biological process: metabolic process (GO:0008152);; biological process: single-organism process (GO:0044699);; molecular function: catalytic activity (GO:0003824);; molecular function: antioxidant activity (GO:0016209);; molecular function: binding (GO:0005488);; cellular component: cell (GO:0005623);; cellular component: cell part (GO:0044464);; cellular component: organelle (GO:0043226);; cell…
Solyc04g074170.2	Solyc04g074170.2	0.325526	0.539414	0.197392	3.72742	3.17805	2.05207	0	0.134804	0.020372	7.71971e-07	2.87468	up	5.86687e-17	-5.59241	down	[KAD]	Transcription;; RNA processing and modification;; Cell cycle control, cell division, chromosome partitioning	Molecular Function: DNA binding (GO:0003677);; Molecular Function: chromatin binding (GO:0003682);; Biological Process: response to auxin (GO:0009733);; Biological Process: response to abscisic acid (GO:0009737);; Biological Process: response to salicylic acid (GO:0009751);;	K09422|1.65769e-99|sly:101267601|K09422 myb proto-oncogene protein, plant | (RefSeq) transcription factor MYB39	--	[K]	Transcription	Myb-like DNA-binding domain;; Myb-like DNA-binding domain	Transcription factor MYB39 GN=dl4925c OS=Arabidopsis thaliana (Mouse-ear cress) PE=2 SV=1	K	Transcription	PREDICTED: transcription factor MYB39 [Solanum lycopersicum]	molecular function: binding (GO:0005488);; biological process: response to stimulus (GO:0050896)
Solyc04g074180.4	Solyc04g074180.4	4.21096	4.41994	3.97644	9.34678	9.44393	10.0193	4.28582	4.01736	3.9853	2.56269e-06	1.04661	up	8.07648e-10	-1.16396	down	[L]	Replication, recombination and repair	Molecular Function: DNA photolyase activity (GO:0003913);; Molecular Function: protein kinase activity (GO:0004672);; Molecular Function: ATP binding (GO:0005524);; Cellular Component: nucleus (GO:0005634);; Cellular Component: cytoplasm (GO:0005737);; Biological Process: DNA repair (GO:0006281);; Biological Process: response to water deprivation (GO:0009414);; Biological Process: detection of li…	K12118|0|sly:544219|K12118 cryptochrome 1 | (RefSeq) CRY1a; cryptochrome 1	Circadian rhythm - plant (ko04712)	[LT]	Replication, recombination and repair;; Signal transduction mechanisms	FAD binding domain of DNA photolyase;; DNA photolyase;; Blue/Ultraviolet sensing protein C terminal	Cryptochrome-1 OS=Arabidopsis thaliana (Mouse-ear cress) PE=1 SV=2	LT	Replication, recombination and repair;; Signal transduction mechanisms	cryptochrome 1 [Solanum lycopersicum]	biological process: metabolic process (GO:0008152);; molecular function: catalytic activity (GO:0003824);; biological process: cellular process (GO:0009987);; molecular function: binding (GO:0005488);; cellular component: cell (GO:0005623);; cellular component: organelle (GO:0043226);; cellular component: cell part (GO:0044464);; biological process: single-organism process (GO:0044699);; biologic…
Solyc04g074310.3	Solyc04g074310.3	7.74956	5.18438	8.15127	27.9182	26.1981	19.3607	10.014	12.3168	7.43609	2.99664e-09	1.65571	up	1.3481e-05	-1.20332	down	[R]	General function prediction only	Molecular Function: nucleotide binding (GO:0000166);; Molecular Function: nucleic acid binding (GO:0003676);;	--	--	[R]	General function prediction only	RNA recognition motif. (a.k.a. RRM, RBD, or RNP domain);; RNA recognition motif (a.k.a. RRM, RBD, or RNP domain);; RNA recognition motif. (a.k.a. RRM, RBD, or RNP domain)	Glycine-rich RNA-binding protein 10 GN=GRP10 OS=Brassica napus (Rape) PE=2 SV=1	R	General function prediction only	PREDICTED: RNA-binding protein 24-B [Solanum lycopersicum]	molecular function: binding (GO:0005488)
Solyc04g074380.3	Solyc04g074380.3	0.128186	0.100202	0.235966	1.79863	2.34601	1.31687	0.377939	0.530628	0.279358	2.15115e-10	3.34114	up	6.68718e-06	-2.08546	down	--	--	Biological Process: metabolic process (GO:0008152);; Molecular Function: transferase activity, transferring hexosyl groups (GO:0016758);;	--	--	[GC]	Carbohydrate transport and metabolism;; Energy production and conversion	UDP-glucoronosyl and UDP-glucosyl transferase;; Cerato-platanin;; Glycosyltransferase family 28 C-terminal domain	7-deoxyloganetin glucosyltransferase GN=UGT85A24 OS=Gardenia jasminoides (Cape jasmine) PE=1 SV=1	CG	Energy production and conversion;; Carbohydrate transport and metabolism	PREDICTED: 7-deoxyloganetin glucosyltransferase-like [Solanum lycopersicum]	biological process: metabolic process (GO:0008152);; molecular function: catalytic activity (GO:0003824)
Solyc04g074390.3	Solyc04g074390.3	1.22868	2.7141	1.40887	4.86727	5.48277	5.64987	0.376327	0.811833	0.926167	4.65622e-05	1.45302	up	4.13885e-16	-2.77315	down	--	--	Biological Process: metabolic process (GO:0008152);; Molecular Function: transferase activity, transferring hexosyl groups (GO:0016758);;	--	--	[GC]	Carbohydrate transport and metabolism;; Energy production and conversion	UDP-glucoronosyl and UDP-glucosyl transferase	7-deoxyloganetin glucosyltransferase GN=UGT85A24 OS=Gardenia jasminoides (Cape jasmine) PE=1 SV=1	CG	Energy production and conversion;; Carbohydrate transport and metabolism	PREDICTED: 7-deoxyloganetin glucosyltransferase-like [Solanum lycopersicum]	biological process: metabolic process (GO:0008152);; molecular function: catalytic activity (GO:0003824)
Solyc04g074540.2	Solyc04g074540.2	0.377962	0.286829	0.388955	10.0341	13.5806	12.0567	4.00866	5.77792	5.14373	1.06567e-35	4.89957	up	2.24981e-05	-1.15141	down	[C]	Energy production and conversion	Molecular Function: zinc ion binding (GO:0008270);; Molecular Function: oxidoreductase activity (GO:0016491);; Biological Process: oxidation-reduction process (GO:0055114);;	K00121|0|sly:101244369|K00121 S-(hydroxymethyl)glutathione dehydrogenase / alcohol dehydrogenase [EC:1.1.1.284 1.1.1.1] | (RefSeq) alcohol dehydrogenase-like 1	Glycolysis / Gluconeogenesis (ko00010);; Fatty acid degradation (ko00071);; Tyrosine metabolism (ko00350);; Carbon metabolism (ko01200)	[Q]	Secondary metabolites biosynthesis, transport and catabolism	Alcohol dehydrogenase GroES-like domain;; Zinc-binding dehydrogenase	Alcohol dehydrogenase-like 1 GN=At1g22430 OS=Arabidopsis thaliana (Mouse-ear cress) PE=2 SV=1	Q	Secondary metabolites biosynthesis, transport and catabolism	PREDICTED: alcohol dehydrogenase-like 1 [Solanum lycopersicum]	molecular function: binding (GO:0005488);; biological process: metabolic process (GO:0008152);; molecular function: catalytic activity (GO:0003824);; biological process: single-organism process (GO:0044699)
Solyc04g074780.3	Solyc04g074780.3	23.0669	42.0785	27.978	5.73191	4.98702	6.20961	10.9055	10.9398	18.7368	5.12571e-06	-2.60907	down	0.00966779	1.36504	up	--	--	--	--	--	--	--	--	--	S	Function unknown	PREDICTED: uncharacterized protein LOC101267599 [Solanum lycopersicum]	--
Solyc04g074830.1	Solyc04g074830.1	117.438	113.372	141.784	51.378	51.0501	52.2697	135.359	131.028	124.858	4.90487e-15	-1.41499	down	1.37353e-21	1.43913	up	--	--	--	--	--	[TU]	Signal transduction mechanisms;; Intracellular trafficking, secretion, and vesicular transport	ANTH domain	Putative clathrin assembly protein At4g40080 GN=At4g40080 OS=Arabidopsis thaliana (Mouse-ear cress) PE=2 SV=2	TU	Signal transduction mechanisms;; Intracellular trafficking, secretion, and vesicular transport	PREDICTED: putative clathrin assembly protein At4g40080 [Solanum lycopersicum]	--
Solyc04g074880.2	Solyc04g074880.2	1.28333	1.26781	1.63796	8.82629	8.21726	10.1603	1.58716	1.13309	1.57804	2.53697e-12	2.54259	up	1.2519e-15	-2.55479	down	--	--	Cellular Component: membrane (GO:0016020);;	--	--	--	--	Triose-phosphate Transporter family;; EamA-like transporter family;; Nucleotide-sugar transporter	Purine permease 3 GN=PUP3 OS=Arabidopsis thaliana (Mouse-ear cress) PE=2 SV=1	G	Carbohydrate transport and metabolism	PREDICTED: purine permease 3-like [Solanum lycopersicum]	cellular component: membrane (GO:0016020)
Solyc04g076140.3	Solyc04g076140.3	3.38485	2.61571	3.31721	8.80654	8.43591	7.19643	3.74034	3.76253	3.28466	6.76032e-07	1.25772	up	7.87848e-07	-1.07662	down	--	--	--	--	--	[T]	Signal transduction mechanisms	RhoGAP domain;; Leucine-zipper of ternary complex factor MIP1;; PH domain	Rho GTPase-activating protein REN1 GN=REN1 OS=Arabidopsis thaliana (Mouse-ear cress) PE=1 SV=2	T	Signal transduction mechanisms	PREDICTED: rho GTPase-activating protein REN1 isoform X1 [Solanum lycopersicum]	--
Solyc04g076340.3	Solyc04g076340.3	2.46073	3.06711	2.61346	16.9283	19.6305	14.2343	3.35887	4.0499	3.77972	1.58676e-19	2.20913	up	4.33989e-19	-1.85105	down	--	--	--	--	--	--	--	--	--	S	Function unknown	PREDICTED: uncharacterized protein LOC101255390 [Solanum lycopersicum]	--
Solyc04g076780.3	Solyc04g076780.3	6.57865	4.37968	6.01685	37.2105	41.024	39.4447	13.0188	12.5185	10.1838	1.74011e-43	2.64912	up	1.68715e-25	-1.62999	down	--	--	Biological Process: oligopeptide transport (GO:0006857);; Molecular Function: oligopeptide transporter activity (GO:0015198);; Cellular Component: membrane (GO:0016020);; Biological Process: transmembrane transport (GO:0055085);; Biological Process: response to karrikin (GO:0080167);;	--	--	[T]	Signal transduction mechanisms	OPT oligopeptide transporter protein	Oligopeptide transporter 4 GN=OPT4 OS=Arabidopsis thaliana (Mouse-ear cress) PE=1 SV=1	P	Inorganic ion transport and metabolism	PREDICTED: oligopeptide transporter 4-like [Solanum lycopersicum]	biological process: single-organism process (GO:0044699);; biological process: localization (GO:0051179);; molecular function: transporter activity (GO:0005215);; cellular component: membrane (GO:0016020);; biological process: cellular process (GO:0009987);; biological process: response to stimulus (GO:0050896)
Solyc04g077230.1	Solyc04g077230.1	141.193	178.877	155.808	47.7527	52.3141	67.6655	95.4043	94.0448	137.941	7.84121e-14	-1.65303	down	0.00218939	1.06885	up	--	--	--	--	--	--	--	--	--	S	Function unknown	PREDICTED: uncharacterized protein LOC104224332 [Nicotiana sylvestris]	--
Solyc04g077260.3	Solyc04g077260.3	8.92261	6.83298	6.17383	3.75834	3.72931	4.03438	7.38723	9.58013	8.76551	9.97424e-05	-1.072	down	3.4279e-08	1.26055	up	[KAD]	Transcription;; RNA processing and modification;; Cell cycle control, cell division, chromosome partitioning	--	K09422|0|sly:101251673|K09422 myb proto-oncogene protein, plant | (RefSeq) transcription factor RAX3-like	--	[K]	Transcription	Myb-like DNA-binding domain;; Myb-like DNA-binding domain	Transcription factor RAX3 GN=T16K5.40 OS=Arabidopsis thaliana (Mouse-ear cress) PE=2 SV=1	K	Transcription	PREDICTED: transcription factor RAX3-like [Solanum lycopersicum]	--
Solyc04g077620.1	Solyc04g077620.1	113.869	131.472	119.852	26.3051	21.3856	25.2481	94.4122	80.2913	81.5847	1.22949e-29	-2.47079	down	1.86825e-21	1.91309	up	--	--	--	--	--	--	--	--	--	S	Function unknown	PREDICTED: uncharacterized protein LOC104647238 [Solanum lycopersicum]	--
Solyc04g078520.3	Solyc04g078520.3	0.025974	0.1732	0.100834	1.41236	1.81422	1.55845	0.149118	0.165201	0.098235	0.000246973	3.65701	up	0.000124453	-3.38091	down	--	--	--	--	--	--	--	bHLH-MYC and R2R3-MYB transcription factors N-terminal	Transcription factor EMB1444 GN=EMB1444 OS=Arabidopsis thaliana (Mouse-ear cress) PE=2 SV=1	S	Function unknown	PREDICTED: uncharacterized protein LOC101246050 [Solanum lycopersicum]	--
Solyc04g078630.3	Solyc04g078630.3	13.696	14.1153	15.0795	4.70307	4.52169	4.20055	11.9891	12.0406	14.1699	4.81138e-13	-1.8207	down	1.258e-12	1.60943	up	--	--	--	--	--	[R]	General function prediction only	SPRY domain	--	S	Function unknown	PREDICTED: uncharacterized protein LOC101248478 [Solanum lycopersicum]	--
Solyc04g078740.2	Solyc04g078740.2	3.78119	2.85294	2.83908	7.68184	8.52992	6.89817	3.13399	2.55125	2.86344	2.77017e-05	1.14126	up	1.44413e-08	-1.33205	down	[O]	Posttranslational modification, protein turnover, chaperones	Molecular Function: serine-type endopeptidase activity (GO:0004252);; Biological Process: proteolysis (GO:0006508);; Molecular Function: identical protein binding (GO:0042802);; Biological Process: negative regulation of catalytic activity (GO:0043086);;	--	--	--	--	Subtilase family;; Peptidase inhibitor I9	Subtilisin-like protease (Precursor) GN=At5g67360 OS=Arabidopsis thaliana (Mouse-ear cress) PE=1 SV=1	O	Posttranslational modification, protein turnover, chaperones	PREDICTED: subtilisin-like protease [Solanum lycopersicum]	biological process: metabolic process (GO:0008152);; molecular function: catalytic activity (GO:0003824);; molecular function: binding (GO:0005488);; biological process: biological regulation (GO:0065007)
Solyc04g078840.3	Solyc04g078840.3	4.8251	5.13148	4.25976	16.8633	18.3156	16.9452	6.56084	7.81529	7.65282	2.56491e-16	1.75063	up	1.08366e-10	-1.16406	down	--	--	Molecular Function: transcription factor activity, sequence-specific DNA binding (GO:0003700);; Biological Process: regulation of transcription, DNA-templated (GO:0006355);; Biological Process: response to water deprivation (GO:0009414);; Biological Process: response to salt stress (GO:0009651);; Biological Process: abscisic acid-activated signaling pathway (GO:0009738);; Molecular Function: sequ…	K14432|0|sly:544204|K14432 ABA responsive element binding factor | (RefSeq) AREB, LeAREB; AREB-like protein	Plant hormone signal transduction (ko04075)	--	--	bZIP transcription factor;; Basic region leucine zipper;; bZIP Maf transcription factor	ABSCISIC ACID-INSENSITIVE 5-like protein 5 GN=T2P3 OS=Arabidopsis thaliana (Mouse-ear cress) PE=1 SV=1	K	Transcription	AREB-like protein [Solanum lycopersicum]	biological process: biological regulation (GO:0065007);; molecular function: nucleic acid binding transcription factor activity (GO:0001071);; biological process: response to stimulus (GO:0050896);; biological process: cellular process (GO:0009987);; biological process: signaling (GO:0023052);; biological process: single-organism process (GO:0044699);; molecular function: binding (GO:0005488)
Solyc04g078990.3	Solyc04g078990.3	12.2126	9.30879	8.40228	22.0818	21.7754	24.5068	11.1699	11.5014	11.0368	3.71389e-07	1.03553	up	1.74056e-09	-1.02908	down	[M]	Cell wall/membrane/envelope biogenesis	Biological Process: starch metabolic process (GO:0005982);; Molecular Function: glycogenin glucosyltransferase activity (GO:0008466);; Biological Process: plant-type secondary cell wall biogenesis (GO:0009834);; Biological Process: meristem initiation (GO:0010014);; Biological Process: xylem development (GO:0010089);; Biological Process: glucuronoxylan biosynthetic process (GO:0010417);; Molecula…	K20890|0|sly:101255391|K20890 xylan alpha-glucuronosyltransferase [EC:2.4.1.-] | (RefSeq) UDP-glucuronate:xylan alpha-glucuronosyltransferase 2-like	--	[G]	Carbohydrate transport and metabolism	Glycosyl transferase family 8	UDP-glucuronate:xylan alpha-glucuronosyltransferase 2 GN=F17M5.90/F17M5.100 OS=Arabidopsis thaliana (Mouse-ear cress) PE=2 SV=1	G	Carbohydrate transport and metabolism	PREDICTED: UDP-glucuronate:xylan alpha-glucuronosyltransferase 2-like isoform X1 [Solanum lycopersicum]	biological process: metabolic process (GO:0008152);; biological process: cellular process (GO:0009987);; molecular function: catalytic activity (GO:0003824);; biological process: cellular component organization or biogenesis (GO:0071840);; biological process: developmental process (GO:0032502);; biological process: single-organism process (GO:0044699)
Solyc04g079510.2	Solyc04g079510.2	0	0	0.030531	81.4619	95.5519	93.4839	0.206719	0.028028	0.015237	1.91783e-267	12.344	up	0	-9.85625	down	--	--	Molecular Function: transporter activity (GO:0005215);; Biological Process: transport (GO:0006810);; Cellular Component: membrane (GO:0016020);;	K14638|0|sly:101263607|K14638 solute carrier family 15 (peptide/histidine transporter), member 3/4 | (RefSeq) protein NRT1/ PTR FAMILY 4.5-like	--	[E]	Amino acid transport and metabolism	POT family;; Major Facilitator Superfamily	Protein NRT1/ PTR FAMILY 4.4 GN=F10C21.11 OS=Arabidopsis thaliana (Mouse-ear cress) PE=2 SV=1	P	Inorganic ion transport and metabolism	PREDICTED: protein NRT1/ PTR FAMILY 4.5-like [Solanum lycopersicum]	molecular function: transporter activity (GO:0005215);; biological process: localization (GO:0051179);; cellular component: membrane (GO:0016020)
Solyc04g079690.3	Solyc04g079690.3	0.599727	0.322736	0.679255	2.36176	1.71814	1.5752	0.77241	0.619157	0.533209	1.08869e-06	1.65087	up	9.37256e-07	-1.44194	down	[RTKL]	General function prediction only;; Signal transduction mechanisms;; Transcription;; Replication, recombination and repair	Molecular Function: protein tyrosine kinase activity (GO:0004713);; Molecular Function: ATP binding (GO:0005524);; Biological Process: protein phosphorylation (GO:0006468);;	--	--	[T]	Signal transduction mechanisms	Protein tyrosine kinase;; Protein kinase domain	Proline-rich receptor-like protein kinase PERK9 GN=PERK9 OS=Arabidopsis thaliana (Mouse-ear cress) PE=2 SV=1	T	Signal transduction mechanisms	PREDICTED: inactive protein kinase SELMODRAFT_444075-like isoform X1 [Solanum lycopersicum]	biological process: metabolic process (GO:0008152);; biological process: cellular process (GO:0009987);; molecular function: catalytic activity (GO:0003824);; molecular function: binding (GO:0005488)
Solyc04g079830.2	Solyc04g079830.2	4.42722	4.36845	4.30652	14.0175	11.489	17.6886	6.10548	5.80478	5.70743	3.42974e-07	1.5639	up	6.71011e-05	-1.18332	down	--	--	--	--	--	[K]	Transcription	Associated with HOX;; Homeobox KN domain;; Homeobox domain	BEL1-like homeodomain protein 2 OS=Arabidopsis thaliana (Mouse-ear cress) PE=1 SV=3	K	Transcription	PREDICTED: BEL1-like homeodomain protein 4 [Solanum lycopersicum]	--
Solyc04g080530.3	Solyc04g080530.3	0.171143	0.331956	0.366126	1.99962	2.33644	2.22393	0.086634	0.297741	0.263322	8.05541e-08	2.72734	up	8.31411e-12	-3.20146	down	--	--	Cellular Component: cell wall (GO:0005618);; Molecular Function: pectinesterase activity (GO:0030599);; Biological Process: cell wall modification (GO:0042545);; Molecular Function: aspartyl esterase activity (GO:0045330);;	K01051|0|sly:101268391|K01051 pectinesterase [EC:3.1.1.11] | (RefSeq) putative pectinesterase 11	Pentose and glucuronate interconversions (ko00040);; Starch and sucrose metabolism (ko00500)	--	--	Pectinesterase	Putative pectinesterase 11 GN=F2G1.12 OS=Arabidopsis thaliana (Mouse-ear cress) PE=3 SV=1	G	Carbohydrate transport and metabolism	PREDICTED: putative pectinesterase 11 [Solanum lycopersicum]	cellular component: cell (GO:0005623);; cellular component: cell part (GO:0044464);; biological process: metabolic process (GO:0008152);; molecular function: catalytic activity (GO:0003824);; biological process: cellular process (GO:0009987);; biological process: cellular component organization or biogenesis (GO:0071840)
Solyc04g080940.3	Solyc04g080940.3	2.51849	2.4918	2.38238	6.99308	7.26287	7.0859	2.55863	2.73171	2.8316	3.87061e-05	1.37498	up	1.04034e-05	-1.28665	down	--	--	Biological Process: polysaccharide biosynthetic process (GO:0000271);; Cellular Component: plasma membrane (GO:0005886);; Biological Process: water transport (GO:0006833);; Biological Process: pattern specification process (GO:0007389);; Biological Process: regulation of cell size (GO:0008361);; Biological Process: response to salt stress (GO:0009651);; Cellular Component: plant-type vacuole memb…	--	--	--	--	EamA-like transporter family	Protein WALLS ARE THIN 1 GN=WAT1 OS=Arabidopsis thaliana (Mouse-ear cress) PE=1 SV=1	S	Function unknown	PREDICTED: protein WALLS ARE THIN 1 [Solanum lycopersicum]	biological process: metabolic process (GO:0008152);; biological process: single-organism process (GO:0044699);; cellular component: cell (GO:0005623);; cellular component: membrane (GO:0016020);; cellular component: cell part (GO:0044464);; biological process: localization (GO:0051179);; biological process: multicellular organismal process (GO:0032501);; biological process: developmental process …
Solyc04g081110.1	Solyc04g081110.1	0.032926	0	0.255607	3.57033	3.66085	2.13918	0.151431	0.193621	0.101776	1.54619e-15	4.86775	up	2.10931e-14	-4.19768	down	--	--	--	K20929|0|sly:101253584|K20929 glyoxal/methylglyoxal oxidase [EC:1.2.3.15] | (RefSeq) aldehyde oxidase GLOX1-like	--	--	--	Glyoxal oxidase N-terminus;; Domain of unknown function (DUF1929);; Galactose oxidase, central domain	--	R	General function prediction only	PREDICTED: galactose oxidase-like [Solanum lycopersicum]	--
Solyc04g081130.1	Solyc04g081130.1	0.659287	0.499201	1.41617	8.26524	10.671	4.87129	0.950341	1.12787	0.883589	6.8169e-06	3.03844	up	9.93848e-06	-2.88782	down	--	--	--	K20929|0|sly:101253891|K20929 glyoxal/methylglyoxal oxidase [EC:1.2.3.15] | (RefSeq) aldehyde oxidase GLOX1-like	--	--	--	Glyoxal oxidase N-terminus;; Domain of unknown function (DUF1929);; Galactose oxidase, central domain	--	R	General function prediction only	PREDICTED: galactose oxidase-like [Solanum lycopersicum]	--
Solyc04g081230.3	Solyc04g081230.3	71.3653	49.5615	70.6596	13.8945	13.202	13.4226	24.831	27.117	27.7644	1.31123e-16	-2.38379	down	1.21704e-09	1.07833	up	--	--	Biological Process: single-organism cellular process (GO:0044763);;	--	--	[S]	Function unknown	TLD	--	S	Function unknown	PREDICTED: uncharacterized protein LOC101257070 isoform X2 [Solanum lycopersicum]	biological process: cellular process (GO:0009987);; biological process: single-organism process (GO:0044699)
Solyc04g081300.3	Solyc04g081300.3	7.8191	8.25905	6.43776	26.8481	22.8556	20.9877	7.87993	7.66504	5.4938	3.54501e-13	1.50256	up	2.08151e-18	-1.64057	down	--	--	Biological Process: carbohydrate metabolic process (GO:0005975);; Molecular Function: cellulase activity (GO:0008810);;	--	--	--	--	Glycosyl hydrolase family 9	Endoglucanase 2 (Precursor) GN=At1g19940 OS=Arabidopsis thaliana (Mouse-ear cress) PE=2 SV=1	R	General function prediction only	PREDICTED: endoglucanase 2-like [Solanum lycopersicum]	biological process: metabolic process (GO:0008152);; molecular function: catalytic activity (GO:0003824)
Solyc04g081755.1	Solyc04g081755.1	0.057813	0.008956	0.055007	1.95134	1.68209	1.53802	0.048069	0.062896	0.053597	0.000107406	3.20337	up	2.73949e-05	-3.04931	down	--	--	Molecular Function: hydrolase activity, acting on ester bonds (GO:0016788);;	--	--	--	--	GDSL-like Lipase/Acylhydrolase;; Subtilase family	GDSL esterase/lipase EXL3 (Precursor) GN=EXL3 OS=Arabidopsis thaliana (Mouse-ear cress) PE=2 SV=1	I	Lipid transport and metabolism	PREDICTED: GDSL esterase/lipase EXL3-like [Solanum lycopersicum]	biological process: metabolic process (GO:0008152);; molecular function: catalytic activity (GO:0003824)
Solyc04g081900.3	Solyc04g081900.3	2.67317	5.83249	2.8571	13.4292	10.6712	12.3364	5.10132	4.83058	3.41134	3.77412e-08	1.52208	up	2.85764e-09	-1.35109	down	--	--	Biological Process: intracellular signal transduction (GO:0035556);; Molecular Function: metal ion binding (GO:0046872);;	K17609|0|sly:101245840|K17609 nucleoredoxin [EC:1.8.1.8] | (RefSeq) probable nucleoredoxin 2	--	[R]	General function prediction only	Thioredoxin-like;; Thioredoxin-like domain;; AhpC/TSA family;; Thioredoxin;; Redoxin	Probable nucleoredoxin 2 OS=Oryza sativa subsp. japonica (Rice) PE=2 SV=1	O	Posttranslational modification, protein turnover, chaperones	PREDICTED: probable nucleoredoxin 2 [Solanum lycopersicum]	biological process: cellular process (GO:0009987);; biological process: signaling (GO:0023052);; biological process: single-organism process (GO:0044699);; biological process: response to stimulus (GO:0050896);; biological process: biological regulation (GO:0065007);; molecular function: binding (GO:0005488)
Solyc04g082030.1	Solyc04g082030.1	90.1062	106.849	79.8362	46.5178	34.2919	54.6659	18.021	14.5877	15.0484	9.93254e-07	-1.17846	down	1.87382e-05	-1.40673	down	[E]	Amino acid transport and metabolism	Molecular Function: ornithine decarboxylase activity (GO:0004586);; Biological Process: putrescine biosynthetic process from ornithine (GO:0033387);; Molecular Function: ornithine decarboxylase activator activity (GO:0042978);; Molecular Function: benzoylformate decarboxylase activity (GO:0050695);;	K01581|0|sly:544209|K01581 ornithine decarboxylase [EC:4.1.1.17] | (RefSeq) ODC, LEODC; ornithine decarboxylase	Arginine and proline metabolism (ko00330);; Glutathione metabolism (ko00480)	[E]	Amino acid transport and metabolism	Pyridoxal-dependent decarboxylase, pyridoxal binding domain;; Pyridoxal-dependent decarboxylase, C-terminal sheet domain	Ornithine decarboxylase GN=ODC OS=Solanum lycopersicum (Tomato) PE=2 SV=2	E	Amino acid transport and metabolism	ornithine decarboxylase [Solanum lycopersicum]	biological process: metabolic process (GO:0008152);; molecular function: catalytic activity (GO:0003824);; biological process: cellular process (GO:0009987);; biological process: single-organism process (GO:0044699);; biological process: biological regulation (GO:0065007);; molecular function: enzyme regulator activity (GO:0030234)
Solyc04g082050.3	Solyc04g082050.3	16.8552	10.0168	11.1177	26.931	32.6649	38.5203	57.488	88.2754	70.3785	1.95746e-05	1.24496	up	7.25137e-05	1.23516	up	--	--	--	--	--	[BK]	Chromatin structure and dynamics;; Transcription	Divergent CRAL/TRIO domain	--	BK	Chromatin structure and dynamics;; Transcription	PREDICTED: ganglioside-induced differentiation-associated protein 2-like [Solanum lycopersicum]	--
Solyc04g083160.2	Solyc04g083160.2	1.94517	1.28022	0.796596	10.0961	11.2899	12.6401	2.81295	2.42451	1.81204	1.29978e-30	3.04501	up	1.6077e-24	-2.23666	down	[Q]	Secondary metabolites biosynthesis, transport and catabolism	Molecular Function: monooxygenase activity (GO:0004497);; Molecular Function: iron ion binding (GO:0005506);; Cellular Component: endoplasmic reticulum (GO:0005783);; Molecular Function: electron carrier activity (GO:0009055);; Biological Process: gibberellin biosynthetic process (GO:0009686);; Cellular Component: chloroplast outer membrane (GO:0009707);; Biological Process: gibberellic acid medi…	K04122|0|sly:101267112|K04122 ent-kaurene oxidase [EC:1.14.13.78] | (RefSeq) ent-kaurene oxidase, chloroplastic	Diterpenoid biosynthesis (ko00904)	[Q]	Secondary metabolites biosynthesis, transport and catabolism	Cytochrome P450	Ent-kaurene oxidase, chloroplastic GN=T1N24.23 OS=Arabidopsis thaliana (Mouse-ear cress) PE=1 SV=2	Q	Secondary metabolites biosynthesis, transport and catabolism	PREDICTED: ent-kaurene oxidase, chloroplastic [Solanum lycopersicum]	biological process: metabolic process (GO:0008152);; biological process: single-organism process (GO:0044699);; molecular function: catalytic activity (GO:0003824);; molecular function: binding (GO:0005488);; cellular component: cell (GO:0005623);; cellular component: organelle (GO:0043226);; cellular component: cell part (GO:0044464);; molecular function: electron carrier activity (GO:0009055);;…
Solyc05g005000.3	Solyc05g005000.3	6.50978	5.72738	5.00315	14.5152	13.9349	13.9156	4.97041	5.79218	6.29516	1.16975e-06	1.15266	up	3.83015e-09	-1.19355	down	[R]	General function prediction only	--	--	--	--	--	--	--	S	Function unknown	PREDICTED: uncharacterized protein LOC101268569 isoform X1 [Solanum lycopersicum]	--
Solyc05g005080.3	Solyc05g005080.3	66.4415	49.5136	56.3885	245.169	253.643	252.802	114.817	127.892	86.3001	2.38042e-29	1.85155	up	4.38152e-13	-1.00039	down	--	--	Biological Process: carbohydrate metabolic process (GO:0005975);; Molecular Function: cellulase activity (GO:0008810);;	--	--	--	--	Glycosyl hydrolase family 9	Endoglucanase 25 GN=K2I5.8 OS=Arabidopsis thaliana (Mouse-ear cress) PE=1 SV=1	R	General function prediction only	PREDICTED: endoglucanase 25-like [Solanum lycopersicum]	biological process: metabolic process (GO:0008152);; molecular function: catalytic activity (GO:0003824)
Solyc05g005470.3	Solyc05g005470.3	0.21847	0.155969	1.03181	8.77218	10.5165	6.39217	0.456072	0.64715	1.06139	5.89745e-16	3.90717	up	8.06618e-15	-3.43969	down	[OC]	Posttranslational modification, protein turnover, chaperones;; Energy production and conversion	Molecular Function: catalytic activity (GO:0003824);;	K17609|0|sly:101248197|K17609 nucleoredoxin [EC:1.8.1.8] | (RefSeq) probable nucleoredoxin 1	--	[R]	General function prediction only	Thioredoxin-like;; AhpC/TSA family;; Thioredoxin-like domain;; Redoxin;; Thioredoxin;; SCO1/SenC;; C1-like domain	Probable nucleoredoxin 1 GN=At1g60420 OS=Arabidopsis thaliana (Mouse-ear cress) PE=1 SV=1	O	Posttranslational modification, protein turnover, chaperones	PREDICTED: probable nucleoredoxin 1 [Solanum lycopersicum]	molecular function: catalytic activity (GO:0003824)
Solyc05g005750.3	Solyc05g005750.3	94.5042	73.5004	117.361	22.9372	24.574	25.5813	54.114	65.989	86.8013	2.39655e-09	-2.10946	down	1.5549e-05	1.60431	up	[G]	Carbohydrate transport and metabolism	Molecular Function: catalytic activity (GO:0003824);; Biological Process: trehalose biosynthetic process (GO:0005992);;	K16055|0|sly:101255690|K16055 trehalose 6-phosphate synthase/phosphatase [EC:2.4.1.15 3.1.3.12] | (RefSeq) probable alpha,alpha-trehalose-phosphate synthase [UDP-forming] 9	Starch and sucrose metabolism (ko00500)	[G]	Carbohydrate transport and metabolism	Glycosyltransferase family 20;; Trehalose-phosphatase;; haloacid dehalogenase-like hydrolase	Probable alpha,alpha-trehalose-phosphate synthase [UDP-forming] 10 GN=T13D8.4 OS=Arabidopsis thaliana (Mouse-ear cress) PE=2 SV=1	G	Carbohydrate transport and metabolism	PREDICTED: probable alpha,alpha-trehalose-phosphate synthase [UDP-forming] 9 [Solanum lycopersicum]	molecular function: catalytic activity (GO:0003824);; biological process: metabolic process (GO:0008152);; biological process: cellular process (GO:0009987);; biological process: single-organism process (GO:0044699)
Solyc05g006730.3	Solyc05g006730.3	2.11471	5.0357	16.3996	34.7252	56.9559	39.5183	21.6445	10.515	15.0863	3.10159e-07	2.47305	up	0.000358555	-1.37415	down	[O]	Posttranslational modification, protein turnover, chaperones	Biological Process: response to abiotic stimulus (GO:0009628);; Biological Process: post-embryonic development (GO:0009791);; Molecular Function: transferase activity (GO:0016740);; Biological Process: response to chemical (GO:0042221);;	K00799|7.99924e-158|sly:101250402|K00799 glutathione S-transferase [EC:2.5.1.18] | (RefSeq) glutathione S-transferase U17-like	Glutathione metabolism (ko00480)	[O]	Posttranslational modification, protein turnover, chaperones	Glutathione S-transferase, N-terminal domain;; Glutathione S-transferase, N-terminal domain;; Glutathione S-transferase, C-terminal domain;; Glutathione S-transferase, N-terminal domain;; Glutathione S-transferase, C-terminal domain;; Glutathione S-transferase, C-terminal domain	Glutathione S-transferase U17 GN=At1g10370 OS=Arabidopsis thaliana (Mouse-ear cress) PE=2 SV=1	O	Posttranslational modification, protein turnover, chaperones	PREDICTED: glutathione S-transferase U17-like [Solanum lycopersicum]	biological process: response to stimulus (GO:0050896);; biological process: multicellular organismal process (GO:0032501);; biological process: developmental process (GO:0032502);; biological process: single-organism process (GO:0044699);; biological process: metabolic process (GO:0008152);; molecular function: catalytic activity (GO:0003824)
Solyc05g006920.3	Solyc05g006920.3	0.490132	0.595437	0.553662	4.81327	3.13066	2.37402	0.946313	1.04743	0.40123	5.24326e-05	2.4927	up	0.000384506	-2.2138	down	--	--	Molecular Function: transporter activity (GO:0005215);; Biological Process: transport (GO:0006810);; Cellular Component: membrane (GO:0016020);;	--	--	[E]	Amino acid transport and metabolism	POT family	Protein NRT1/ PTR FAMILY 2.13 GN=T17F3.10 OS=Arabidopsis thaliana (Mouse-ear cress) PE=1 SV=1	P	Inorganic ion transport and metabolism	PREDICTED: protein NRT1/ PTR FAMILY 2.13 [Solanum lycopersicum]	molecular function: transporter activity (GO:0005215);; biological process: localization (GO:0051179);; cellular component: membrane (GO:0016020)
Solyc05g007020.3	Solyc05g007020.3	60.342	59.258	74.2677	20.1084	21.2854	19.657	57.4317	71.9058	90.8867	8.20344e-23	-1.81067	down	1.69709e-07	1.93219	up	[T]	Signal transduction mechanisms	Molecular Function: phosphorelay sensor kinase activity (GO:0000155);; Biological Process: phosphorelay signal transduction system (GO:0000160);; Biological Process: protein phosphorylation (GO:0006468);; Biological Process: signal transduction by protein phosphorylation (GO:0023014);;	--	--	--	--	PAS domain;; PAS fold;; PAS fold;; PAS fold;; PAS domain	Protein TWIN LOV 1 GN=T20F6.15 OS=Arabidopsis thaliana (Mouse-ear cress) PE=1 SV=2	T	Signal transduction mechanisms	LOV/LOV protein [Solanum lycopersicum]	biological process: metabolic process (GO:0008152);; biological process: cellular process (GO:0009987);; biological process: signaling (GO:0023052);; biological process: single-organism process (GO:0044699);; biological process: response to stimulus (GO:0050896);; biological process: biological regulation (GO:0065007);; molecular function: catalytic activity (GO:0003824);; molecular function: rec…
Solyc05g007420.1	Solyc05g007420.1	0.214228	0.280848	0.265861	2.94691	3.08179	3.29511	1.36085	1.07626	0.82519	1.52665e-07	3.44182	up	0.00780917	-1.39815	down	--	--	Biological Process: response to stimulus (GO:0050896);;	--	--	--	--	TCP family transcription factor	Transcription factor PCF3 GN=PCF3 OS=Oryza sativa subsp. japonica (Rice) PE=2 SV=1	K	Transcription	TCP transcription factor 23 [Solanum lycopersicum]	biological process: response to stimulus (GO:0050896)
Solyc05g007890.3	Solyc05g007890.3	2.42097	1.42747	1.93905	5.17483	4.89986	4.34031	2.29734	2.12742	1.86216	0.00444364	1.12151	up	0.00168943	-1.08762	down	--	--	--	--	--	--	--	MYB-CC type transfactor, LHEQLE motif;; Myb-like DNA-binding domain	Myb family transcription factor APL GN=APL OS=Arabidopsis thaliana (Mouse-ear cress) PE=2 SV=2	K	Transcription	PREDICTED: uncharacterized protein LOC101248294 [Solanum lycopersicum]	--
Solyc05g008020.3	Solyc05g008020.3	0.423592	0.336979	0.351164	2.29973	2.17992	2.08124	3.52292	5.2379	5.93928	4.03416e-06	2.37047	up	0.00372576	1.23552	up	[RTKL]	General function prediction only;; Signal transduction mechanisms;; Transcription;; Replication, recombination and repair	Biological Process: MAPK cascade (GO:0000165);; Molecular Function: MAP kinase activity (GO:0004707);; Molecular Function: ATP binding (GO:0005524);; Biological Process: protein phosphorylation (GO:0006468);;	--	--	[T]	Signal transduction mechanisms	Protein kinase domain;; Protein tyrosine kinase	Mitogen-activated protein kinase 15 GN=MPK15 OS=Arabidopsis thaliana (Mouse-ear cress) PE=1 SV=3	T	Signal transduction mechanisms	PREDICTED: mitogen-activated protein kinase 17 [Solanum lycopersicum]	biological process: metabolic process (GO:0008152);; biological process: cellular process (GO:0009987);; biological process: signaling (GO:0023052);; biological process: single-organism process (GO:0044699);; biological process: response to stimulus (GO:0050896);; biological process: biological regulation (GO:0065007);; molecular function: catalytic activity (GO:0003824);; molecular function: mol…
Solyc05g008300.2	Solyc05g008300.2	1.25181	0.812273	1.7964	7.65556	9.3503	5.47998	4.31077	3.22227	1.93076	7.14369e-08	2.28229	up	0.00739982	-1.10404	down	--	--	Biological Process: regulation of flower development (GO:0009909);; Biological Process: histone modification (GO:0016570);; Biological Process: metal ion transport (GO:0030001);; Molecular Function: metal ion binding (GO:0046872);; Biological Process: floral organ formation (GO:0048449);;	--	--	[P]	Inorganic ion transport and metabolism	Heavy-metal-associated domain	--	P	Inorganic ion transport and metabolism	PREDICTED: uncharacterized protein DDB_G0280315 [Solanum lycopersicum]	biological process: biological regulation (GO:0065007);; biological process: metabolic process (GO:0008152);; biological process: cellular process (GO:0009987);; biological process: single-organism process (GO:0044699);; biological process: cellular component organization or biogenesis (GO:0071840);; biological process: localization (GO:0051179);; molecular function: binding (GO:0005488);; biolog…
Solyc05g008880.1	Solyc05g008880.1	9.00308	12.2916	10.4907	0.867077	3.03393	1.80596	9.77421	13.9953	18.8419	0.000348288	-2.5811	down	1.29559e-06	2.95502	up	--	--	--	--	--	--	--	--	--	S	Function unknown	PREDICTED: uncharacterized protein LOC104647281 [Solanum lycopersicum]	--
Solyc05g009280.3	Solyc05g009280.3	0.093927	0.079771	0.227474	2.13524	2.26699	1.21515	0.084321	0.175679	0	2.84482e-06	3.49505	up	2.00961e-09	-4.29755	down	--	--	Biological Process: very long-chain fatty acid metabolic process (GO:0000038);; Biological Process: sulfur amino acid metabolic process (GO:0000096);; Biological Process: polysaccharide biosynthetic process (GO:0000271);; Cellular Component: endoplasmic reticulum (GO:0005783);; Biological Process: glycine catabolic process (GO:0006546);; Biological Process: unsaturated fatty acid biosynthetic pro…	K15397|0|sly:101252875|K15397 3-ketoacyl-CoA synthase [EC:2.3.1.199] | (RefSeq) 3-ketoacyl-CoA synthase 6-like	Fatty acid elongation (ko00062)	--	--	FAE1/Type III polyketide synthase-like protein;; 3-Oxoacyl-[acyl-carrier-protein (ACP)] synthase III C terminal;; Chalcone and stilbene synthases, C-terminal domain	3-ketoacyl-CoA synthase 6 GN=T26J14.10 OS=Arabidopsis thaliana (Mouse-ear cress) PE=1 SV=1	Q	Secondary metabolites biosynthesis, transport and catabolism	PREDICTED: 3-ketoacyl-CoA synthase 6-like [Solanum lycopersicum]	biological process: metabolic process (GO:0008152);; biological process: cellular process (GO:0009987);; biological process: single-organism process (GO:0044699);; cellular component: cell (GO:0005623);; cellular component: organelle (GO:0043226);; cellular component: cell part (GO:0044464);; biological process: response to stimulus (GO:0050896);; biological process: reproductive process (GO:0022…
Solyc05g009590.3	Solyc05g009590.3	2.54989	1.67421	2.93001	54.5233	59.892	61.8658	14.4894	14.6142	7.79458	7.59768e-99	4.4755	up	3.11462e-41	-2.15881	down	--	--	--	--	--	[R]	General function prediction only	Aluminium activated malate transporter;; Fusaric acid resistance protein-like	Aluminum-activated malate transporter 9 GN=ALMT9 OS=Arabidopsis thaliana (Mouse-ear cress) PE=2 SV=1	R	General function prediction only	PREDICTED: aluminum-activated malate transporter 9-like [Solanum lycopersicum]	--
Solyc05g009720.3	Solyc05g009720.3	27.627	19.6623	30.6774	0.524247	2.16631	0.534012	11.2132	16.1002	16.6119	4.72575e-28	-4.73061	down	1.32228e-20	3.86132	up	--	--	Molecular Function: binding (GO:0005488);;	--	--	--	--	Myb-like DNA-binding domain	Transcription factor BOA GN=F2O15.230 OS=Arabidopsis thaliana (Mouse-ear cress) PE=2 SV=1	K	Transcription	PREDICTED: uncharacterized protein LOC101263023 [Solanum lycopersicum]	molecular function: binding (GO:0005488)
Solyc05g009880.3	Solyc05g009880.3	11.846	10.9713	11.7181	46.0133	48.1015	47.9441	17.2486	14.658	13.5199	1.0394e-23	1.89374	up	1.33273e-22	-1.54476	down	--	--	--	--	--	--	--	Helix-loop-helix DNA-binding domain	Transcription factor bHLH30 OS=Arabidopsis thaliana (Mouse-ear cress) PE=1 SV=1	K	Transcription	PREDICTED: transcription factor bHLH30-like [Solanum lycopersicum]	--
Solyc05g010060.3	Solyc05g010060.3	5.07426	2.73015	4.27875	2.00031	1.84279	1.58961	7.38135	6.24925	4.72914	0.00135701	-1.29339	down	1.35109e-09	1.8541	up	--	--	Biological Process: primary metabolic process (GO:0044238);; Biological Process: cellular biosynthetic process (GO:0044249);; Biological Process: organic substance biosynthetic process (GO:1901576);;	--	--	[U]	Intracellular trafficking, secretion, and vesicular transport	SPX domain	Phosphate transporter PHO1 homolog 1 OS=Arabidopsis thaliana (Mouse-ear cress) PE=2 SV=1	P	Inorganic ion transport and metabolism	PREDICTED: phosphate transporter PHO1 homolog 1 [Solanum lycopersicum]	biological process: metabolic process (GO:0008152);; biological process: cellular process (GO:0009987)
Solyc05g010330.3	Solyc05g010330.3	2.98287	3.20645	1.2026	17.414	14.8354	10.4001	0.114064	0.097189	0.226014	9.52852e-10	2.42113	up	6.86409e-36	-6.54563	down	--	--	--	K00430|0|sly:101248973|K00430 peroxidase [EC:1.11.1.7] | (RefSeq) peroxidase 11	Phenylpropanoid biosynthesis (ko00940)	--	--	Peroxidase	Peroxidase 11 (Precursor) OS=Arabidopsis thaliana (Mouse-ear cress) PE=1 SV=1	G	Carbohydrate transport and metabolism	PREDICTED: peroxidase 11 [Solanum lycopersicum]	--
Solyc05g011940.3	Solyc05g011940.3	4.90379	1.59033	5.16842	46.3473	49.5606	51.5397	18.9264	19.7406	15.6665	1.36068e-62	3.51392	up	2.80978e-16	-1.33951	down	[Q]	Secondary metabolites biosynthesis, transport and catabolism	--	--	--	[QI]	Secondary metabolites biosynthesis, transport and catabolism;; Lipid transport and metabolism	Cytochrome P450	Cytochrome P450 CYP749A22 OS=Panax ginseng (Korean ginseng) PE=2 SV=1	Q	Secondary metabolites biosynthesis, transport and catabolism	PREDICTED: cytochrome P450 CYP749A22 [Solanum lycopersicum]	--
Solyc05g011970.3	Solyc05g011970.3	27.9384	14.7567	31.7662	300.084	352.829	375.586	101.449	95.8321	86.8888	4.78189e-69	3.60321	up	2.42592e-26	-1.74737	down	[Q]	Secondary metabolites biosynthesis, transport and catabolism	Molecular Function: oxidoreductase activity (GO:0016491);; Molecular Function: metal ion binding (GO:0046872);;	K15639|0|sly:101260816|K15639 PHYB activation tagged suppressor 1 [EC:1.14.-.-] | (RefSeq) cytochrome P450 CYP749A22-like	Brassinosteroid biosynthesis (ko00905)	[QI]	Secondary metabolites biosynthesis, transport and catabolism;; Lipid transport and metabolism	Cytochrome P450	Cytochrome P450 CYP749A22 OS=Panax ginseng (Korean ginseng) PE=2 SV=1	Q	Secondary metabolites biosynthesis, transport and catabolism	PREDICTED: cytochrome P450 CYP749A22-like [Solanum lycopersicum]	biological process: metabolic process (GO:0008152);; molecular function: catalytic activity (GO:0003824);; molecular function: binding (GO:0005488)
Solyc05g012210.3	Solyc05g012210.3	1.42731	2.1362	2.08557	6.44393	5.38004	6.0893	1.96683	1.67603	2.37279	1.64876e-08	1.51208	up	2.1508e-10	-1.47058	down	--	--	--	--	--	--	--	Protein of unknown function (DUF1675)	Ninja-family protein AFP3 GN=AFP3 OS=Arabidopsis thaliana (Mouse-ear cress) PE=1 SV=1	S	Function unknown	PREDICTED: ninja-family protein AFP3 [Solanum lycopersicum]	--
Solyc05g012330.3	Solyc05g012330.3	4.79367	5.30447	3.07274	18.6937	16.951	15.922	4.71545	4.22728	3.92533	8.11918e-14	1.67999	up	5.38307e-24	-1.98068	down	--	--	--	--	--	--	--	Ureide permease;; Sugar transport protein;; CEO family (DUF1632)	Ureide permease 1 GN=UPS1 OS=Arabidopsis thaliana (Mouse-ear cress) PE=1 SV=1	R	General function prediction only	PREDICTED: ureide permease 1 isoform X1 [Solanum lycopersicum]	--
Solyc05g013120.3	Solyc05g013120.3	3.95343	5.7103	1.41972	0.130557	0.156723	0.282488	3.86574	4.69964	3.15441	0.000582746	-4.41266	down	2.10728e-16	4.4447	up	--	--	--	--	--	--	--	--	--	--	--	--	--
Solyc05g013650.2	Solyc05g013650.2	1.43491	1.1739	1.84968	7.23658	4.75339	6.00341	2.81792	2.01599	2.6095	4.25416e-06	1.846	up	0.000718177	-1.1642	down	--	--	--	--	--	--	--	Protein of unknown function (DUF707)	--	S	Function unknown	PREDICTED: uncharacterized protein LOC101248010 [Solanum lycopersicum]	--
Solyc05g013690.3	Solyc05g013690.3	30.5045	20.4675	21.9051	5.76293	5.48687	7.34813	20.7453	14.4194	12.5668	2.20583e-11	-2.1171	down	0.000128447	1.45675	up	--	--	Molecular Function: carboxylic ester hydrolase activity (GO:0004091);; Biological Process: lipid metabolic process (GO:0006629);;	--	--	--	--	GDSL-like Lipase/Acylhydrolase	GDSL esterase/lipase At3g26430 (Precursor) GN=At3g26430 OS=Arabidopsis thaliana (Mouse-ear cress) PE=2 SV=1	R	General function prediction only	PREDICTED: GDSL esterase/lipase At3g26430-like [Solanum lycopersicum]	biological process: metabolic process (GO:0008152);; biological process: single-organism process (GO:0044699)
Solyc05g014000.3	Solyc05g014000.3	2.29449	1.09417	1.57915	14.0256	7.10564	7.2997	2.97958	2.44014	1.61475	0.00103093	2.36879	up	0.00520741	-1.91175	down	--	--	--	K01728|0|sly:101252082|K01728 pectate lyase [EC:4.2.2.2] | (RefSeq) probable pectate lyase 5	Pentose and glucuronate interconversions (ko00040)	--	--	Pectate lyase	Probable pectate lyase 5 (Precursor) GN=At1g67750 OS=Arabidopsis thaliana (Mouse-ear cress) PE=2 SV=2	G	Carbohydrate transport and metabolism	PREDICTED: probable pectate lyase 5 [Solanum lycopersicum]	--
Solyc05g014140.2	Solyc05g014140.2	0.417394	0.268115	0.105585	2.90752	2.3026	2.40149	0.327511	0.139123	0.107267	3.05561e-09	3.11136	up	1.95586e-13	-3.5449	down	--	--	Molecular Function: estradiol 17-beta-dehydrogenase activity (GO:0004303);; Biological Process: oxidation-reduction process (GO:0055114);;	K10251|5.32266e-71|sly:101253896|K10251 17beta-estradiol 17-dehydrogenase / very-long-chain 3-oxoacyl-CoA reductase [EC:1.1.1.62 1.1.1.330] | (RefSeq) very-long-chain 3-oxoacyl-CoA reductase-like protein At1g24470	Fatty acid elongation (ko00062);; Biosynthesis of unsaturated fatty acids (ko01040);; Fatty acid metabolism (ko01212)	--	--	--	Very-long-chain 3-oxoacyl-CoA reductase-like protein At1g24470 GN=KCR2 OS=Arabidopsis thaliana (Mouse-ear cress) PE=2 SV=1	Q	Secondary metabolites biosynthesis, transport and catabolism	PREDICTED: very-long-chain 3-oxoacyl-CoA reductase-like protein At1g24470 isoform X1 [Solanum lycopersicum]	biological process: metabolic process (GO:0008152);; biological process: single-organism process (GO:0044699);; molecular function: catalytic activity (GO:0003824)
Solyc05g014150.3	Solyc05g014150.3	0.385067	0.515354	0	2.13332	1.65295	1.4089	0.035983	0.146296	0	0.00175583	2.32822	up	4.38337e-09	-4.69371	down	[R]	General function prediction only	Molecular Function: estradiol 17-beta-dehydrogenase activity (GO:0004303);; Cellular Component: endoplasmic reticulum (GO:0005783);; Molecular Function: ketoreductase activity (GO:0045703);; Biological Process: oxidation-reduction process (GO:0055114);;	K10251|1.10832e-149|sly:101253896|K10251 17beta-estradiol 17-dehydrogenase / very-long-chain 3-oxoacyl-CoA reductase [EC:1.1.1.62 1.1.1.330] | (RefSeq) very-long-chain 3-oxoacyl-CoA reductase-like protein At1g24470	Fatty acid elongation (ko00062);; Biosynthesis of unsaturated fatty acids (ko01040);; Fatty acid metabolism (ko01212)	--	--	short chain dehydrogenase	Very-long-chain 3-oxoacyl-CoA reductase 1 GN=F12A21.31 OS=Arabidopsis thaliana (Mouse-ear cress) PE=1 SV=1	R	General function prediction only	PREDICTED: very-long-chain 3-oxoacyl-CoA reductase-like protein At1g24470 isoform X1 [Solanum lycopersicum]	biological process: metabolic process (GO:0008152);; biological process: single-organism process (GO:0044699);; molecular function: catalytic activity (GO:0003824);; cellular component: cell (GO:0005623);; cellular component: organelle (GO:0043226);; cellular component: cell part (GO:0044464)
Solyc05g014290.3	Solyc05g014290.3	0.637518	0.574324	0.519549	2.65501	2.04015	3.05659	0.651591	1.56156	0.732878	0.000327674	1.98696	up	0.00850324	-1.29053	down	[KAD]	Transcription;; RNA processing and modification;; Cell cycle control, cell division, chromosome partitioning	Molecular Function: DNA binding (GO:0003677);; Molecular Function: chromatin binding (GO:0003682);; Molecular Function: transcription factor activity, sequence-specific DNA binding (GO:0003700);; Biological Process: regulation of transcription, DNA-templated (GO:0006355);;	K09422|2.55975e-144|sly:101256283|K09422 myb proto-oncogene protein, plant | (RefSeq) protein ODORANT1	--	[K]	Transcription	Myb-like DNA-binding domain;; Myb-like DNA-binding domain	Protein ODORANT1 GN=ODO1 OS=Petunia hybrida (Petunia) PE=2 SV=1	K	Transcription	PREDICTED: protein ODORANT1 [Solanum lycopersicum]	molecular function: binding (GO:0005488);; biological process: biological regulation (GO:0065007);; molecular function: nucleic acid binding transcription factor activity (GO:0001071)
Solyc05g015480.3	Solyc05g015480.3	7.98174	8.82047	8.17122	34.2238	36.1182	45.814	14.0835	16.2429	8.24014	1.42831e-17	2.06509	up	5.81723e-08	-1.49753	down	[E]	Amino acid transport and metabolism	Molecular Function: catalytic activity (GO:0003824);; Biological Process: metabolic process (GO:0008152);; Molecular Function: pyridoxal phosphate binding (GO:0030170);;	--	--	[H]	Coenzyme transport and metabolism	--	--	H	Coenzyme transport and metabolism	PREDICTED: uncharacterized protein LOC101244665 [Solanum lycopersicum]	molecular function: catalytic activity (GO:0003824);; biological process: metabolic process (GO:0008152);; molecular function: binding (GO:0005488)
Solyc05g015490.3	Solyc05g015490.3	0.825053	0.76142	0.52568	6.0631	9.97165	5.20818	0.305975	0.421028	0.711053	1.86899e-06	3.14544	up	8.74332e-08	-3.7349	down	--	--	--	--	--	--	--	Probable lipid transfer;; Protease inhibitor/seed storage/LTP family	Non-specific lipid transfer protein GPI-anchored 1 (Precursor) GN=LTPG1 OS=Arabidopsis thaliana (Mouse-ear cress) PE=1 SV=1	R	General function prediction only	PREDICTED: non-specific lipid transfer protein GPI-anchored 1 [Solanum lycopersicum]	--
Solyc05g015950.3	Solyc05g015950.3	111.208	79.1771	126.606	22.6143	31.5646	21.5296	94.1937	113.284	113.517	7.57692e-10	-2.21061	down	1.52747e-32	2.18607	up	--	--	Molecular Function: glucose-6-phosphate dehydrogenase activity (GO:0004345);; Biological Process: pentose-phosphate shunt, oxidative branch (GO:0009051);; Cellular Component: chloroplast (GO:0009507);; Molecular Function: NADP binding (GO:0050661);;	K00036|0|sly:101253589|K00036 glucose-6-phosphate 1-dehydrogenase [EC:1.1.1.49 1.1.1.363] | (RefSeq) glucose-6-phosphate 1-dehydrogenase, chloroplastic	Pentose phosphate pathway (ko00030);; Glutathione metabolism (ko00480);; Carbon metabolism (ko01200)	[G]	Carbohydrate transport and metabolism	Glucose-6-phosphate dehydrogenase, C-terminal domain;; Glucose-6-phosphate dehydrogenase, NAD binding domain	Glucose-6-phosphate 1-dehydrogenase, chloroplastic (Precursor) OS=Nicotiana tabacum (Common tobacco) PE=2 SV=1	G	Carbohydrate transport and metabolism	PREDICTED: glucose-6-phosphate 1-dehydrogenase, chloroplastic [Solanum lycopersicum]	biological process: metabolic process (GO:0008152);; biological process: single-organism process (GO:0044699);; molecular function: catalytic activity (GO:0003824);; cellular component: cell (GO:0005623);; cellular component: organelle (GO:0043226);; cellular component: cell part (GO:0044464);; molecular function: binding (GO:0005488)
Solyc05g018130.3	Solyc05g018130.3	0.838539	0.784842	0.924706	7.30551	7.10025	7.05606	2.26305	3.15616	4.24213	2.49392e-16	2.62934	up	1.05311e-05	-1.14186	down	[R]	General function prediction only	--	--	--	[QR]	Secondary metabolites biosynthesis, transport and catabolism;; General function prediction only	non-haem dioxygenase in morphine synthesis N-terminal;; 2OG-Fe(II) oxygenase superfamily	Probable 2-oxoglutarate-dependent dioxygenase At3g49630 GN=At3g50210 OS=Arabidopsis thaliana (Mouse-ear cress) PE=2 SV=1	Q	Secondary metabolites biosynthesis, transport and catabolism	PREDICTED: probable iron/ascorbate oxidoreductase DDB_G0283291 [Solanum lycopersicum]	--
Solyc05g024160.3	Solyc05g024160.3	0.761233	0.440648	0.870743	7.56042	5.44674	6.13166	3.07817	3.05013	2.49435	1.12113e-20	3.05299	up	6.95994e-05	-1.02651	down	[C]	Energy production and conversion	--	K00162|0|sly:101254693|K00162 pyruvate dehydrogenase E1 component beta subunit [EC:1.2.4.1] | (RefSeq) pyruvate dehydrogenase E1 component subunit beta-1, mitochondrial-like	Glycolysis / Gluconeogenesis (ko00010);; Citrate cycle (TCA cycle) (ko00020);; Pyruvate metabolism (ko00620);; Carbon metabolism (ko01200)	[C]	Energy production and conversion	Transketolase, pyrimidine binding domain;; Transketolase, C-terminal domain	Pyruvate dehydrogenase E1 component subunit beta-1, mitochondrial (Precursor) OS=Oryza sativa subsp. japonica (Rice) PE=2 SV=1	C	Energy production and conversion	PREDICTED: pyruvate dehydrogenase E1 component subunit beta-1, mitochondrial-like [Solanum lycopersicum]	--
Solyc05g024410.3	Solyc05g024410.3	1.33333	1.14815	3.11056	52.004	7.4514	54.1966	2.38746	1.24001	1.04857	0.00306212	4.82467	up	0.00327268	-4.87681	down	--	--	--	--	--	--	--	--	--	--	--	--	--
Solyc05g025890.2	Solyc05g025890.2	12.7517	10.6732	10.8708	1.01881	0.75055	1.92154	6.55442	5.49676	7.36886	8.47978e-25	-3.32762	down	6.7323e-13	2.47134	up	[R]	General function prediction only	--	--	--	--	--	Acetyltransferase (GNAT) family;; FR47-like protein;; Acetyltransferase (GNAT) domain;; Acetyltransferase (GNAT) domain;; Acetyltransferase (GNAT) domain	--	R	General function prediction only	PREDICTED: uncharacterized protein LOC101263025 [Solanum lycopersicum]	--
Solyc05g046130.3	Solyc05g046130.3	37.4967	16.036	42.0183	3.13971	2.28749	3.75965	26.8847	36.0532	39.0828	2.22949e-05	-3.51683	down	2.65038e-23	3.57168	up	--	--	--	--	--	--	--	Protein of unknown function (DUF1218)	--	R	General function prediction only	PREDICTED: uncharacterized protein LOC101243788 [Solanum lycopersicum]	--
Solyc05g046180.1	Solyc05g046180.1	9.26982	10.2361	4.86389	214.913	165.315	122.345	0.775288	2.11135	2.18776	4.38141e-15	4.20779	up	5.28704e-26	-6.46425	down	--	--	--	--	--	--	--	--	--	--	--	--	--
Solyc05g046190.1	Solyc05g046190.1	0.89157	1.33455	0.579165	9.32697	8.821	7.36414	0	0.238492	0.421632	0.000216232	2.98012	up	5.79492e-09	-4.85998	down	--	--	--	--	--	--	--	--	--	R	General function prediction only	PREDICTED: proteoglycan 4-like [Nicotiana tomentosiformis]	--
Solyc05g047680.3	Solyc05g047680.3	21.4341	20.5972	26.7172	63.7778	70.8367	95.1623	12.6618	14.4411	14.559	5.12855e-07	1.59354	up	1.77598e-11	-2.36228	down	[Q]	Secondary metabolites biosynthesis, transport and catabolism	Molecular Function: monooxygenase activity (GO:0004497);; Molecular Function: iron ion binding (GO:0005506);; Molecular Function: electron carrier activity (GO:0009055);; Biological Process: fruit development (GO:0010154);; Molecular Function: oxidoreductase activity, acting on paired donors, with incorporation or reduction of molecular oxygen (GO:0016705);; Molecular Function: heme binding (GO:0…	--	--	[Q]	Secondary metabolites biosynthesis, transport and catabolism	Cytochrome P450	Cytochrome P450 78A3 GN=CYP78A3 OS=Glycine max (Soybean) PE=2 SV=1	Q	Secondary metabolites biosynthesis, transport and catabolism	PREDICTED: cytochrome P450 78A9-like [Solanum lycopersicum]	biological process: metabolic process (GO:0008152);; biological process: single-organism process (GO:0044699);; molecular function: catalytic activity (GO:0003824);; molecular function: binding (GO:0005488);; molecular function: electron carrier activity (GO:0009055);; biological process: reproductive process (GO:0022414);; biological process: multicellular organismal process (GO:0032501);; biolo…
Solyc05g050220.3	Solyc05g050220.3	0.989127	0.985593	0.654107	2.631	2.545	2.53762	0.815443	0.55758	0.798429	0.00200717	1.44348	up	4.16196e-05	-1.69984	down	--	--	Molecular Function: transcription factor activity, sequence-specific DNA binding (GO:0003700);; Cellular Component: nucleus (GO:0005634);; Biological Process: regulation of transcription, DNA-templated (GO:0006355);; Molecular Function: sequence-specific DNA binding (GO:0043565);;	K09060|0|sly:101252588|K09060 plant G-box-binding factor | (RefSeq) transcriptional activator TAF-1-like	--	--	--	G-box binding protein MFMR;; bZIP transcription factor;; Basic region leucine zipper	Common plant regulatory factor 1 GN=CPRF1 OS=Petroselinum crispum (Parsley) PE=2 SV=1	K	Transcription	PREDICTED: transcriptional activator TAF-1-like [Solanum lycopersicum]	biological process: biological regulation (GO:0065007);; molecular function: nucleic acid binding transcription factor activity (GO:0001071);; cellular component: cell (GO:0005623);; cellular component: organelle (GO:0043226);; cellular component: cell part (GO:0044464);; molecular function: binding (GO:0005488)
Solyc05g050710.3	Solyc05g050710.3	3.26571	4.21642	2.9005	1.54069	1.50554	0.159845	2.23396	3.10086	3.48603	0.000452173	-1.83746	down	0.00464757	1.56	up	--	--	Molecular Function: phosphatidylcholine-sterol O-acyltransferase activity (GO:0004607);; Cellular Component: vacuolar membrane (GO:0005774);; Biological Process: lipid metabolic process (GO:0006629);; Biological Process: mRNA modification (GO:0016556);; Biological Process: cellular cation homeostasis (GO:0030003);; Biological Process: divalent metal ion transport (GO:0070838);;	K06129|0|sly:101245364|K06129 lysophospholipase III [EC:3.1.1.5] | (RefSeq) lecithin-cholesterol acyltransferase-like 1	Glycerophospholipid metabolism (ko00564)	[I]	Lipid transport and metabolism	Lecithin:cholesterol acyltransferase;; Alpha/beta hydrolase family;; PGAP1-like protein	Lecithin-cholesterol acyltransferase-like 1 OS=Arabidopsis thaliana (Mouse-ear cress) PE=2 SV=1	I	Lipid transport and metabolism	PREDICTED: lecithin-cholesterol acyltransferase-like 1 [Solanum lycopersicum]	biological process: metabolic process (GO:0008152);; molecular function: catalytic activity (GO:0003824);; cellular component: cell (GO:0005623);; cellular component: membrane (GO:0016020);; cellular component: organelle (GO:0043226);; cellular component: organelle part (GO:0044422);; cellular component: cell part (GO:0044464);; biological process: single-organism process (GO:0044699);; biologica…
Solyc05g051400.3	Solyc05g051400.3	4.5293	8.75805	5.02162	18.9371	17.6366	13.2004	7.02359	4.64511	4.6662	7.93633e-05	1.28833	up	2.80339e-08	-1.50491	down	--	--	Biological Process: mitochondrial transport (GO:0006839);; Cellular Component: integral component of membrane (GO:0016021);; Cellular Component: mitochondrial membrane (GO:0031966);;	K15104|0|sly:101258657|K15104 solute carrier family 25 (mitochondrial oxoglutarate transporter), member 11 | (RefSeq) mitochondrial uncoupling protein 5-like	--	[C]	Energy production and conversion	Mitochondrial carrier protein	Mitochondrial uncoupling protein 5 GN=F14M13.10 OS=Arabidopsis thaliana (Mouse-ear cress) PE=2 SV=1	C	Energy production and conversion	PREDICTED: mitochondrial uncoupling protein 5-like [Solanum lycopersicum]	biological process: single-organism process (GO:0044699);; biological process: localization (GO:0051179);; cellular component: membrane (GO:0016020);; cellular component: membrane part (GO:0044425);; cellular component: cell (GO:0005623);; cellular component: organelle (GO:0043226);; cellular component: organelle part (GO:0044422);; cellular component: cell part (GO:0044464)
Solyc05g051530.3	Solyc05g051530.3	48.8307	63.0471	56.4007	6.16519	5.98027	7.04352	33.6987	33.8442	45.736	2.24264e-40	-3.2554	down	2.92394e-16	2.62521	up	[V]	Defense mechanisms	Molecular Function: ATP binding (GO:0005524);; Biological Process: obsolete ATP catabolic process (GO:0006200);; Molecular Function: ATPase-coupled organic phosphonate transmembrane transporter activity (GO:0015416);; Cellular Component: membrane (GO:0016020);;	--	--	[Q]	Secondary metabolites biosynthesis, transport and catabolism	ABC-2 type transporter;; ABC transporter	ABC transporter G family member 11 GN=At1g17840 OS=Arabidopsis thaliana (Mouse-ear cress) PE=1 SV=1	Q	Secondary metabolites biosynthesis, transport and catabolism	PREDICTED: ABC transporter G family member 11-like [Solanum lycopersicum]	molecular function: binding (GO:0005488);; biological process: metabolic process (GO:0008152);; biological process: cellular process (GO:0009987);; biological process: single-organism process (GO:0044699);; biological process: localization (GO:0051179);; molecular function: catalytic activity (GO:0003824);; molecular function: transporter activity (GO:0005215);; cellular component: membrane (GO:0…
Solyc05g051550.2	Solyc05g051550.2	0.264867	0.608267	0.113289	2.88424	2.12309	1.23892	0	0.159364	0.076403	0.000725426	2.47937	up	1.40078e-07	-4.50779	down	[KAD]	Transcription;; RNA processing and modification;; Cell cycle control, cell division, chromosome partitioning	Molecular Function: binding (GO:0005488);; Biological Process: response to organic substance (GO:0010033);;	K09422|0|sly:101255997|K09422 myb proto-oncogene protein, plant | (RefSeq) myb-related protein 315-like	--	[K]	Transcription	Myb-like DNA-binding domain;; Myb-like DNA-binding domain	Transcription factor MYB39 GN=dl4925c OS=Arabidopsis thaliana (Mouse-ear cress) PE=2 SV=1	K	Transcription	PREDICTED: myb-related protein 315-like [Solanum lycopersicum]	molecular function: binding (GO:0005488);; biological process: response to stimulus (GO:0050896)
Solyc05g051900.3	Solyc05g051900.3	8.81899	15.8944	9.83314	1.99688	2.4498	2.91595	3.99777	7.23314	7.74954	2.28048e-07	-2.30855	down	0.00704796	1.49417	up	[GEPR]	Carbohydrate transport and metabolism;; Amino acid transport and metabolism;; Inorganic ion transport and metabolism;; General function prediction only	--	--	--	[G]	Carbohydrate transport and metabolism	Major Facilitator Superfamily;; Sugar (and other) transporter	--	G	Carbohydrate transport and metabolism	PREDICTED: uncharacterized protein LOC101247024 [Solanum lycopersicum]	--
Solyc05g051940.3	Solyc05g051940.3	0.489455	0.153394	0.78816	2.33478	2.48097	2.16699	1.15773	0.665996	0.550703	0.000135816	2.07775	up	0.00323403	-1.39003	down	[GEPR]	Carbohydrate transport and metabolism;; Amino acid transport and metabolism;; Inorganic ion transport and metabolism;; General function prediction only	--	--	--	[G]	Carbohydrate transport and metabolism	Major Facilitator Superfamily;; Sugar (and other) transporter	--	G	Carbohydrate transport and metabolism	PREDICTED: thiamine pathway transporter THI73-like [Solanum lycopersicum]	--
Solyc05g052360.2	Solyc05g052360.2	1.41456	1.24705	0.836262	8.29105	7.24538	5.25216	0.536317	0.381487	0.345375	9.97199e-13	2.44467	up	1.86718e-26	-4.26927	down	[Q]	Secondary metabolites biosynthesis, transport and catabolism	--	K05909|4.11217e-108|sly:101262618|K05909 laccase [EC:1.10.3.2] | (RefSeq) laccase-12	--	[Q]	Secondary metabolites biosynthesis, transport and catabolism	Multicopper oxidase	Laccase-12 (Precursor) GN=LAC12 OS=Arabidopsis thaliana (Mouse-ear cress) PE=2 SV=1	Q	Secondary metabolites biosynthesis, transport and catabolism	PREDICTED: laccase-12 [Solanum lycopersicum]	--
Solyc05g052370.3	Solyc05g052370.3	7.09667	6.94795	3.23336	42.8032	31.4776	30.6284	2.94893	2.10557	1.16434	8.55024e-14	2.45405	up	1.74038e-28	-3.9736	down	[Q]	Secondary metabolites biosynthesis, transport and catabolism	Molecular Function: copper ion binding (GO:0005507);; Biological Process: lignin catabolic process (GO:0046274);; Cellular Component: apoplast (GO:0048046);; Molecular Function: hydroquinone:oxygen oxidoreductase activity (GO:0052716);; Biological Process: oxidation-reduction process (GO:0055114);;	K05909|0|sly:101262618|K05909 laccase [EC:1.10.3.2] | (RefSeq) laccase-12	--	[Q]	Secondary metabolites biosynthesis, transport and catabolism	Multicopper oxidase;; Multicopper oxidase	Laccase-12 (Precursor) GN=LAC12 OS=Arabidopsis thaliana (Mouse-ear cress) PE=2 SV=1	Q	Secondary metabolites biosynthesis, transport and catabolism	PREDICTED: laccase-12 [Solanum lycopersicum]	molecular function: binding (GO:0005488);; biological process: metabolic process (GO:0008152);; biological process: cellular process (GO:0009987);; biological process: single-organism process (GO:0044699);; cellular component: extracellular region (GO:0005576);; molecular function: catalytic activity (GO:0003824)
Solyc05g052830.3	Solyc05g052830.3	0.584853	0.578227	0.774609	5.89725	5.06405	3.2358	1.06565	0.580143	0.687194	7.43811e-09	2.7172	up	3.9138e-08	-2.52282	down	--	--	Cellular Component: integral component of membrane (GO:0016021);;	--	--	[E]	Amino acid transport and metabolism	Transmembrane amino acid transporter protein	Proline transporter 2 GN=PROT2 OS=Arabidopsis thaliana (Mouse-ear cress) PE=1 SV=1	E	Amino acid transport and metabolism	PREDICTED: proline transporter 2-like [Solanum lycopersicum]	cellular component: membrane (GO:0016020);; cellular component: membrane part (GO:0044425)
Solyc05g053210.3	Solyc05g053210.3	42.7195	37.897	49.6459	15.6898	21.3973	19.382	66.8256	76.7477	91.0721	3.44175e-12	-1.33162	down	1.97909e-16	2.14785	up	[RTKL]	General function prediction only;; Signal transduction mechanisms;; Transcription;; Replication, recombination and repair	--	K07198|0|sly:101243894|K07198 5'-AMP-activated protein kinase, catalytic alpha subunit [EC:2.7.11.11] | (RefSeq) CBL-interacting serine/threonine-protein kinase 1	Regulation of autophagy (ko04140)	[T]	Signal transduction mechanisms	Protein kinase domain;; Protein tyrosine kinase;; NAF domain;; Kinase-like	CBL-interacting protein kinase 1 GN=P0706B05.31 OS=Oryza sativa subsp. japonica (Rice) PE=2 SV=1	T	Signal transduction mechanisms	PREDICTED: CBL-interacting serine/threonine-protein kinase 1 [Solanum lycopersicum]	--
Solyc05g053810.3	Solyc05g053810.3	196.154	123.289	127.796	307.213	377.474	346.516	129.649	113.569	146.279	1.49292e-07	1.06304	up	6.58567e-18	-1.30231	down	[E]	Amino acid transport and metabolism	Molecular Function: glycine hydroxymethyltransferase activity (GO:0004372);; Cellular Component: plasma membrane (GO:0005886);; Biological Process: glycine metabolic process (GO:0006544);; Biological Process: L-serine metabolic process (GO:0006563);; Molecular Function: methyltransferase activity (GO:0008168);; Biological Process: pollen development (GO:0009555);; Biological Process: polar nucleu…	K00600|0|sly:101256090|K00600 glycine hydroxymethyltransferase [EC:2.1.2.1] | (RefSeq) serine hydroxymethyltransferase 4	Glycine, serine and threonine metabolism (ko00260);; Cyanoamino acid metabolism (ko00460);; Glyoxylate and dicarboxylate metabolism (ko00630);; One carbon pool by folate (ko00670);; Carbon metabolism (ko01200);; Biosynthesis of amino acids (ko01230)	[E]	Amino acid transport and metabolism	Serine hydroxymethyltransferase	Serine hydroxymethyltransferase 4 OS=Arabidopsis thaliana (Mouse-ear cress) PE=1 SV=1	E	Amino acid transport and metabolism	PREDICTED: serine hydroxymethyltransferase 4 [Solanum lycopersicum]	biological process: metabolic process (GO:0008152);; molecular function: catalytic activity (GO:0003824);; cellular component: cell (GO:0005623);; cellular component: membrane (GO:0016020);; cellular component: cell part (GO:0044464);; biological process: cellular process (GO:0009987);; biological process: single-organism process (GO:0044699);; biological process: multicellular organismal process…
Solyc05g053860.3	Solyc05g053860.3	17.15	10.0309	10.5584	0	0.105084	0.203968	2.65373	2.00945	2.47334	5.68401e-24	-6.95559	down	7.08436e-16	4.51091	up	[GEPR]	Carbohydrate transport and metabolism;; Amino acid transport and metabolism;; Inorganic ion transport and metabolism;; General function prediction only	--	--	--	[R]	General function prediction only	Sugar (and other) transporter;; Major Facilitator Superfamily	Organic cation/carnitine transporter 3 GN=F3O9.19 OS=Arabidopsis thaliana (Mouse-ear cress) PE=2 SV=1	R	General function prediction only	PREDICTED: organic cation/carnitine transporter 3-like [Solanum lycopersicum]	--
[truncated: 521 more rows]
